# Supplementary material for: Environmental Signals Act as a Driving Force for Metabolic and Defense Responses in the Antarctic Plant Colobanthus quitensis
Source: Plants (Basel). 2022 Nov 21;11(22):3176. doi: 10.3390/plants11223176 (PMC9695728; doi:10.3390/plants11223176)
Supplement: Supplementary file 1 [file plants-11-03176-s001.zip]

Archive with 12 entries (8 files):
- plants-2004977-supplementary/
- plants-2004977-supplementary/Supplementary/
- plants-2004977-supplementary/Supplementary/Figure S1.pdf
- plants-2004977-supplementary/Supplementary/Figure S2.pdf
- plants-2004977-supplementary/Supplementary/Table S1 MS report.xlsx
- plants-2004977-supplementary/Supplementary/Table S2.xlsx
- plants-2004977-supplementary/__MACOSX/
- plants-2004977-supplementary/__MACOSX/Supplementary/
- plants-2004977-supplementary/__MACOSX/Supplementary/._Figure S1.pdf
- plants-2004977-supplementary/__MACOSX/Supplementary/._Figure S2.pdf
- plants-2004977-supplementary/__MACOSX/Supplementary/._Table S1 MS report.xlsx
- plants-2004977-supplementary/__MACOSX/Supplementary/._Table S2.xlsx
