# Supplementary material for: Environmental Signals Act as a Driving Force for Metabolic and Defense Responses in the Antarctic Plant Colobanthus quitensis
Source: Plants (Basel). 2022 Nov 21;11(22):3176. doi: 10.3390/plants11223176 (PMC9695728; doi:10.3390/plants11223176)
Supplement: Supplementary file 1 [file plants-11-03176-s001.zip › plants-2004977-supplementary/Supplementary/Table S1 MS report.xlsx]

## Sheet: Table S1
Sites	R.FileName	R.Replicate	PG.FastaFiles	PG.Genes	PG.ProteinAccessions	PG.ProteinNames	PG.Coverage	PG.MS2Quantity	PEP.IsProteotypic	PEP.NrOfMissedCleavages	PEP.StrippedSequence	EG.ModifiedSequence	EG.PrecursorId	EG.Qvalue	FG.MS2Quantity	FG.MS2RawQuantity
S1	210409_EC1_molivotto_S1R1	1	colobanthus	2018-02-23	C_10		11.9%	450649453125	False	0	LDQLIYIPLPDDQSR	_LDQLIYIPLPDDQSR_	_LDQLIYIPLPDDQSR_.2	1.9467e-54	1368649.25	1483537.5
S1	210409_EC1_molivotto_S1R1	1	colobanthus	2018-02-23	C_10		11.9%	450649453125	False	1	VIETDPAEYCVVAPDTEIFCEGEPVKR	_VIETDPAEYC[Carbamidomethyl (C)]VVAPDTEIFC[Carbamidomethyl (C)]EGEPVKR_	_VIETDPAEYC[Carbamidomethyl (C)]VVAPDTEIFC[Carbamidomethyl (C)]EGEPVKR_.3	1.49039e-56	957689.5	1038080625
S1	210409_EC1_molivotto_S1R1	1	colobanthus	2018-02-23	C_10		11.9%	450649453125	False	1	VIETDPAEYCVVAPDTEIFCEGEPVKR	_VIETDPAEYC[Carbamidomethyl (C)]VVAPDTEIFC[Carbamidomethyl (C)]EGEPVKR_	_VIETDPAEYC[Carbamidomethyl (C)]VVAPDTEIFC[Carbamidomethyl (C)]EGEPVKR_.4	3.6937e+08	24635607421875	26703587890625
S1	210409_EC1_molivotto_S1R1	1	colobanthus	2018-02-23	C_10		11.9%	450649453125	False	0	DVDLVALAK	_DVDLVALAK_	_DVDLVALAK_.1	2.84576e-56	35154415625	381053.75
S1	210409_EC1_molivotto_S1R1	1	colobanthus	2018-02-23	C_10		11.9%	450649453125	False	0	DVDLVALAK	_DVDLVALAK_	_DVDLVALAK_.2	1.58342e-58	33531721875	3634646875
S1	210409_EC1_molivotto_S1R1	1	colobanthus	2018-02-23	C_10		11.9%	450649453125	False	2	EDENRLDEIGYDDVGGVRK	_EDENRLDEIGYDDVGGVRK_	_EDENRLDEIGYDDVGGVRK_.4	1.65256e-45	125989296875	1365651875
S1	210409_EC1_molivotto_S1R1	1	colobanthus	2018-02-23	C_10		11.9%	450649453125	False	2	EDENRLDEIGYDDVGGVRK	_EDENRLDEIGYDDVGGVRK_	_EDENRLDEIGYDDVGGVRK_.2	1.4485e-18	200995703125	21786783203125
S1	210409_EC1_molivotto_S1R1	1	colobanthus	2018-02-23	C_10		11.9%	450649453125	False	2	EDENRLDEIGYDDVGGVRK	_EDENRLDEIGYDDVGGVRK_	_EDENRLDEIGYDDVGGVRK_.3	5.3981e-48	3363283125	364560625
S1	210409_EC1_molivotto_S1R1	1	colobanthus	2018-02-23	C_10		11.9%	450649453125	False	0	MAGESESNLR	_M[Oxidation (M)]AGESESNLR_	_M[Oxidation (M)]AGESESNLR_.2	0.00064415	130383296875	14132803125
S1	210409_EC1_molivotto_S1R1	1	colobanthus	2018-02-23	C_10		11.9%	450649453125	False	0	MAGESESNLR	_MAGESESNLR_	_MAGESESNLR_.2	3.86274e-32	1251376328125	13564203125
S1	210409_EC1_molivotto_S1R1	1	colobanthus	2018-02-23	C_10		11.9%	450649453125	False	1	RSENPEAMEEDIDDEVAEIK	_RSENPEAMEEDIDDEVAEIK_	_RSENPEAMEEDIDDEVAEIK_.3	5.42658e-38	143633390625	155690375
S1	210409_EC1_molivotto_S1R1	1	colobanthus	2018-02-23	C_10		11.9%	450649453125	False	1	RSENPEAMEEDIDDEVAEIK	_RSENPEAM[Oxidation (M)]EEDIDDEVAEIK_	_RSENPEAM[Oxidation (M)]EEDIDDEVAEIK_.3	8161.49	21576783203125	23387998046875
S1	210409_EC1_molivotto_S1R1	1	colobanthus	2018-02-23	C_10		11.9%	450649453125	False	0	GNSGGDAGGAADR	_GNSGGDAGGAADR_	_GNSGGDAGGAADR_.2	1.6627e-11	115676171875	1253863515625
S1	210409_EC1_molivotto_S1R1	1	colobanthus	2018-02-23	C_10		11.9%	450649453125	True	2	YAIREDIEKDIEK	_YAIREDIEKDIEK_	_YAIREDIEKDIEK_.3	0.000148501169536745	105120671875	1139447890625
S1	210409_EC1_molivotto_S1R1	1	colobanthus	2018-02-23	C_10		11.9%	450649453125	True	2	YAIREDIEKDIEK	_YAIREDIEKDIEK_	_YAIREDIEKDIEK_.2	0.315411	157087548828125	17027390625
S1	210409_EC1_molivotto_S1R1	1	colobanthus	2018-02-23	C_10		11.9%	450649453125	False	0	SENPEAMEEDIDDEVAEIK	_SENPEAMEEDIDDEVAEIK_	_SENPEAMEEDIDDEVAEIK_.2	4.20023e+09	1488380078125	161331884765625
S1	210409_EC1_molivotto_S1R1	1	colobanthus	2018-02-23	C_10		11.9%	450649453125	False	0	QSAPCVLFFDELDSIATQR	_QSAPC[Carbamidomethyl (C)]VLFFDELDSIATQR_	_QSAPC[Carbamidomethyl (C)]VLFFDELDSIATQR_.2	4.58132e-49	48993559375	531062125
S1	210409_EC1_molivotto_S1R1	1	colobanthus	2018-02-23	C_10		11.9%	450649453125	False	0	QSAPCVLFFDELDSIATQR	_QSAPC[Carbamidomethyl (C)]VLFFDELDSIATQR_	_QSAPC[Carbamidomethyl (C)]VLFFDELDSIATQR_.3	6.42225e-16	301518828125	32682916015625
S1	210409_EC1_molivotto_S1R1	1	colobanthus	2018-02-23	C_10		11.9%	450649453125	False	0	DTVCIALADETCEEPK	_DTVC[Carbamidomethyl (C)]IALADETC[Carbamidomethyl (C)]EEPK_	_DTVC[Carbamidomethyl (C)]IALADETC[Carbamidomethyl (C)]EEPK_.2	5.9755e-48	920384453125	9976440625
S1	210409_EC1_molivotto_S1R1	1	colobanthus	2018-02-23	C_10		11.9%	450649453125	False	0	LDEIGYDDVGGVR	_LDEIGYDDVGGVR_	_LDEIGYDDVGGVR_.2	1.13828e-06	19795431640625	21457115234375
S1	210409_EC1_molivotto_S1R1	1	colobanthus	2018-02-23	C_10		11.9%	450649453125	False	1	EDENRLDEIGYDDVGGVR	_EDENRLDEIGYDDVGGVR_	_EDENRLDEIGYDDVGGVR_.2	4.39044e-46	5809327734375	6296978515625
S1	210409_EC1_molivotto_S1R1	1	colobanthus	2018-02-23	C_10		11.9%	450649453125	False	1	EDENRLDEIGYDDVGGVR	_EDENRLDEIGYDDVGGVR_	_EDENRLDEIGYDDVGGVR_.3	0.00217048977310963	1	0.773529052734375
S1	210409_EC1_molivotto_S1R1	1	colobanthus	2018-02-23	C_10		11.9%	450649453125	False	1	LDEIGYDDVGGVRK	_LDEIGYDDVGGVRK_	_LDEIGYDDVGGVRK_.3	5.92982e+09	21968013671875	238120703125
S1	210409_EC1_molivotto_S1R1	1	colobanthus	2018-02-23	C_10		11.9%	450649453125	False	1	MAGESESNLRK	_M[Oxidation (M)]AGESESNLRK_	_M[Oxidation (M)]AGESESNLRK_.2	0.00135260198232405	10639431640625	1153253515625
S1	210409_EC1_molivotto_S1R1	1	colobanthus	2018-02-23	C_10		11.9%	450649453125	True	1	DTVCIALADETCEEPKIK	_DTVC[Carbamidomethyl (C)]IALADETC[Carbamidomethyl (C)]EEPKIK_	_DTVC[Carbamidomethyl (C)]IALADETC[Carbamidomethyl (C)]EEPKIK_.2	0.000156164432209316	2971517578125	32209548828125
S1	210409_EC1_molivotto_S1R1	1	colobanthus	2018-02-23	C_1000		22.3%	180504796875	False	0	TAISHVENLITGVTK	_TAISHVENLITGVTK_	_TAISHVENLITGVTK_.2	6.28193e-57	1224769.75	1327580.25
S1	210409_EC1_molivotto_S1R1	1	colobanthus	2018-02-23	C_1000		22.3%	180504796875	False	0	TAISHVENLITGVTK	_TAISHVENLITGVTK_	_TAISHVENLITGVTK_.3	2.75794e-57	494745.5	5362758125
S1	210409_EC1_molivotto_S1R1	1	colobanthus	2018-02-23	C_1000		22.3%	180504796875	False	1	KVDMLDGVTILR	_KVDMLDGVTILR_	_KVDMLDGVTILR_.2	5.91063e-57	778747.25	8441174375
S1	210409_EC1_molivotto_S1R1	1	colobanthus	2018-02-23	C_1000		22.3%	180504796875	False	1	KVDMLDGVTILR	_KVDMLDGVTILR_	_KVDMLDGVTILR_.3	1.60498e-55	34267896875	371444375
S1	210409_EC1_molivotto_S1R1	1	colobanthus	2018-02-23	C_1000		22.3%	180504796875	False	1	KVDMLDGVTILR	_KVDM[Oxidation (M)]LDGVTILR_	_KVDM[Oxidation (M)]LDGVTILR_.3	1.42626e-16	4005495703125	4341728125
S1	210409_EC1_molivotto_S1R1	1	colobanthus	2018-02-23	C_1000		22.3%	180504796875	False	1	KVDMLDGVTILR	_KVDM[Oxidation (M)]LDGVTILR_	_KVDM[Oxidation (M)]LDGVTILR_.2	1.65562e-09	3798444921875	4117296875
S1	210409_EC1_molivotto_S1R1	1	colobanthus	2018-02-23	C_1000		22.3%	180504796875	False	0	ILTVTGPR	_ILTVTGPR_	_ILTVTGPR_.2	2.43331e-55	10432443125	1130817125
S1	210409_EC1_molivotto_S1R1	1	colobanthus	2018-02-23	C_1000		22.3%	180504796875	False	0	SAALINQK	_SAALINQK_	_SAALINQK_.2	1.84759e-49	5753333125	623628375
S1	210409_EC1_molivotto_S1R1	1	colobanthus	2018-02-23	C_1000		22.3%	180504796875	False	0	SAALINQK	_SAALINQK_	_SAALINQK_.1	2.36402e-40	433070.75	46942390625
S1	210409_EC1_molivotto_S1R1	1	colobanthus	2018-02-23	C_1000		22.3%	180504796875	True	1	VKDELVLDGSDIELVSR	_VKDELVLDGSDIELVSR_	_VKDELVLDGSDIELVSR_.3	9.06787e-54	35827353125	388348
S1	210409_EC1_molivotto_S1R1	1	colobanthus	2018-02-23	C_1000		22.3%	180504796875	True	1	VKDELVLDGSDIELVSR	_VKDELVLDGSDIELVSR_	_VKDELVLDGSDIELVSR_.2	2.55881e-49	3283866875	355952375
S1	210409_EC1_molivotto_S1R1	1	colobanthus	2018-02-23	C_1000		22.3%	180504796875	False	0	IDSWFSK	_IDSWFSK_	_IDSWFSK_.2	1.55856e-53	257433484375	27904315625
S1	210409_EC1_molivotto_S1R1	1	colobanthus	2018-02-23	C_1000		22.3%	180504796875	False	0	IDSWFSK	_IDSWFSK_	_IDSWFSK_.1	2.89686e-50	117177453125	1270136484375
S1	210409_EC1_molivotto_S1R1	1	colobanthus	2018-02-23	C_1000		22.3%	180504796875	False	0	LDFQLTK	_LDFQLTK_	_LDFQLTK_.2	6.32824e-54	1524191875	165213671875
S1	210409_EC1_molivotto_S1R1	1	colobanthus	2018-02-23	C_1000		22.3%	180504796875	False	0	LDFQLTK	_LDFQLTK_	_LDFQLTK_.1	3.3761e-26	113140515625	12263784375
S1	210409_EC1_molivotto_S1R1	1	colobanthus	2018-02-23	C_1000		22.3%	180504796875	False	1	NFLGEKK	_NFLGEKK_	_NFLGEKK_.2	1.6995e-25	1281525546875	13891003125
S1	210409_EC1_molivotto_S1R1	1	colobanthus	2018-02-23	C_1000		22.3%	180504796875	False	1	NFLGEKK	_NFLGEKK_	_NFLGEKK_.1	1.96198e-13	630838916015625	68379326171875
S1	210409_EC1_molivotto_S1R1	1	colobanthus	2018-02-23	C_1000		22.3%	180504796875	False	0	VDMLDGVTILR	_VDMLDGVTILR_	_VDMLDGVTILR_.2	7.1441e-15	18309486328125	19846435546875
S1	210409_EC1_molivotto_S1R1	1	colobanthus	2018-02-23	C_1000		22.3%	180504796875	False	0	IVLASDSMEIPDGIEITVNAK	_IVLASDSMEIPDGIEITVNAK_	_IVLASDSMEIPDGIEITVNAK_.2	9.74612e-35	264026.25	28618934375
S1	210409_EC1_molivotto_S1R1	1	colobanthus	2018-02-23	C_1000		22.3%	180504796875	False	0	IVLASDSMEIPDGIEITVNAK	_IVLASDSM[Oxidation (M)]EIPDGIEITVNAK_	_IVLASDSM[Oxidation (M)]EIPDGIEITVNAK_.2	83412.3	6275113671875	68018640625
S1	210409_EC1_molivotto_S1R1	1	colobanthus	2018-02-23	C_1000		22.3%	180504796875	False	0	IVLASDSMEIPDGIEITVNAK	_IVLASDSMEIPDGIEITVNAK_	_IVLASDSMEIPDGIEITVNAK_.3	1.91282e-19	3707278125	401847734375
S1	210409_EC1_molivotto_S1R1	1	colobanthus	2018-02-23	C_1000		22.3%	180504796875	False	0	IVLASDSMEIPDGIEITVNAK	_IVLASDSM[Oxidation (M)]EIPDGIEITVNAK_	_IVLASDSM[Oxidation (M)]EIPDGIEITVNAK_.3	0.000441941287839568	17492982421875	18961392578125
S1	210409_EC1_molivotto_S1R1	1	colobanthus	2018-02-23	C_1000		22.3%	180504796875	False	0	MVYAHFPINASITNANK	_MVYAHFPINASITNANK_	_MVYAHFPINASITNANK_.3	2.71148e-49	55315984375	59959359375
S1	210409_EC1_molivotto_S1R1	1	colobanthus	2018-02-23	C_1000		22.3%	180504796875	False	0	MVYAHFPINASITNANK	_MVYAHFPINASITNANK_	_MVYAHFPINASITNANK_.2	3.86962e-35	4018871875	4356226953125
S1	210409_EC1_molivotto_S1R1	1	colobanthus	2018-02-23	C_1000		22.3%	180504796875	False	0	MVYAHFPINASITNANK	_M[Oxidation (M)]VYAHFPINASITNANK_	_M[Oxidation (M)]VYAHFPINASITNANK_.2	1.13658e-32	32226322265625	3493148828125
S1	210409_EC1_molivotto_S1R1	1	colobanthus	2018-02-23	C_1000		22.3%	180504796875	False	0	MVYAHFPINASITNANK	_M[Oxidation (M)]VYAHFPINASITNANK_	_M[Oxidation (M)]VYAHFPINASITNANK_.3	0.00224675429556726	1375792578125	149128037109375
S1	210409_EC1_molivotto_S1R1	1	colobanthus	2018-02-23	C_1000		22.3%	180504796875	False	1	IDSWFSKR	_IDSWFSKR_	_IDSWFSKR_.2	0.0220381	3804562109375	412392734375
S1	210409_EC1_molivotto_S1R1	1	colobanthus	2018-02-23	C_1000		22.3%	180504796875	True	2	SEKVKDELVLDGSDIELVSR	_SEKVKDELVLDGSDIELVSR_	_SEKVKDELVLDGSDIELVSR_.3	1.84931e-28	17679455078125	19163517578125
S1	210409_EC1_molivotto_S1R1	1	colobanthus	2018-02-23	C_1000		22.3%	180504796875	False	1	HFKLDFQLTK	_HFKLDFQLTK_	_HFKLDFQLTK_.2	0.00602188472545348	100974625	1094507109375
S1	210409_EC1_molivotto_S1R1	1	colobanthus	02-Feb-2018;14-Feb-2018	C_10004;C_52591		2.3%;8.1%	NaN	False	1	SLAVFPTSSVDRLDLVIAK	_SLAVFPTSSVDRLDLVIAK_	_SLAVFPTSSVDRLDLVIAK_.3	0.000162419563450063	168128393554688	182241552734375
S1	210409_EC1_molivotto_S1R1	1	colobanthus	2018-02-23	C_100138;C_75418		3.2%;3%	NaN	False	1	TMELQVADLWYDWPNKR	_TM[Oxidation (M)]ELQVADLWYDWPNKR_	_TM[Oxidation (M)]ELQVADLWYDWPNKR_.3	334.101	1753002734375	19001546875
S1	210409_EC1_molivotto_S1R1	1	colobanthus	2018-02-23	C_100138;C_75418		3.2%;3%	NaN	False	1	TMELQVADLWYDWPNKR	_TMELQVADLWYDWPNKR_	_TMELQVADLWYDWPNKR_.3	1.62315e-16	19293533203125	209130859375
S1	210409_EC1_molivotto_S1R1	1	colobanthus	2018-02-02	C_10014		15.6%	134322744140625	False	0	DEESVFIK	_DEESVFIK_	_DEESVFIK_.2	9.41354e-35	8518371875	923342734375
S1	210409_EC1_molivotto_S1R1	1	colobanthus	2018-02-02	C_10014		15.6%	134322744140625	False	0	DEESVFIK	_DEESVFIK_	_DEESVFIK_.1	2.78653e-48	745131328125	8076796875
S1	210409_EC1_molivotto_S1R1	1	colobanthus	2018-02-02	C_10014		15.6%	134322744140625	False	0	SFASAPTIGDQK	_SFASAPTIGDQK_	_SFASAPTIGDQK_.2	7.06371e-37	1407161875	152528296875
S1	210409_EC1_molivotto_S1R1	1	colobanthus	2018-02-02	C_10014		15.6%	134322744140625	False	1	EMTLEEYEKVLEEK	_EMTLEEYEKVLEEK_	_EMTLEEYEKVLEEK_.3	0.00248946241432396	140648296875	152454703125
S1	210409_EC1_molivotto_S1R1	1	colobanthus	2018-02-02	C_10014		15.6%	134322744140625	False	1	EMTLEEYEKVLEEK	_EMTLEEYEKVLEEK_	_EMTLEEYEKVLEEK_.2	264466	159200361328125	17256408203125
S1	210409_EC1_molivotto_S1R1	1	colobanthus	2018-02-02	C_10014		15.6%	134322744140625	False	1	EMTLEEYEKVLEEK	_EM[Oxidation (M)]TLEEYEKVLEEK_	_EM[Oxidation (M)]TLEEYEKVLEEK_.2	0.00307781597776333	35997984375	3901975390625
S1	210409_EC1_molivotto_S1R1	1	colobanthus	2018-02-02	C_10014		15.6%	134322744140625	False	1	MPSKPLPPAQAVR	_MPSKPLPPAQAVR_	_MPSKPLPPAQAVR_.3	23861.2	248868984375	2697597265625
S1	210409_EC1_molivotto_S1R1	1	colobanthus	2018-02-02	C_10014		15.6%	134322744140625	True	1	KTPPQNQQQK	_KTPPQNQQQK_	_KTPPQNQQQK_.2	2.49514e-07	1869539453125	2026473828125
S1	210409_EC1_molivotto_S1R1	1	colobanthus	2018-02-02	C_10014		15.6%	134322744140625	False	2	DAQPVETEEKEPEEKEMTLEEYEK	_DAQPVETEEKEPEEKEMTLEEYEK_	_DAQPVETEEKEPEEKEMTLEEYEK_.3	0.000466342451679685	501889312744141	544019287109375
S1	210409_EC1_molivotto_S1R1	1	colobanthus	2018-02-02	C_10014		15.6%	134322744140625	False	1	RDEESVFIK	_RDEESVFIK_	_RDEESVFIK_.2	2.42315e-51	7619379375	825897125
S1	210409_EC1_molivotto_S1R1	1	colobanthus	2018-02-02	C_10014		15.6%	134322744140625	False	1	RDEESVFIK	_RDEESVFIK_	_RDEESVFIK_.3	9.22887e+08	413290966796875	447983740234375
S1	210409_EC1_molivotto_S1R1	1	colobanthus	2018-02-02	C_10014		15.6%	134322744140625	False	0	DFSNNENAFNNSGPQGDGEGGR	_DFSNNENAFNNSGPQGDGEGGR_	_DFSNNENAFNNSGPQGDGEGGR_.2	1.80646e-36	409718671875	4441116015625
S1	210409_EC1_molivotto_S1R1	1	colobanthus	2018-02-02	C_10014		15.6%	134322744140625	False	0	DFSNNENAFNNSGPQGDGEGGR	_DFSNNENAFNNSGPQGDGEGGR_	_DFSNNENAFNNSGPQGDGEGGR_.3	0.000341050449124067	686010107421875	743595703125
S1	210409_EC1_molivotto_S1R1	1	colobanthus	2018-02-02	C_10014		15.6%	134322744140625	True	2	GGFNNEEGKDGDRPR	_GGFNNEEGKDGDRPR_	_GGFNNEEGKDGDRPR_.3	8.41325e-27	14331298828125	155343076171875
S1	210409_EC1_molivotto_S1R1	1	colobanthus	2018-02-02	C_10014		15.6%	134322744140625	True	2	GGFNNEEGKDGDRPR	_GGFNNEEGKDGDRPR_	_GGFNNEEGKDGDRPR_.2	0.00033489579956699	25469609375	2760759765625
S1	210409_EC1_molivotto_S1R1	1	colobanthus	2018-02-02	C_10014		15.6%	134322744140625	True	0	NVTAESLPTGEEAANENK	_NVTAESLPTGEEAANENK_	_NVTAESLPTGEEAANENK_.2	2.10583e+09	13162298828125	142671787109375
S1	210409_EC1_molivotto_S1R1	1	colobanthus	2018-02-02	C_10014		15.6%	134322744140625	False	1	DAQPVETEEKEPEEK	_DAQPVETEEKEPEEK_	_DAQPVETEEKEPEEK_.3	1.34728e-18	29641921875	32130146484375
S1	210409_EC1_molivotto_S1R1	1	colobanthus	2018-02-02	C_10014		15.6%	134322744140625	False	1	DAQPVETEEKEPEEK	_DAQPVETEEKEPEEK_	_DAQPVETEEKEPEEK_.2	0.0088568470785023	154929951171875	1679351953125
S1	210409_EC1_molivotto_S1R1	1	colobanthus	2018-02-02	C_10014		15.6%	134322744140625	True	2	KVEVDKDLESMQQLSSR	_KVEVDKDLESMQQLSSR_	_KVEVDKDLESMQQLSSR_.2	326.451	2477362890625	268531953125
S1	210409_EC1_molivotto_S1R1	1	colobanthus	2018-02-02	C_10014		15.6%	134322744140625	True	2	KVEVDKDLESMQQLSSR	_KVEVDKDLESMQQLSSR_	_KVEVDKDLESMQQLSSR_.4	3.52442e+09	99463271484375	107812490234375
S1	210409_EC1_molivotto_S1R1	1	colobanthus	2018-02-02	C_10014		15.6%	134322744140625	True	2	KVEVDKDLESMQQLSSR	_KVEVDKDLESMQQLSSR_	_KVEVDKDLESMQQLSSR_.3	0.000774250122624606	375796508789063	40734189453125
S1	210409_EC1_molivotto_S1R1	1	colobanthus	2018-02-02	C_10014		15.6%	134322744140625	True	1	ALLALKTEER	_ALLALKTEER_	_ALLALKTEER_.2	4572.26	3189920703125	345769140625
S1	210409_EC1_molivotto_S1R1	1	colobanthus	2018-02-02	C_10015		12.8%	197934.75	False	0	ATPAPPVGPALGSK	_ATPAPPVGPALGSK_	_ATPAPPVGPALGSK_.2	8.46739e-51	2127615.75	2306213.75
S1	210409_EC1_molivotto_S1R1	1	colobanthus	2018-02-02	C_10015		12.8%	197934.75	False	0	TPPASVLLLK	_TPPASVLLLK_	_TPPASVLLLK_.2	8.22124e-59	1134720.75	1229972375
S1	210409_EC1_molivotto_S1R1	1	colobanthus	2018-02-02	C_10015		12.8%	197934.75	False	0	TPPASVLLLK	_TPPASVLLLK_	_TPPASVLLLK_.1	6.26842e-29	846905546875	917997109375
S1	210409_EC1_molivotto_S1R1	1	colobanthus	2018-02-02	C_10015		12.8%	197934.75	False	1	TADKPGFVIPVEITVYDDK	_TADKPGFVIPVEITVYDDK_	_TADKPGFVIPVEITVYDDK_.3	2.70592e-52	369208375	400200.75
S1	210409_EC1_molivotto_S1R1	1	colobanthus	2018-02-02	C_10015		12.8%	197934.75	False	1	TADKPGFVIPVEITVYDDK	_TADKPGFVIPVEITVYDDK_	_TADKPGFVIPVEITVYDDK_.2	9.28431e-50	158669953125	171989140625
S1	210409_EC1_molivotto_S1R1	1	colobanthus	2018-02-02	C_10015		12.8%	197934.75	False	0	IIAGTAANMGVDIDPPILEPK	_IIAGTAANMGVDIDPPILEPK_	_IIAGTAANMGVDIDPPILEPK_.3	3.88941e-34	676571171875	733364453125
S1	210409_EC1_molivotto_S1R1	1	colobanthus	2018-02-02	C_10015		12.8%	197934.75	False	0	SFTFVLK	_SFTFVLK_	_SFTFVLK_.2	2.32197e-37	31824.75	3449620703125
S1	210409_EC1_molivotto_S1R1	1	colobanthus	2018-02-02	C_10015		12.8%	197934.75	True	1	VIANEKLPDLNCSTIESAMR	_VIANEKLPDLNC[Carbamidomethyl (C)]STIESAMR_	_VIANEKLPDLNC[Carbamidomethyl (C)]STIESAMR_.3	2.43435e-49	2933911875	318019.25
S1	210409_EC1_molivotto_S1R1	1	colobanthus	2018-02-02	C_10015		12.8%	197934.75	True	1	VIANEKLPDLNCSTIESAMR	_VIANEKLPDLNC[Carbamidomethyl (C)]STIESAMR_	_VIANEKLPDLNC[Carbamidomethyl (C)]STIESAMR_.2	0.000826739	1024783046875	1110806171875
S1	210409_EC1_molivotto_S1R1	1	colobanthus	2018-02-02	C_10015		12.8%	197934.75	False	0	LPDLNCSTIESAMR	_LPDLNC[Carbamidomethyl (C)]STIESAMR_	_LPDLNC[Carbamidomethyl (C)]STIESAMR_.2	0.000372830511989604	130397529296875	14134345703125
S1	210409_EC1_molivotto_S1R1	1	colobanthus	2018-02-02	C_10016		0.04	19425271484375	False	0	LTGDLNVPAGQVTFR	_LTGDLNVPAGQVTFR_	_LTGDLNVPAGQVTFR_.2	744243	49772484375	539505234375
S1	210409_EC1_molivotto_S1R1	1	colobanthus	2018-02-02	C_10016		0.04	19425271484375	False	0	VLNIEGATEEGIK	_VLNIEGATEEGIK_	_VLNIEGATEEGIK_.2	0.00558501559909062	3717296875	402933715820313
S1	210409_EC1_molivotto_S1R1	1	colobanthus	2018-02-02	C_10016		0.04	19425271484375	True	0	GIYPDELGVITSYK	_GIYPDELGVITSYK_	_GIYPDELGVITSYK_.2	5.86271e+09	19425271484375	210558828125
S1	210409_EC1_molivotto_S1R1	1	colobanthus	2018-02-02	C_10023		7.6%	1666307421875	True	2	KPIISTPPTTEGDGGGGGGGDIGKDR	_KPIISTPPTTEGDGGGGGGGDIGKDR_	_KPIISTPPTTEGDGGGGGGGDIGKDR_.4	0.000246399362459601	10645548828125	115391650390625
S1	210409_EC1_molivotto_S1R1	1	colobanthus	2018-02-02	C_10023		7.6%	1666307421875	True	2	KPIISTPPTTEGDGGGGGGGDIGKDR	_KPIISTPPTTEGDGGGGGGGDIGKDR_	_KPIISTPPTTEGDGGGGGGGDIGKDR_.3	8.86532e-32	103327890625	112001513671875
S1	210409_EC1_molivotto_S1R1	1	colobanthus	2018-02-02	C_10023		7.6%	1666307421875	True	0	LSPEHETTILER	_LSPEHETTILER_	_LSPEHETTILER_.2	2.01545e+09	22678013671875	2458166796875
S1	210409_EC1_molivotto_S1R1	1	colobanthus	2018-02-02	C_10023		7.6%	1666307421875	True	0	LSPEHETTILER	_LSPEHETTILER_	_LSPEHETTILER_.3	8.44516e+07	229959453125	249262890625
S1	210409_EC1_molivotto_S1R1	1	colobanthus	2018-02-02	C_10027		2.5%	24709146484375	True	0	AIPVETIESSGTR	_AIPVETIESSGTR_	_AIPVETIESSGTR_.2	2.71643e-31	24709146484375	2678330078125
S1	210409_EC1_molivotto_S1R1	1	colobanthus	2018-02-23	C_100283		7.8%	1	False	0	VIDPSSPPPQSK	_VIDPSSPPPQSK_	_VIDPSSPPPQSK_.2	1352.14	204382015625	22153840625
S1	210409_EC1_molivotto_S1R1	1	colobanthus	2018-02-23	C_100283		7.8%	1	True	0	NFDGGDAGPVLVSAPVAGVK	_NFDGGDAGPVLVSAPVAGVK_	_NFDGGDAGPVLVSAPVAGVK_.2	0.000577707962765457	1	0.66485595703125
S1	210409_EC1_molivotto_S1R1	1	colobanthus	2018-02-02	C_10032;C_11490		3%;3.8%	NaN	False	0	QIFLFELPLYSK	_QIFLFELPLYSK_	_QIFLFELPLYSK_.2	12893.1	133743603515625	14497041015625
S1	210409_EC1_molivotto_S1R1	1	colobanthus	2018-02-02	C_10032;C_11490		3%;3.8%	NaN	False	0	YGNTDNYR	_YGNTDNYR_	_YGNTDNYR_.2	0.00220252385622789	190521875	2065148046875
S1	210409_EC1_molivotto_S1R1	1	colobanthus	2018-02-02	C_10035		4.7%	597666640625	True	0	LTHVGPGVVSMANAGPNTNGSQFFICTIK	_LTHVGPGVVSMANAGPNTNGSQFFIC[Carbamidomethyl (C)]TIK_	_LTHVGPGVVSMANAGPNTNGSQFFIC[Carbamidomethyl (C)]TIK_.3	9.03101e-33	102437421875	1110363046875
S1	210409_EC1_molivotto_S1R1	1	colobanthus	2018-02-02	C_10035		4.7%	597666640625	True	0	LTHVGPGVVSMANAGPNTNGSQFFICTIK	_LTHVGPGVVSM[Oxidation (M)]ANAGPNTNGSQFFIC[Carbamidomethyl (C)]TIK_	_LTHVGPGVVSM[Oxidation (M)]ANAGPNTNGSQFFIC[Carbamidomethyl (C)]TIK_.3	6.69686e-06	1709591015625	1853098828125
S1	210409_EC1_molivotto_S1R1	1	colobanthus	02-Feb-2018;23-Feb-2018;02-Feb-2018;23-Feb-2018;23-Feb-2018	C_10036;C_126331;C_16313;C_72524;C_85904		2.9%;3.4%;2.9%;3.1%;3.6%	NaN	False	0	NEYLFGK	_NEYLFGK_	_NEYLFGK_.1	7483.91	122058671875	132304609375
S1	210409_EC1_molivotto_S1R1	1	colobanthus	02-Feb-2018;23-Feb-2018;02-Feb-2018;23-Feb-2018;23-Feb-2018	C_10036;C_126331;C_16313;C_72524;C_85904		2.9%;3.4%;2.9%;3.1%;3.6%	NaN	False	0	NEYLFGK	_NEYLFGK_	_NEYLFGK_.2	2.6693e-46	698914296875	757583125
S1	210409_EC1_molivotto_S1R1	1	colobanthus	02-Feb-2018;23-Feb-2018;02-Feb-2018;23-Feb-2018;23-Feb-2018	C_10036;C_126331;C_16313;C_72524;C_85904		2.9%;3.4%;2.9%;3.1%;3.6%	NaN	False	0	IVFLVDNIPIR	_IVFLVDNIPIR_	_IVFLVDNIPIR_.2	2.15968e-19	408126640625	4423858984375
S1	210409_EC1_molivotto_S1R1	1	colobanthus	02-Feb-2018;23-Feb-2018;02-Feb-2018;23-Feb-2018;23-Feb-2018	C_10036;C_126331;C_16313;C_72524;C_85904		2.9%;3.4%;2.9%;3.1%;3.6%	NaN	False	1	SKNEYLFGK	_SKNEYLFGK_	_SKNEYLFGK_.2	0.000743952498497446	715457080078125	775514501953125
S1	210409_EC1_molivotto_S1R1	1	colobanthus	2018-02-02	C_10038;C_8281;C_8282		1.2%;1.1%;1.3%	NaN	False	0	VAQVDDEQGR	_VAQVDDEQGR_	_VAQVDDEQGR_.2	0.00126278606458938	143597646484375	155651630859375
S1	210409_EC1_molivotto_S1R1	1	colobanthus	2018-02-23	C_100381		3.6%	111097314453125	True	0	AAEVVGADTK	_AAEVVGADTK_	_AAEVVGADTK_.2	2.37271e+07	156262265625	16937935546875
S1	210409_EC1_molivotto_S1R1	1	colobanthus	2018-02-23	C_100381		3.6%	111097314453125	True	0	DLTSSLYK	_DLTSSLYK_	_DLTSSLYK_.2	41.0834	81926298828125	8880341796875
S1	210409_EC1_molivotto_S1R1	1	colobanthus	2018-02-23	C_100381		3.6%	111097314453125	True	0	DLTSSLYK	_DLTSSLYK_	_DLTSSLYK_.1	2.29486e+06	49938427734375	541303955078125
S1	210409_EC1_molivotto_S1R1	1	colobanthus	2018-02-23	C_1004		13.1%	3555593125	False	0	QMNFGDTWTITANPGQTGAR	_QMNFGDTWTITANPGQTGAR_	_QMNFGDTWTITANPGQTGAR_.2	7.88456e-53	1356206.5	1470050.25
S1	210409_EC1_molivotto_S1R1	1	colobanthus	2018-02-23	C_1004		13.1%	3555593125	False	0	QMNFGDTWTITANPGQTGAR	_QMNFGDTWTITANPGQTGAR_	_QMNFGDTWTITANPGQTGAR_.3	4.87684e-49	4833500625	5239238125
S1	210409_EC1_molivotto_S1R1	1	colobanthus	2018-02-23	C_1004		13.1%	3555593125	False	0	QMNFGDTWTITANPGQTGAR	_QM[Oxidation (M)]NFGDTWTITANPGQTGAR_	_QM[Oxidation (M)]NFGDTWTITANPGQTGAR_.2	5.68484e-43	2646604375	286876.75
S1	210409_EC1_molivotto_S1R1	1	colobanthus	2018-02-23	C_1004		13.1%	3555593125	False	0	QMNFGDTWTITANPGQTGAR	_QM[Oxidation (M)]NFGDTWTITANPGQTGAR_	_QM[Oxidation (M)]NFGDTWTITANPGQTGAR_.3	1.2752e-10	76022171875	824036796875
S1	210409_EC1_molivotto_S1R1	1	colobanthus	2018-02-23	C_1004		13.1%	3555593125	True	0	TDQYCCNSGNCEPTDFSR	_TDQYC[Carbamidomethyl (C)]C[Carbamidomethyl (C)]NSGNC[Carbamidomethyl (C)]EPTDFSR_	_TDQYC[Carbamidomethyl (C)]C[Carbamidomethyl (C)]NSGNC[Carbamidomethyl (C)]EPTDFSR_.2	1.79762e-56	906662625	982770375
S1	210409_EC1_molivotto_S1R1	1	colobanthus	2018-02-23	C_1004		13.1%	3555593125	True	0	TDQYCCNSGNCEPTDFSR	_TDQYC[Carbamidomethyl (C)]C[Carbamidomethyl (C)]NSGNC[Carbamidomethyl (C)]EPTDFSR_	_TDQYC[Carbamidomethyl (C)]C[Carbamidomethyl (C)]NSGNC[Carbamidomethyl (C)]EPTDFSR_.3	1.46885e-44	102844734375	1114778046875
S1	210409_EC1_molivotto_S1R1	1	colobanthus	2018-02-23	C_1004		13.1%	3555593125	True	0	LCPSAYSYPK	_LC[Carbamidomethyl (C)]PSAYSYPK_	_LC[Carbamidomethyl (C)]PSAYSYPK_.2	1.65046e-22	5046870703125	547051875
S1	210409_EC1_molivotto_S1R1	1	colobanthus	2018-02-23	C_1004		13.1%	3555593125	True	0	FTVWAAAVPGGGR	_FTVWAAAVPGGGR_	_FTVWAAAVPGGGR_.2	1.64054e-50	511455.5	554388.5
S1	210409_EC1_molivotto_S1R1	1	colobanthus	2018-02-23	C_1004		13.1%	3555593125	True	0	DDATSTFTCR	_DDATSTFTC[Carbamidomethyl (C)]R_	_DDATSTFTC[Carbamidomethyl (C)]R_.2	9.24856e-47	178455703125	193435765625
S1	210409_EC1_molivotto_S1R1	1	colobanthus	2018-02-23	C_1004		13.1%	3555593125	True	1	LCPSAYSYPKDDATSTFTCR	_LC[Carbamidomethyl (C)]PSAYSYPKDDATSTFTC[Carbamidomethyl (C)]R_	_LC[Carbamidomethyl (C)]PSAYSYPKDDATSTFTC[Carbamidomethyl (C)]R_.3	1.70927e-49	1092855078125	118459234375
S1	210409_EC1_molivotto_S1R1	1	colobanthus	2018-02-23	C_1004		13.1%	3555593125	False	0	AAGGCNNPCTVFK	_AAGGC[Carbamidomethyl (C)]NNPC[Carbamidomethyl (C)]TVFK_	_AAGGC[Carbamidomethyl (C)]NNPC[Carbamidomethyl (C)]TVFK_.2	0.00167149435392909	1	0.887924194335938
S1	210409_EC1_molivotto_S1R1	1	colobanthus	2018-02-02	C_10040;C_16846		7.8%;7.8%	NaN	False	0	YCLTEEK	_YC[Carbamidomethyl (C)]LTEEK_	_YC[Carbamidomethyl (C)]LTEEK_.2	4.8454e+06	22940796875	24866509765625
S1	210409_EC1_molivotto_S1R1	1	colobanthus	2018-02-02	C_10040;C_16846		7.8%;7.8%	NaN	False	1	QGYFTLEEWRK	_QGYFTLEEWRK_	_QGYFTLEEWRK_.3	0.00771393658661347	93178330078125	10099998046875
S1	210409_EC1_molivotto_S1R1	1	colobanthus	2018-02-02	C_10040;C_16846		7.8%;7.8%	NaN	False	0	AQVDYFVEYLQAQTDYK	_AQVDYFVEYLQAQTDYK_	_AQVDYFVEYLQAQTDYK_.2	0.00826976167646552	1	0.490585327148438
S1	210409_EC1_molivotto_S1R1	1	colobanthus	2018-02-02	C_10042		6.8%	2934140234375	False	0	LGHGADLYCFK	_LGHGADLYC[Carbamidomethyl (C)]FK_	_LGHGADLYC[Carbamidomethyl (C)]FK_.2	4436.44	2934796875	31811517578125
S1	210409_EC1_molivotto_S1R1	1	colobanthus	2018-02-02	C_10042		6.8%	2934140234375	False	0	LGHGADLYCFK	_LGHGADLYC[Carbamidomethyl (C)]FK_	_LGHGADLYC[Carbamidomethyl (C)]FK_.3	3.75014e-27	21152728515625	2292834765625
S1	210409_EC1_molivotto_S1R1	1	colobanthus	2018-02-02	C_10042		6.8%	2934140234375	False	0	WEDPVCADGGK	_WEDPVC[Carbamidomethyl (C)]ADGGK_	_WEDPVC[Carbamidomethyl (C)]ADGGK_.2	11006	337386015625	365707109375
S1	210409_EC1_molivotto_S1R1	1	colobanthus	2018-02-02	C_10042		6.8%	2934140234375	True	0	FLDHSESIGFIVHDDVK	_FLDHSESIGFIVHDDVK_	_FLDHSESIGFIVHDDVK_.3	3.35513e-41	2934140234375	31804400390625
S1	210409_EC1_molivotto_S1R1	1	colobanthus	2018-02-02	C_10042		6.8%	2934140234375	False	1	WEDPVCADGGKWTINCAR	_WEDPVC[Carbamidomethyl (C)]ADGGKWTINC[Carbamidomethyl (C)]AR_	_WEDPVC[Carbamidomethyl (C)]ADGGKWTINC[Carbamidomethyl (C)]AR_.3	0.00193873608727675	109182880859375	11834798828125
S1	210409_EC1_molivotto_S1R1	1	colobanthus	2018-02-23	C_100544;C_97820		5.3%;5.5%	NaN	False	0	AAVDAVAGCK	_AAVDAVAGC[Carbamidomethyl (C)]K_	_AAVDAVAGC[Carbamidomethyl (C)]K_.2	0.0162962	26742181640625	28986994140625
S1	210409_EC1_molivotto_S1R1	1	colobanthus	2018-02-23	C_100544;C_97820		5.3%;5.5%	NaN	False	0	FDSLTSTASSVNGK	_FDSLTSTASSVNGK_	_FDSLTSTASSVNGK_.2	9.63489e-20	115851279296875	12557615234375
S1	210409_EC1_molivotto_S1R1	1	colobanthus	2018-02-23	C_100544;C_97820		5.3%;5.5%	NaN	False	0	GLFSSDQILYTDPR	_GLFSSDQILYTDPR_	_GLFSSDQILYTDPR_.2	1530.07	43572640625	47230.25
S1	210409_EC1_molivotto_S1R1	1	colobanthus	2018-02-02	C_10056;C_15926		2.2%;2.4%	NaN	False	0	TIGVALDFSK	_TIGVALDFSK_	_TIGVALDFSK_.2	0.000245636	24330083984375	2637241796875
S1	210409_EC1_molivotto_S1R1	1	colobanthus	2018-02-02	C_10059		2.1%	NaN	False	1	GKEEPQVVWQPTPLK	_GKEEPQVVWQPTPLK_	_GKEEPQVVWQPTPLK_.3	7.30248e+09	79614921875	86298017578125
S1	210409_EC1_molivotto_S1R1	1	colobanthus	2018-02-02	C_10059		2.1%	NaN	False	1	GKEEPQVVWQPTPLK	_GKEEPQVVWQPTPLK_	_GKEEPQVVWQPTPLK_.2	42.982	1686988671875	182859921875
S1	210409_EC1_molivotto_S1R1	1	colobanthus	2018-02-02	C_10062		1.4%	23122658203125	True	0	SPPGYVGYTEGGQLTEAVR	_SPPGYVGYTEGGQLTEAVR_	_SPPGYVGYTEGGQLTEAVR_.2	7.46461e-06	23122658203125	25063638671875
S1	210409_EC1_molivotto_S1R1	1	colobanthus	2018-02-02	C_10068		10.8%	40328140625	True	0	VCPGVVSCADITALTAK	_VC[Carbamidomethyl (C)]PGVVSC[Carbamidomethyl (C)]ADITALTAK_	_VC[Carbamidomethyl (C)]PGVVSC[Carbamidomethyl (C)]ADITALTAK_.2	19.19	40328140625	4371339453125
S1	210409_EC1_molivotto_S1R1	1	colobanthus	2018-02-02	C_10068		10.8%	40328140625	False	0	LFFHDCFVNGCDGSILLDDTSSFTGEK	_LFFHDC[Carbamidomethyl (C)]FVNGC[Carbamidomethyl (C)]DGSILLDDTSSFTGEK_	_LFFHDC[Carbamidomethyl (C)]FVNGC[Carbamidomethyl (C)]DGSILLDDTSSFTGEK_.3	1.67054e+09	225974375	24494328125
S1	210409_EC1_molivotto_S1R1	1	colobanthus	2018-02-02	C_10068		10.8%	40328140625	False	0	DSVVALGGPNWNVLLGR	_DSVVALGGPNWNVLLGR_	_DSVVALGGPNWNVLLGR_.2	1.30096e-15	23834994140625	2583576953125
S1	210409_EC1_molivotto_S1R1	1	colobanthus	2018-02-02	C_10073;C_21487		4.3%;5%	NaN	False	0	AGVIQECK	_AGVIQEC[Carbamidomethyl (C)]K_	_AGVIQEC[Carbamidomethyl (C)]K_.2	6.82284e-51	481289875	5216906875
S1	210409_EC1_molivotto_S1R1	1	colobanthus	2018-02-02	C_10073;C_21487		4.3%;5%	NaN	False	0	AGVIQECK	_AGVIQEC[Carbamidomethyl (C)]K_	_AGVIQEC[Carbamidomethyl (C)]K_.1	5.67053e-49	1235590078125	133930890625
S1	210409_EC1_molivotto_S1R1	1	colobanthus	2018-02-02	C_10073;C_21487		4.3%;5%	NaN	False	1	GPFQNKEETTK	_GPFQNKEETTK_	_GPFQNKEETTK_.2	1.79421e-50	29728809375	32224328125
S1	210409_EC1_molivotto_S1R1	1	colobanthus	2018-02-02	C_10073;C_21487		4.3%;5%	NaN	False	1	GPFQNKEETTK	_GPFQNKEETTK_	_GPFQNKEETTK_.3	1.57985e-05	448635625	4862953515625
S1	210409_EC1_molivotto_S1R1	1	colobanthus	2018-02-02	C_10073;C_21487		4.3%;5%	NaN	False	1	AGVIQECKR	_AGVIQEC[Carbamidomethyl (C)]KR_	_AGVIQEC[Carbamidomethyl (C)]KR_.2	3.68658e-25	171463734375	185856875
S1	210409_EC1_molivotto_S1R1	1	colobanthus	2018-02-02	C_10073;C_21487		4.3%;5%	NaN	False	1	AGVIQECKR	_AGVIQEC[Carbamidomethyl (C)]KR_	_AGVIQEC[Carbamidomethyl (C)]KR_.3	2.89622e-38	923309921875	1000815078125
S1	210409_EC1_molivotto_S1R1	1	colobanthus	2018-02-02	C_10073;C_21487		4.3%;5%	NaN	False	1	YFENKQDEK	_YFENKQDEK_	_YFENKQDEK_.2	2.13963e-45	152725625	165545828125
S1	210409_EC1_molivotto_S1R1	1	colobanthus	2018-02-02	C_10073;C_21487		4.3%;5%	NaN	False	1	YFENKQDEK	_YFENKQDEK_	_YFENKQDEK_.3	0.00017273230288224	369404125976563	400412939453125
S1	210409_EC1_molivotto_S1R1	1	colobanthus	2018-02-02	C_10073;C_21487		4.3%;5%	NaN	False	2	GPFQNKEETTKVDK	_GPFQNKEETTKVDK_	_GPFQNKEETTKVDK_.3	1.60778e-23	124525732421875	13497876953125
S1	210409_EC1_molivotto_S1R1	1	colobanthus	2018-02-02	C_10073;C_21487		4.3%;5%	NaN	False	2	GPFQNKEETTKVDK	_GPFQNKEETTKVDK_	_GPFQNKEETTKVDK_.2	0.000322274704018675	256719409179688	278269140625
S1	210409_EC1_molivotto_S1R1	1	colobanthus	2018-02-02	C_10073;C_21487		4.3%;5%	NaN	False	2	RYFENKQDEK	_RYFENKQDEK_	_RYFENKQDEK_.2	6.25154e-28	14522681640625	15741755859375
S1	210409_EC1_molivotto_S1R1	1	colobanthus	2018-02-02	C_10073;C_21487		4.3%;5%	NaN	False	2	RYFENKQDEK	_RYFENKQDEK_	_RYFENKQDEK_.3	0.00561298007226374	139327236328125	15102275390625
S1	210409_EC1_molivotto_S1R1	1	colobanthus	2018-02-02	C_10073;C_21487		4.3%;5%	NaN	False	2	YFENKQDEKK	_YFENKQDEKK_	_YFENKQDEKK_.3	0.00307224196219682	1	0.419331550598145
S1	210409_EC1_molivotto_S1R1	1	colobanthus	2018-02-02	C_10078		7.7%	209298046875	False	0	LPYVPLPLEK	_LPYVPLPLEK_	_LPYVPLPLEK_.2	1.1136e-53	988259296875	1071216484375
S1	210409_EC1_molivotto_S1R1	1	colobanthus	2018-02-02	C_10078		7.7%	209298046875	False	0	VIGNTGSNSTR	_VIGNTGSNSTR_	_VIGNTGSNSTR_.2	1.57483e-31	485507578125	526262421875
S1	210409_EC1_molivotto_S1R1	1	colobanthus	2018-02-02	C_10078		7.7%	209298046875	False	0	TPYLPDGR	_TPYLPDGR_	_TPYLPDGR_.2	1.07038e-12	24327771484375	26369912109375
S1	210409_EC1_molivotto_S1R1	1	colobanthus	2018-02-02	C_10078		7.7%	209298046875	True	0	LVDYANLAGVK	_LVDYANLAGVK_	_LVDYANLAGVK_.2	1.55567e+09	209298046875	226867109375
S1	210409_EC1_molivotto_S1R1	1	colobanthus	2018-02-02	C_10078		7.7%	209298046875	False	1	LPYVPLPLEKR	_LPYVPLPLEKR_	_LPYVPLPLEKR_.3	0.00275471602204306	61199599609375	66336865234375
S1	210409_EC1_molivotto_S1R1	1	colobanthus	2018-02-02	C_10078		7.7%	209298046875	False	0	EPNPIGLNTALAQLGVAR	_EPNPIGLNTALAQLGVAR_	_EPNPIGLNTALAQLGVAR_.2	0.00559866484048482	137899560546875	149475231933594
S1	210409_EC1_molivotto_S1R1	1	colobanthus	2018-02-02	C_10082		5.4%	148749189453125	True	0	LGVCADVLGLVHVVLGAPPSGTK	_LGVC[Carbamidomethyl (C)]ADVLGLVHVVLGAPPSGTK_	_LGVC[Carbamidomethyl (C)]ADVLGLVHVVLGAPPSGTK_.3	0.000287147230496438	148749189453125	16123560546875
S1	210409_EC1_molivotto_S1R1	1	colobanthus	2018-02-23	C_100832		5.9%	101038503646851	True	0	SSSWLITTYLDDEFR	_SSSWLITTYLDDEFR_	_SSSWLITTYLDDEFR_.2	0.00194499771164761	101038503646851	109519958496094
S1	210409_EC1_molivotto_S1R1	1	colobanthus	02-Feb-2018;14-Feb-2018;14-Feb-2018	C_10087;C_42231;C_44647		2.9%;3.1%;3.3%	NaN	False	0	CGANSNSELVVK	_C[Carbamidomethyl (C)]GANSNSELVVK_	_C[Carbamidomethyl (C)]GANSNSELVVK_.2	3.37366e-07	8969310546875	97222197265625
S1	210409_EC1_molivotto_S1R1	1	colobanthus	2018-02-02	C_10099		6.2%	624545375	True	0	IGIINVPAWYDAGK	_IGIINVPAWYDAGK_	_IGIINVPAWYDAGK_.2	1.50294e-59	1088344875	1179703.5
S1	210409_EC1_molivotto_S1R1	1	colobanthus	2018-02-02	C_10099		6.2%	624545375	False	1	EKELANGR	_EKELANGR_	_EKELANGR_.2	0.000590581042591885	483187109375	5237471484375
S1	210409_EC1_molivotto_S1R1	1	colobanthus	2018-02-02	C_10099		6.2%	624545375	True	0	WFVQAELVNGR	_WFVQAELVNGR_	_WFVQAELVNGR_.2	7.41003e+07	1607459375	174239390625
S1	210409_EC1_molivotto_S1R1	1	colobanthus	2018-02-23	C_101;C_4636		8%;7.2%	NaN	False	1	NCLKEPFK	_NC[Carbamidomethyl (C)]LKEPFK_	_NC[Carbamidomethyl (C)]LKEPFK_.2	6.90643e-42	30208109375	327438625
S1	210409_EC1_molivotto_S1R1	1	colobanthus	2018-02-23	C_101;C_4636		8%;7.2%	NaN	False	1	NCLKEPFK	_NC[Carbamidomethyl (C)]LKEPFK_	_NC[Carbamidomethyl (C)]LKEPFK_.1	7.75345e+09	3538675390625	3835721484375
S1	210409_EC1_molivotto_S1R1	1	colobanthus	2018-02-23	C_101;C_4636		8%;7.2%	NaN	False	2	WENGKPQKPSLR	_WENGKPQKPSLR_	_WENGKPQKPSLR_.3	2.77165e-17	1303930390625	14133859375
S1	210409_EC1_molivotto_S1R1	1	colobanthus	2018-02-23	C_101;C_4636		8%;7.2%	NaN	False	2	WENGKPQKPSLR	_WENGKPQKPSLR_	_WENGKPQKPSLR_.4	649684	25001345703125	2710002734375
S1	210409_EC1_molivotto_S1R1	1	colobanthus	2018-02-23	C_101;C_4636		8%;7.2%	NaN	False	2	WENGKPQKPSLR	_WENGKPQKPSLR_	_WENGKPQKPSLR_.2	1.74703e+09	288732265625	31296923828125
S1	210409_EC1_molivotto_S1R1	1	colobanthus	2018-02-23	C_101;C_4636		8%;7.2%	NaN	False	2	NCLKEPFKSEAISR	_NC[Carbamidomethyl (C)]LKEPFKSEAISR_	_NC[Carbamidomethyl (C)]LKEPFKSEAISR_.3	1.12033e-49	1287765078125	139586359375
S1	210409_EC1_molivotto_S1R1	1	colobanthus	2018-02-23	C_101;C_4636		8%;7.2%	NaN	False	2	NCLKEPFKSEAISR	_NC[Carbamidomethyl (C)]LKEPFKSEAISR_	_NC[Carbamidomethyl (C)]LKEPFKSEAISR_.4	3.7201e-35	30989857421875	3359123046875
S1	210409_EC1_molivotto_S1R1	1	colobanthus	2018-02-23	C_101;C_4636		8%;7.2%	NaN	False	2	NCLKEPFKSEAISR	_NC[Carbamidomethyl (C)]LKEPFKSEAISR_	_NC[Carbamidomethyl (C)]LKEPFKSEAISR_.2	0.00132187720470153	482866259765625	523399365234375
S1	210409_EC1_molivotto_S1R1	1	colobanthus	2018-02-23	C_101;C_4636		8%;7.2%	NaN	False	1	EPFKSEAISR	_EPFKSEAISR_	_EPFKSEAISR_.2	3.69084e-36	861238046875	933532734375
S1	210409_EC1_molivotto_S1R1	1	colobanthus	2018-02-23	C_101;C_4636		8%;7.2%	NaN	False	1	EPFKSEAISR	_EPFKSEAISR_	_EPFKSEAISR_.3	1.24601e-14	2724191015625	29528671875
S1	210409_EC1_molivotto_S1R1	1	colobanthus	2018-02-02	C_10100		18.1%	280527578125	False	1	ANYNDKYDEHR	_ANYNDKYDEHR_	_ANYNDKYDEHR_.3	8.09231e-48	578714375	627293.25
S1	210409_EC1_molivotto_S1R1	1	colobanthus	2018-02-02	C_10100		18.1%	280527578125	False	1	ANYNDKYDEHR	_ANYNDKYDEHR_	_ANYNDKYDEHR_.2	4.5041e-49	40711753125	44129209375
S1	210409_EC1_molivotto_S1R1	1	colobanthus	2018-02-02	C_10100		18.1%	280527578125	False	1	ANYNDKYDEHR	_ANYNDKYDEHR_	_ANYNDKYDEHR_.4	1.19958e-15	3415369140625	370206484375
S1	210409_EC1_molivotto_S1R1	1	colobanthus	2018-02-02	C_10100		18.1%	280527578125	False	1	NEDKMEFSR	_NEDKMEFSR_	_NEDKMEFSR_.2	1.60949e-44	628356.5	681102.5
S1	210409_EC1_molivotto_S1R1	1	colobanthus	2018-02-02	C_10100		18.1%	280527578125	False	1	NEDKMEFSR	_NEDKMEFSR_	_NEDKMEFSR_.3	6.48769e-42	2272433125	246318734375
S1	210409_EC1_molivotto_S1R1	1	colobanthus	2018-02-02	C_10100		18.1%	280527578125	False	1	NEDKMEFSR	_NEDKM[Oxidation (M)]EFSR_	_NEDKM[Oxidation (M)]EFSR_.2	1.21226e-48	568911796875	6166678125
S1	210409_EC1_molivotto_S1R1	1	colobanthus	2018-02-02	C_10100		18.1%	280527578125	False	1	NEDKMEFSR	_NEDKM[Oxidation (M)]EFSR_	_NEDKM[Oxidation (M)]EFSR_.3	7.84153e+08	32141796875	348398671875
S1	210409_EC1_molivotto_S1R1	1	colobanthus	2018-02-02	C_10100		18.1%	280527578125	False	2	AAQAEADGKKPEVK	_AAQAEADGKKPEVK_	_AAQAEADGKKPEVK_.2	2.0453e-40	466652625	50582471875
S1	210409_EC1_molivotto_S1R1	1	colobanthus	2018-02-02	C_10100		18.1%	280527578125	False	2	AAQAEADGKKPEVK	_AAQAEADGKKPEVK_	_AAQAEADGKKPEVK_.3	5.42993e-09	31949959375	34631928125
S1	210409_EC1_molivotto_S1R1	1	colobanthus	2018-02-02	C_10100		18.1%	280527578125	False	2	AAQAEADGKKPEVK	_AAQAEADGKKPEVK_	_AAQAEADGKKPEVK_.4	2.8866e-37	723316875	7840340625
S1	210409_EC1_molivotto_S1R1	1	colobanthus	2018-02-02	C_10100		18.1%	280527578125	False	1	QFGIGGAIPPKK	_QFGIGGAIPPKK_	_QFGIGGAIPPKK_.2	0.000515299	3658300625	39653884375
S1	210409_EC1_molivotto_S1R1	1	colobanthus	2018-02-02	C_10100		18.1%	280527578125	False	1	QFGIGGAIPPKK	_QFGIGGAIPPKK_	_QFGIGGAIPPKK_.3	0.00473675	25467196875	27604984375
S1	210409_EC1_molivotto_S1R1	1	colobanthus	2018-02-02	C_10100		18.1%	280527578125	False	0	NLASNLFK	_NLASNLFK_	_NLASNLFK_.2	2.18362e-53	580509375	6292389375
S1	210409_EC1_molivotto_S1R1	1	colobanthus	2018-02-02	C_10100		18.1%	280527578125	False	0	NLASNLFK	_NLASNLFK_	_NLASNLFK_.1	1.84038e-55	210397.75	228059125
S1	210409_EC1_molivotto_S1R1	1	colobanthus	2018-02-02	C_10100		18.1%	280527578125	False	0	TAAALCLTSVK	_TAAALC[Carbamidomethyl (C)]LTSVK_	_TAAALC[Carbamidomethyl (C)]LTSVK_.2	2.30242e-55	416305125	4512509375
S1	210409_EC1_molivotto_S1R1	1	colobanthus	2018-02-02	C_10100		18.1%	280527578125	False	0	TAAALCLTSVK	_TAAALC[Carbamidomethyl (C)]LTSVK_	_TAAALC[Carbamidomethyl (C)]LTSVK_.1	370438	19048259765625	2064722265625
S1	210409_EC1_molivotto_S1R1	1	colobanthus	2018-02-02	C_10100		18.1%	280527578125	True	2	KAEKPVCPLYEK	_KAEKPVC[Carbamidomethyl (C)]PLYEK_	_KAEKPVC[Carbamidomethyl (C)]PLYEK_.3	1.26756e-37	5904029296875	63996296875
S1	210409_EC1_molivotto_S1R1	1	colobanthus	2018-02-02	C_10100		18.1%	280527578125	True	2	KAEKPVCPLYEK	_KAEKPVC[Carbamidomethyl (C)]PLYEK_	_KAEKPVC[Carbamidomethyl (C)]PLYEK_.2	4.32552e-34	3551727734375	384986953125
S1	210409_EC1_molivotto_S1R1	1	colobanthus	2018-02-02	C_10100		18.1%	280527578125	False	0	AAQAEADGK	_AAQAEADGK_	_AAQAEADGK_.2	8.75872e-06	4225530859375	458023359375
S1	210409_EC1_molivotto_S1R1	1	colobanthus	2018-02-02	C_10100		18.1%	280527578125	False	2	TAAALCLTSVKNEDKMEFSR	_TAAALC[Carbamidomethyl (C)]LTSVKNEDKMEFSR_	_TAAALC[Carbamidomethyl (C)]LTSVKNEDKMEFSR_.3	4.9726e-25	26532224609375	28759412109375
S1	210409_EC1_molivotto_S1R1	1	colobanthus	2018-02-02	C_10100		18.1%	280527578125	False	0	WGGGIMGSK	_WGGGIMGSK_	_WGGGIMGSK_.2	5.03713e-36	19284771875	209035890625
S1	210409_EC1_molivotto_S1R1	1	colobanthus	2018-02-02	C_10100		18.1%	280527578125	False	0	WGGGIMGSK	_WGGGIMGSK_	_WGGGIMGSK_.1	1.30715e-19	557113203125	603878828125
S1	210409_EC1_molivotto_S1R1	1	colobanthus	2018-02-02	C_10100		18.1%	280527578125	False	0	WGGGIMGSK	_WGGGIM[Oxidation (M)]GSK_	_WGGGIM[Oxidation (M)]GSK_.2	0.000142378	36676859375	397556171875
S1	210409_EC1_molivotto_S1R1	1	colobanthus	2018-02-02	C_10100		18.1%	280527578125	False	0	WGGGIMGSK	_WGGGIM[Oxidation (M)]GSK_	_WGGGIM[Oxidation (M)]GSK_.1	0.000165008866737821	368113549804688	399014013671875
S1	210409_EC1_molivotto_S1R1	1	colobanthus	2018-02-02	C_10100		18.1%	280527578125	False	1	KMEVPYCIVK	_KMEVPYC[Carbamidomethyl (C)]IVK_	_KMEVPYC[Carbamidomethyl (C)]IVK_.2	1.40628e-43	18664359375	20231096875
S1	210409_EC1_molivotto_S1R1	1	colobanthus	2018-02-02	C_10100		18.1%	280527578125	False	1	KMEVPYCIVK	_KMEVPYC[Carbamidomethyl (C)]IVK_	_KMEVPYC[Carbamidomethyl (C)]IVK_.3	4.11945e-38	19303986328125	20924416015625
S1	210409_EC1_molivotto_S1R1	1	colobanthus	2018-02-02	C_10100		18.1%	280527578125	False	1	KMEVPYCIVK	_KM[Oxidation (M)]EVPYC[Carbamidomethyl (C)]IVK_	_KM[Oxidation (M)]EVPYC[Carbamidomethyl (C)]IVK_.2	1.03806e-16	27906037109375	30248546875
S1	210409_EC1_molivotto_S1R1	1	colobanthus	2018-02-02	C_10100		18.1%	280527578125	False	1	LGTIVHKK	_LGTIVHKK_	_LGTIVHKK_.2	4.30878e-37	6068063671875	657743359375
S1	210409_EC1_molivotto_S1R1	1	colobanthus	2018-02-02	C_10100		18.1%	280527578125	False	1	LGTIVHKK	_LGTIVHKK_	_LGTIVHKK_.1	6.75499e-06	331753247070313	359601538085938
S1	210409_EC1_molivotto_S1R1	1	colobanthus	2018-02-02	C_10100		18.1%	280527578125	False	2	ANYNDKYDEHRK	_ANYNDKYDEHRK_	_ANYNDKYDEHRK_.2	2.40779e-38	957978515625	103839384765625
S1	210409_EC1_molivotto_S1R1	1	colobanthus	2018-02-02	C_10100		18.1%	280527578125	False	2	ANYNDKYDEHRK	_ANYNDKYDEHRK_	_ANYNDKYDEHRK_.3	0.000160464789001235	112358232421875	121789892578125
S1	210409_EC1_molivotto_S1R1	1	colobanthus	2018-02-02	C_10100		18.1%	280527578125	False	1	TAAALCLTSVKNEDK	_TAAALC[Carbamidomethyl (C)]LTSVKNEDK_	_TAAALC[Carbamidomethyl (C)]LTSVKNEDK_.2	1.10557e-27	7637822265625	82789619140625
S1	210409_EC1_molivotto_S1R1	1	colobanthus	2018-02-02	C_10100		18.1%	280527578125	False	1	ALDKNLASNLFK	_ALDKNLASNLFK_	_ALDKNLASNLFK_.3	8.40822e-33	16078833984375	1742853515625
S1	210409_EC1_molivotto_S1R1	1	colobanthus	2018-02-02	C_10100		18.1%	280527578125	False	1	ALDKNLASNLFK	_ALDKNLASNLFK_	_ALDKNLASNLFK_.2	0.00208810836351664	1	0.428077697753906
S1	210409_EC1_molivotto_S1R1	1	colobanthus	2018-02-02	C_10100		18.1%	280527578125	True	1	AEKPVCPLYEK	_AEKPVC[Carbamidomethyl (C)]PLYEK_	_AEKPVC[Carbamidomethyl (C)]PLYEK_.3	0.0203597	882673046875	95676708984375
S1	210409_EC1_molivotto_S1R1	1	colobanthus	2018-02-02	C_10118;C_12382		7.9%;7.6%	NaN	False	0	LVSGCIPFR	_LVSGC[Carbamidomethyl (C)]IPFR_	_LVSGC[Carbamidomethyl (C)]IPFR_.2	0.000321141100706971	425737734375	4614753515625
S1	210409_EC1_molivotto_S1R1	1	colobanthus	2018-02-02	C_10118;C_12382		7.9%;7.6%	NaN	False	0	TLQDEYSPEGLCK	_TLQDEYSPEGLC[Carbamidomethyl (C)]K_	_TLQDEYSPEGLC[Carbamidomethyl (C)]K_.2	0.00212819988207672	189538244628906	205448608398438
S1	210409_EC1_molivotto_S1R1	1	colobanthus	2018-02-02	C_10118;C_12382		7.9%;7.6%	NaN	False	0	HALEDGFMK	_HALEDGFMK_	_HALEDGFMK_.2	0.00349164011566522	92911689453125	10071095703125
S1	210409_EC1_molivotto_S1R1	1	colobanthus	2018-02-02	C_10118;C_12382		7.9%;7.6%	NaN	False	1	GGWENDETVEEAARR	_GGWENDETVEEAARR_	_GGWENDETVEEAARR_.3	0.000859008939401267	16590.75	17983423828125
S1	210409_EC1_molivotto_S1R1	1	colobanthus	2018-02-02	C_10126		15.7%	4073704296875	False	0	LTPDEMAHLPTGPTLR	_LTPDEMAHLPTGPTLR_	_LTPDEMAHLPTGPTLR_.3	1.5241e-05	995448046875	1079008671875
S1	210409_EC1_molivotto_S1R1	1	colobanthus	2018-02-02	C_10126		15.7%	4073704296875	False	0	LTPDEMAHLPTGPTLR	_LTPDEMAHLPTGPTLR_	_LTPDEMAHLPTGPTLR_.2	1.27394e-27	3852393359375	4175773828125
S1	210409_EC1_molivotto_S1R1	1	colobanthus	2018-02-02	C_10126		15.7%	4073704296875	False	1	VNPFGDAKPR	_VNPFGDAKPR_	_VNPFGDAKPR_.2	1.7408e-15	6003289453125	6507222265625
S1	210409_EC1_molivotto_S1R1	1	colobanthus	2018-02-02	C_10126		15.7%	4073704296875	False	1	VNPFGDAKPR	_VNPFGDAKPR_	_VNPFGDAKPR_.3	1.52916e-18	3402031640625	3687607421875
S1	210409_EC1_molivotto_S1R1	1	colobanthus	2018-02-02	C_10126		15.7%	4073704296875	False	1	KIDLQLEHR	_KIDLQLEHR_	_KIDLQLEHR_.2	5.01166e+08	390264375	4230242578125
S1	210409_EC1_molivotto_S1R1	1	colobanthus	2018-02-02	C_10126		15.7%	4073704296875	False	1	KIDLQLEHR	_KIDLQLEHR_	_KIDLQLEHR_.3	1.49256e-27	2625415625	28458001953125
S1	210409_EC1_molivotto_S1R1	1	colobanthus	2018-02-02	C_10126		15.7%	4073704296875	False	1	KGGDLGPTPR	_KGGDLGPTPR_	_KGGDLGPTPR_.2	0.000332001	64032765625	694078515625
S1	210409_EC1_molivotto_S1R1	1	colobanthus	2018-02-02	C_10126		15.7%	4073704296875	True	0	SPDEYVSGSR	_SPDEYVSGSR_	_SPDEYVSGSR_.2	8.94296e+09	4674004296875	5066353125
S1	210409_EC1_molivotto_S1R1	1	colobanthus	2018-02-02	C_10126		15.7%	4073704296875	True	0	YGDLGGGGGSR	_YGDLGGGGGSR_	_YGDLGGGGGSR_.2	1.1549e-19	3960425390625	429287421875
S1	210409_EC1_molivotto_S1R1	1	colobanthus	2018-02-02	C_10126		15.7%	4073704296875	False	0	EYDAPPPPISR	_EYDAPPPPISR_	_EYDAPPPPISR_.2	3.68475e+08	3552844140625	38510796875
S1	210409_EC1_molivotto_S1R1	1	colobanthus	2018-02-02	C_10126		15.7%	4073704296875	False	1	KPAAVVGPTPTR	_KPAAVVGPTPTR_	_KPAAVVGPTPTR_.2	3.30479e-33	25427939453125	27562431640625
S1	210409_EC1_molivotto_S1R1	1	colobanthus	2018-02-02	C_10126		15.7%	4073704296875	False	1	KPAAVVGPTPTR	_KPAAVVGPTPTR_	_KPAAVVGPTPTR_.3	0.000363679511406508	719238818359375	779613720703125
S1	210409_EC1_molivotto_S1R1	1	colobanthus	2018-02-02	C_10126		15.7%	4073704296875	False	1	GQGGDVWSRPGEER	_GQGGDVWSRPGEER_	_GQGGDVWSRPGEER_.3	8.05076e-30	2136039453125	231534453125
S1	210409_EC1_molivotto_S1R1	1	colobanthus	2018-02-02	C_10126		15.7%	4073704296875	False	1	GQGGDVWSRPGEER	_GQGGDVWSRPGEER_	_GQGGDVWSRPGEER_.2	5.36676e-20	13248384765625	143604912109375
S1	210409_EC1_molivotto_S1R1	1	colobanthus	2018-02-02	C_10126		15.7%	4073704296875	False	2	RVDRPDTEEEK	_RVDRPDTEEEK_	_RVDRPDTEEEK_.3	5.11206e-18	17540341796875	190127265625
S1	210409_EC1_molivotto_S1R1	1	colobanthus	2018-02-02	C_10126		15.7%	4073704296875	False	2	RVDRPDTEEEK	_RVDRPDTEEEK_	_RVDRPDTEEEK_.2	2.33442e+09	813388525390625	8816666015625
S1	210409_EC1_molivotto_S1R1	1	colobanthus	2018-02-02	C_10126		15.7%	4073704296875	True	0	NLEILIR	_NLEILIR_	_NLEILIR_.2	1.86297e-36	358668359375	3887759765625
S1	210409_EC1_molivotto_S1R1	1	colobanthus	2018-02-02	C_10126		15.7%	4073704296875	False	1	KLDSDYELK	_KLDSDYELK_	_KLDSDYELK_.2	2.2127e-27	27226015625	29511443359375
S1	210409_EC1_molivotto_S1R1	1	colobanthus	2018-02-02	C_10126		15.7%	4073704296875	False	0	GGFYGNVDGR	_GGFYGNVDGR_	_GGFYGNVDGR_.2	6.84229e+09	22804591796875	24718873046875
S1	210409_EC1_molivotto_S1R1	1	colobanthus	2018-02-02	C_10126		15.7%	4073704296875	False	0	SSNFGSGFGR	_SSNFGSGFGR_	_SSNFGSGFGR_.2	3.34696e+08	14370134765625	155764033203125
S1	210409_EC1_molivotto_S1R1	1	colobanthus	2018-02-02	C_10126		15.7%	4073704296875	True	2	ALKEEIENLKK	_ALKEEIENLKK_	_ALKEEIENLKK_.2	0.000252836627863563	72780341796875	788897265625
S1	210409_EC1_molivotto_S1R1	1	colobanthus	2018-02-02	C_10126		15.7%	4073704296875	True	2	ALKEEIENLKK	_ALKEEIENLKK_	_ALKEEIENLKK_.3	3.88752	71384091796875	7737626953125
S1	210409_EC1_molivotto_S1R1	1	colobanthus	2018-02-02	C_10126		15.7%	4073704296875	False	0	ADDNDNWSFGK	_ADDNDNWSFGK_	_ADDNDNWSFGK_.2	0.000165557956356742	18337896484375	1987723046875
S1	210409_EC1_molivotto_S1R1	1	colobanthus	2018-02-02	C_10126		15.7%	4073704296875	True	0	EQTGSDWR	_EQTGSDWR_	_EQTGSDWR_.2	0.000113999374146114	12050802734375	130623798828125
S1	210409_EC1_molivotto_S1R1	1	colobanthus	2018-02-02	C_10126		15.7%	4073704296875	True	1	DVEKESVGDEQTNLQSLIQTK	_DVEKESVGDEQTNLQSLIQTK_	_DVEKESVGDEQTNLQSLIQTK_.3	6.74125e-26	848446875	91966787109375
S1	210409_EC1_molivotto_S1R1	1	colobanthus	2018-02-02	C_10126		15.7%	4073704296875	False	1	KEYDAPPPPISR	_KEYDAPPPPISR_	_KEYDAPPPPISR_.2	0.000713808692730141	5757740234375	624106103515625
S1	210409_EC1_molivotto_S1R1	1	colobanthus	2018-02-02	C_10126		15.7%	4073704296875	False	1	KEYDAPPPPISR	_KEYDAPPPPISR_	_KEYDAPPPPISR_.3	4.76653e+09	1388506640625	150506171875
S1	210409_EC1_molivotto_S1R1	1	colobanthus	2018-02-02	C_10126		15.7%	4073704296875	False	2	KLDSDYELKK	_KLDSDYELKK_	_KLDSDYELKK_.3	0.00541490053245218	159571545410156	172966418457031
S1	210409_EC1_molivotto_S1R1	1	colobanthus	2018-02-23	C_101274		5.6%	17629.25	False	0	LSEQLLDLLCENLGLEK	_LSEQLLDLLC[Carbamidomethyl (C)]ENLGLEK_	_LSEQLLDLLC[Carbamidomethyl (C)]ENLGLEK_.2	6.95578e+09	684682763671875	74215693359375
S1	210409_EC1_molivotto_S1R1	1	colobanthus	2018-02-23	C_101274		5.6%	17629.25	False	0	LSEQLLDLLCENLGLEK	_LSEQLLDLLC[Carbamidomethyl (C)]ENLGLEK_	_LSEQLLDLLC[Carbamidomethyl (C)]ENLGLEK_.3	1.12105e+09	285155786132813	309092553710938
S1	210409_EC1_molivotto_S1R1	1	colobanthus	2018-02-23	C_101274		5.6%	17629.25	True	2	HRPTSNISEVPDLEDEYRK	_HRPTSNISEVPDLEDEYRK_	_HRPTSNISEVPDLEDEYRK_.4	0.0014358553183897	17629.25	1910909765625
S1	210409_EC1_molivotto_S1R1	1	colobanthus	2018-02-23	C_1013		18.3%	434283671875	False	0	GFAIGNGLTDPEIQYK	_GFAIGNGLTDPEIQYK_	_GFAIGNGLTDPEIQYK_.2	2.47029e-39	722758515625	783428828125
S1	210409_EC1_molivotto_S1R1	1	colobanthus	2018-02-23	C_1013		18.3%	434283671875	False	0	VHDAGHMVPMDQPK	_VHDAGHMVPMDQPK_	_VHDAGHMVPMDQPK_.3	0.000250214273488823	3811996875	4131986328125
S1	210409_EC1_molivotto_S1R1	1	colobanthus	2018-02-23	C_1013		18.3%	434283671875	False	0	VHDAGHMVPMDQPK	_VHDAGHMVPMDQPK_	_VHDAGHMVPMDQPK_.2	1.00351e+09	11293193359375	122411748046875
S1	210409_EC1_molivotto_S1R1	1	colobanthus	2018-02-23	C_1013		18.3%	434283671875	False	1	AALEMLKR	_AALEMLKR_	_AALEMLKR_.2	2.50043	6210478515625	6731803125
S1	210409_EC1_molivotto_S1R1	1	colobanthus	2018-02-23	C_1013		18.3%	434283671875	False	1	IMDYAGDKNYYDIR	_IMDYAGDKNYYDIR_	_IMDYAGDKNYYDIR_.2	1.03177e-24	22830.75	247472265625
S1	210409_EC1_molivotto_S1R1	1	colobanthus	2018-02-23	C_1013		18.3%	434283671875	False	1	IMDYAGDKNYYDIR	_IMDYAGDKNYYDIR_	_IMDYAGDKNYYDIR_.3	0.00102797502146466	159130234375	17248806640625
S1	210409_EC1_molivotto_S1R1	1	colobanthus	2018-02-23	C_1013		18.3%	434283671875	True	0	MLPTCEQAIK	_MLPTC[Carbamidomethyl (C)]EQAIK_	_MLPTC[Carbamidomethyl (C)]EQAIK_.2	0.00501032894920261	3316344921875	3594728125
S1	210409_EC1_molivotto_S1R1	1	colobanthus	2018-02-23	C_1013		18.3%	434283671875	True	0	LGDPGTSVENLGHHAGYYR	_LGDPGTSVENLGHHAGYYR_	_LGDPGTSVENLGHHAGYYR_.4	1.16881e+07	19032326171875	20629951171875
S1	210409_EC1_molivotto_S1R1	1	colobanthus	2018-02-23	C_1013		18.3%	434283671875	True	0	NDFFITGESYAGHYIPAFASR	_NDFFITGESYAGHYIPAFASR_	_NDFFITGESYAGHYIPAFASR_.3	2.2475e-48	78089328125	84644359375
S1	210409_EC1_molivotto_S1R1	1	colobanthus	2018-02-23	C_1013		18.3%	434283671875	False	0	MFYFFFESR	_M[Oxidation (M)]FYFFFESR_	_M[Oxidation (M)]FYFFFESR_.2	7.4912e-14	26864890625	2912000390625
S1	210409_EC1_molivotto_S1R1	1	colobanthus	2018-02-23	C_1013		18.3%	434283671875	False	0	THGPLAFLK	_THGPLAFLK_	_THGPLAFLK_.2	0.000943801048737139	183081796875	1984501953125
S1	210409_EC1_molivotto_S1R1	1	colobanthus	2018-02-23	C_1013		18.3%	434283671875	False	0	NLEVGIPQLLEDGIK	_NLEVGIPQLLEDGIK_	_NLEVGIPQLLEDGIK_.2	8.86106e+08	69360205078125	75182490234375
S1	210409_EC1_molivotto_S1R1	1	colobanthus	2018-02-23	C_1013		18.3%	434283671875	False	0	AYPDFALDNGIINQADHDSISK	_AYPDFALDNGIINQADHDSISK_	_AYPDFALDNGIINQADHDSISK_.3	0.00177347500832617	131370629882813	1423982421875
S1	210409_EC1_molivotto_S1R1	1	colobanthus	2018-02-02	C_10130		5.7%	90347828125	True	0	ITFSEGVNLR	_ITFSEGVNLR_	_ITFSEGVNLR_.2	4.00984e+08	1061229296875	1150311796875
S1	210409_EC1_molivotto_S1R1	1	colobanthus	2018-02-02	C_10130		5.7%	90347828125	False	0	LCEPALVSSDPEVIR	_LC[Carbamidomethyl (C)]EPALVSSDPEVIR_	_LC[Carbamidomethyl (C)]EPALVSSDPEVIR_.2	316.559	7644178125	82858515625
S1	210409_EC1_molivotto_S1R1	1	colobanthus	2018-02-02	C_10130		5.7%	90347828125	False	0	CLSYCGDPSQR	_C[Carbamidomethyl (C)]LSYC[Carbamidomethyl (C)]GDPSQR_	_C[Carbamidomethyl (C)]LSYC[Carbamidomethyl (C)]GDPSQR_.2	102.886	4025401953125	436330546875
S1	210409_EC1_molivotto_S1R1	1	colobanthus	2018-02-02	C_10130		5.7%	90347828125	True	0	GQVWINGQNIGR	_GQVWINGQNIGR_	_GQVWINGQNIGR_.2	7.55503e-31	7457271875	808325625
S1	210409_EC1_molivotto_S1R1	1	colobanthus	2018-02-02	C_10130		5.7%	90347828125	False	0	FASFGTPEGSCGNYR	_FASFGTPEGSC[Carbamidomethyl (C)]GNYR_	_FASFGTPEGSC[Carbamidomethyl (C)]GNYR_.2	3.83813e-10	123611953125	13398828125
S1	210409_EC1_molivotto_S1R1	1	colobanthus	2018-02-23	C_101316;C_74036		5.8%;5.5%	NaN	False	0	LQSQPSPLPGQTPK	_LQSQPSPLPGQTPK_	_LQSQPSPLPGQTPK_.2	3.17619e+06	26302021484375	2850988671875
S1	210409_EC1_molivotto_S1R1	1	colobanthus	2018-02-23	C_101316;C_74036		5.8%;5.5%	NaN	False	0	SVPANAACFLAYEVTR	_SVPANAAC[Carbamidomethyl (C)]FLAYEVTR_	_SVPANAAC[Carbamidomethyl (C)]FLAYEVTR_.2	1.0559e-46	761311171875	825217734375
S1	210409_EC1_molivotto_S1R1	1	colobanthus	2018-02-23	C_101316;C_74036		5.8%;5.5%	NaN	False	1	YSGAFDAFKK	_YSGAFDAFKK_	_YSGAFDAFKK_.2	0.00482004650114681	126848388671875	137496396484375
S1	210409_EC1_molivotto_S1R1	1	colobanthus	2018-02-23	C_101376		3.9%	519275830078125	False	0	LAQEEGLVAGK	_LAQEEGLVAGK_	_LAQEEGLVAGK_.2	144.604	145769462890625	158005751953125
S1	210409_EC1_molivotto_S1R1	1	colobanthus	2018-02-23	C_101376		3.9%	519275830078125	True	1	IVNKFEDETYNR	_IVNKFEDETYNR_	_IVNKFEDETYNR_.2	0.000107665434060039	519275830078125	562865283203125
S1	210409_EC1_molivotto_S1R1	1	colobanthus	02-Feb-2018;14-Feb-2018	C_10139;C_49143		2.4%;2.2%	NaN	False	0	QLAMVAK	_QLAMVAK_	_QLAMVAK_.2	3.1982e-45	453985234375	4920940234375
S1	210409_EC1_molivotto_S1R1	1	colobanthus	02-Feb-2018;14-Feb-2018	C_10139;C_49143		2.4%;2.2%	NaN	False	0	QLAMVAK	_QLAMVAK_	_QLAMVAK_.1	7.50724e-43	2470111328125	26774591796875
S1	210409_EC1_molivotto_S1R1	1	colobanthus	02-Feb-2018;14-Feb-2018	C_10139;C_49143		2.4%;2.2%	NaN	False	0	QLAMVAK	_QLAM[Oxidation (M)]VAK_	_QLAM[Oxidation (M)]VAK_.2	6.84136e+09	800379736328125	8675658203125
S1	210409_EC1_molivotto_S1R1	1	colobanthus	2018-02-23	C_1014		13.3%	106584853515625	False	0	VFSVPEAAPFTAVLK	_VFSVPEAAPFTAVLK_	_VFSVPEAAPFTAVLK_.2	1.43208e-57	904393.5	9803108125
S1	210409_EC1_molivotto_S1R1	1	colobanthus	2018-02-23	C_1014		13.3%	106584853515625	False	0	ITLTSDPK	_ITLTSDPK_	_ITLTSDPK_.1	2.31048e-41	3474543359375	376620625
S1	210409_EC1_molivotto_S1R1	1	colobanthus	2018-02-23	C_1014		13.3%	106584853515625	False	1	ITLTSDPKLPFK	_ITLTSDPKLPFK_	_ITLTSDPKLPFK_.3	1.34113e-15	115284052734375	124961318359375
S1	210409_EC1_molivotto_S1R1	1	colobanthus	2018-02-23	C_1014		13.3%	106584853515625	True	0	VPPQTSAIITNDGVGINPQQSAGNVFLK	_VPPQTSAIITNDGVGINPQQSAGNVFLK_	_VPPQTSAIITNDGVGINPQQSAGNVFLK_.3	0.000943674489367665	106584853515625	115531875
S1	210409_EC1_molivotto_S1R1	1	colobanthus	2018-02-02	C_10142		4.3%	90078390625	True	0	IAPSVSESTFR	_IAPSVSESTFR_	_IAPSVSESTFR_.2	2.20737e-31	122705125	133005328125
S1	210409_EC1_molivotto_S1R1	1	colobanthus	2018-02-02	C_10142		4.3%	90078390625	True	0	YAALGAPTSYDR	_YAALGAPTSYDR_	_YAALGAPTSYDR_.2	179.821	5745166015625	622743125
S1	210409_EC1_molivotto_S1R1	1	colobanthus	2018-02-02	C_10143		12.5%	24827279296875	True	0	TALSSEHILGNR	_TALSSEHILGNR_	_TALSSEHILGNR_.2	9.09017e-52	613795546875	66531921875
S1	210409_EC1_molivotto_S1R1	1	colobanthus	2018-02-02	C_10143		12.5%	24827279296875	True	0	TALSSEHILGNR	_TALSSEHILGNR_	_TALSSEHILGNR_.3	2806.05	3186332421875	3453801953125
S1	210409_EC1_molivotto_S1R1	1	colobanthus	2018-02-02	C_10143		12.5%	24827279296875	True	0	GFGYVTFSSVEDAK	_GFGYVTFSSVEDAK_	_GFGYVTFSSVEDAK_.2	7.67318e+06	2495668359375	270516171875
S1	210409_EC1_molivotto_S1R1	1	colobanthus	2018-02-02	C_10143		12.5%	24827279296875	True	0	FGEMEDCVVMTER	_FGEM[Oxidation (M)]EDC[Carbamidomethyl (C)]VVMTER_	_FGEM[Oxidation (M)]EDC[Carbamidomethyl (C)]VVMTER_.2	0.00357880922915112	290371508789063	31474609375
S1	210409_EC1_molivotto_S1R1	1	colobanthus	2018-02-23	C_101468		1.3%	40522.5	True	0	LCFISSFPK	_LC[Carbamidomethyl (C)]FISSFPK_	_LC[Carbamidomethyl (C)]FISSFPK_.2	3.96248e-42	40522.5	439240703125
S1	210409_EC1_molivotto_S1R1	1	colobanthus	2018-02-02	C_10149		22.3%	2166158984375	False	2	EAEKEAFEEAEKER	_EAEKEAFEEAEKER_	_EAEKEAFEEAEKER_.3	3.50813e-31	20881896875	2263478125
S1	210409_EC1_molivotto_S1R1	1	colobanthus	2018-02-02	C_10149		22.3%	2166158984375	False	2	EAEKEAFEEAEKER	_EAEKEAFEEAEKER_	_EAEKEAFEEAEKER_.2	1.68233e-54	1365768125	148041453125
S1	210409_EC1_molivotto_S1R1	1	colobanthus	2018-02-02	C_10149		22.3%	2166158984375	False	1	IPELSNKDK	_IPELSNKDK_	_IPELSNKDK_.2	1.45026e-32	2174913125	235748125
S1	210409_EC1_molivotto_S1R1	1	colobanthus	2018-02-02	C_10149		22.3%	2166158984375	False	0	IPELSNK	_IPELSNK_	_IPELSNK_.2	1.95745e-26	5671679296875	614777578125
S1	210409_EC1_molivotto_S1R1	1	colobanthus	2018-02-02	C_10149		22.3%	2166158984375	False	0	IPELSNK	_IPELSNK_	_IPELSNK_.1	7.85987e-35	1400491796875	15180529296875
S1	210409_EC1_molivotto_S1R1	1	colobanthus	2018-02-02	C_10149		22.3%	2166158984375	False	0	FEQDIECGGGYIK	_FEQDIEC[Carbamidomethyl (C)]GGGYIK_	_FEQDIEC[Carbamidomethyl (C)]GGGYIK_.2	1.47428e-40	599198671875	6494970703125
S1	210409_EC1_molivotto_S1R1	1	colobanthus	2018-02-02	C_10149		22.3%	2166158984375	False	0	AGSVYDNVLLCDDPQYAK	_AGSVYDNVLLC[Carbamidomethyl (C)]DDPQYAK_	_AGSVYDNVLLC[Carbamidomethyl (C)]DDPQYAK_.2	3.27759e-22	50378453125	54607359375
S1	210409_EC1_molivotto_S1R1	1	colobanthus	2018-02-02	C_10149		22.3%	2166158984375	False	0	IPNPAYK	_IPNPAYK_	_IPNPAYK_.2	14450.5	5845832421875	633654765625
S1	210409_EC1_molivotto_S1R1	1	colobanthus	2018-02-02	C_10149		22.3%	2166158984375	True	0	ATEPDSWDEDEDGIWR	_ATEPDSWDEDEDGIWR_	_ATEPDSWDEDEDGIWR_.2	1.81655e-12	4184191015625	45354234375
S1	210409_EC1_molivotto_S1R1	1	colobanthus	2018-02-02	C_10149		22.3%	2166158984375	False	0	DSGSLYTDWDILPPR	_DSGSLYTDWDILPPR_	_DSGSLYTDWDILPPR_.2	0.00387676	33618484375	3644051171875
S1	210409_EC1_molivotto_S1R1	1	colobanthus	2018-02-02	C_10149		22.3%	2166158984375	False	0	LLSGYVNQK	_LLSGYVNQK_	_LLSGYVNQK_.2	1.05769e-15	8909603125	96575
S1	210409_EC1_molivotto_S1R1	1	colobanthus	2018-02-02	C_10149		22.3%	2166158984375	False	0	LLSGYVNQK	_LLSGYVNQK_	_LLSGYVNQK_.1	0.000219361530929393	4255857421875	461310595703125
S1	210409_EC1_molivotto_S1R1	1	colobanthus	2018-02-02	C_10149		22.3%	2166158984375	False	1	TPWIDNPEFEDDPDLYVLKPIK	_TPWIDNPEFEDDPDLYVLKPIK_	_TPWIDNPEFEDDPDLYVLKPIK_.3	1.10976e-40	562330546875	609534140625
S1	210409_EC1_molivotto_S1R1	1	colobanthus	2018-02-02	C_10149		22.3%	2166158984375	False	0	LHVIVSYQGQNYPIR	_LHVIVSYQGQNYPIR_	_LHVIVSYQGQNYPIR_.3	4.04618e-16	3209842578125	3479285546875
S1	210409_EC1_molivotto_S1R1	1	colobanthus	2018-02-02	C_10149		22.3%	2166158984375	False	0	LHVIVSYQGQNYPIR	_LHVIVSYQGQNYPIR_	_LHVIVSYQGQNYPIR_.2	7.31443e-42	23592548828125	2557297265625
S1	210409_EC1_molivotto_S1R1	1	colobanthus	2018-02-02	C_10149		22.3%	2166158984375	False	1	WSGDPDDKGIQTHNDAK	_WSGDPDDKGIQTHNDAK_	_WSGDPDDKGIQTHNDAK_.3	2.34196e-05	26217189453125	2841793359375
S1	210409_EC1_molivotto_S1R1	1	colobanthus	2018-02-02	C_10149		22.3%	2166158984375	False	1	WSGDPDDKGIQTHNDAK	_WSGDPDDKGIQTHNDAK_	_WSGDPDDKGIQTHNDAK_.2	2.88332e-31	7531591796875	8163814453125
S1	210409_EC1_molivotto_S1R1	1	colobanthus	2018-02-02	C_10149		22.3%	2166158984375	True	1	EYIDDPTDIKPK	_EYIDDPTDIKPK_	_EYIDDPTDIKPK_.3	4.98039e+08	2952296484375	32001203125
S1	210409_EC1_molivotto_S1R1	1	colobanthus	2018-02-02	C_10149		22.3%	2166158984375	True	1	EYIDDPTDIKPK	_EYIDDPTDIKPK_	_EYIDDPTDIKPK_.2	0.00281713679524533	1	0.688144683837891
S1	210409_EC1_molivotto_S1R1	1	colobanthus	2018-02-02	C_10149		22.3%	2166158984375	False	0	FGGDTPYSLMFGPDLCGTQTK	_FGGDTPYSLMFGPDLC[Carbamidomethyl (C)]GTQTK_	_FGGDTPYSLMFGPDLC[Carbamidomethyl (C)]GTQTK_.2	2.33616e+07	17080533203125	185143203125
S1	210409_EC1_molivotto_S1R1	1	colobanthus	2018-02-02	C_10149		22.3%	2166158984375	True	0	DYTDDYHDEL	_DYTDDYHDEL_	_DYTDDYHDEL_.2	7.00983e+08	8380875	9084388671875
S1	210409_EC1_molivotto_S1R1	1	colobanthus	2018-02-02	C_10149		22.3%	2166158984375	False	1	KFGGDTPYSLMFGPDLCGTQTK	_KFGGDTPYSLMFGPDLC[Carbamidomethyl (C)]GTQTK_	_KFGGDTPYSLMFGPDLC[Carbamidomethyl (C)]GTQTK_.3	4.47674e-19	2058146875	22309134765625
S1	210409_EC1_molivotto_S1R1	1	colobanthus	2018-02-02	C_10149		22.3%	2166158984375	False	1	EAEKEAFEEAEK	_EAEKEAFEEAEK_	_EAEKEAFEEAEK_.2	7.70559e-46	28006697265625	3035765625
S1	210409_EC1_molivotto_S1R1	1	colobanthus	2018-02-02	C_10149		22.3%	2166158984375	False	0	QIVEDYFVNNR	_QIVEDYFVNNR_	_QIVEDYFVNNR_.2	0.000593769074276295	114219736328125	12380765625
S1	210409_EC1_molivotto_S1R1	1	colobanthus	2018-02-02	C_10149		22.3%	2166158984375	False	1	EKDSGSLYTDWDILPPR	_EKDSGSLYTDWDILPPR_	_EKDSGSLYTDWDILPPR_.3	0.00590426305913955	414229187011719	449000732421875
S1	210409_EC1_molivotto_S1R1	1	colobanthus	2018-02-02	C_10149		22.3%	2166158984375	True	2	DWEEREYIDDPTDIKPK	_DWEEREYIDDPTDIKPK_	_DWEEREYIDDPTDIKPK_.3	0.00870445855776119	1	0.693099975585938
S1	210409_EC1_molivotto_S1R1	1	colobanthus	2018-02-23	C_1015		1.3%	NaN	False	0	SNDIYLK	_SNDIYLK_	_SNDIYLK_.1	1.65669e-29	31153466796875	3376857421875
S1	210409_EC1_molivotto_S1R1	1	colobanthus	2018-02-23	C_1015		1.3%	NaN	False	0	SNDIYLK	_SNDIYLK_	_SNDIYLK_.2	0.00777115212125883	576216552734375	6245857421875
S1	210409_EC1_molivotto_S1R1	1	colobanthus	2018-02-02	C_10164		14.3%	67248640625	True	0	GAMVGGYSSIR	_GAM[Oxidation (M)]VGGYSSIR_	_GAM[Oxidation (M)]VGGYSSIR_.2	3.18908e-30	84747453125	91861390625
S1	210409_EC1_molivotto_S1R1	1	colobanthus	2018-02-02	C_10164		14.3%	67248640625	True	0	GAMVGGYSSIR	_GAMVGGYSSIR_	_GAMVGGYSSIR_.2	5.22443e-09	990246015625	107337
S1	210409_EC1_molivotto_S1R1	1	colobanthus	2018-02-02	C_10164		14.3%	67248640625	True	0	DGSNLEYVK	_DGSNLEYVK_	_DGSNLEYVK_.2	6.00808e-36	111126046875	1204542734375
S1	210409_EC1_molivotto_S1R1	1	colobanthus	2018-02-02	C_10164		14.3%	67248640625	True	0	DGSNLEYVK	_DGSNLEYVK_	_DGSNLEYVK_.1	8.97244e-32	1352026953125	146551982421875
S1	210409_EC1_molivotto_S1R1	1	colobanthus	2018-02-02	C_10164		14.3%	67248640625	True	0	NINELHVQEIGK	_NINELHVQEIGK_	_NINELHVQEIGK_.2	2.4789e-20	50445125	5467962890625
S1	210409_EC1_molivotto_S1R1	1	colobanthus	2018-02-02	C_10164		14.3%	67248640625	True	0	NINELHVQEIGK	_NINELHVQEIGK_	_NINELHVQEIGK_.3	33.1115	446283203125	4837454296875
S1	210409_EC1_molivotto_S1R1	1	colobanthus	2018-02-02	C_10164		14.3%	67248640625	True	1	DGEASGDYLAVVYERPWQNYK	_DGEASGDYLAVVYERPWQNYK_	_DGEASGDYLAVVYERPWQNYK_.3	0.000936665786969343	1	0.811134338378906
S1	210409_EC1_molivotto_S1R1	1	colobanthus	2018-02-02	C_10166		15.9%	NaN	False	0	ECALLTDGR	_EC[Carbamidomethyl (C)]ALLTDGR_	_EC[Carbamidomethyl (C)]ALLTDGR_.2	1.66252e-39	2206445625	239166078125
S1	210409_EC1_molivotto_S1R1	1	colobanthus	2018-02-02	C_10166		15.9%	NaN	False	0	TLAENAK	_TLAENAK_	_TLAENAK_.2	9.21268e-36	3948573046875	4280026953125
S1	210409_EC1_molivotto_S1R1	1	colobanthus	2018-02-02	C_10166		15.9%	NaN	False	0	TLAENAK	_TLAENAK_	_TLAENAK_.1	1.12586e-44	26919537109375	2917923828125
S1	210409_EC1_molivotto_S1R1	1	colobanthus	2018-02-02	C_10166		15.9%	NaN	False	0	SVGVDLTLDDFQK	_SVGVDLTLDDFQK_	_SVGVDLTLDDFQK_.2	4.14843e+08	61863953125	67056984375
S1	210409_EC1_molivotto_S1R1	1	colobanthus	2018-02-02	C_10166		15.9%	NaN	False	0	GGPGMPEMLTPTSAIMGAGLGK	_GGPGMPEMLTPTSAIMGAGLGK_	_GGPGMPEMLTPTSAIMGAGLGK_.2	9.81313e-18	3920740625	424985859375
S1	210409_EC1_molivotto_S1R1	1	colobanthus	2018-02-02	C_10166		15.9%	NaN	False	0	EGVQEAGMIGFR	_EGVQEAGMIGFR_	_EGVQEAGMIGFR_.2	0.661632	12164796875	1318594375
S1	210409_EC1_molivotto_S1R1	1	colobanthus	2018-02-02	C_10166		15.9%	NaN	False	0	EGVQEAGMIGFR	_EGVQEAGM[Oxidation (M)]IGFR_	_EGVQEAGM[Oxidation (M)]IGFR_.2	8.6069e-24	417525703125	4525739453125
S1	210409_EC1_molivotto_S1R1	1	colobanthus	2018-02-02	C_10166		15.9%	NaN	False	0	ETGHIQILYGNLAPDGSVAK	_ETGHIQILYGNLAPDGSVAK_	_ETGHIQILYGNLAPDGSVAK_.3	9.66102e-52	9673315625	104853203125
S1	210409_EC1_molivotto_S1R1	1	colobanthus	2018-02-02	C_10166		15.9%	NaN	False	0	ETGHIQILYGNLAPDGSVAK	_ETGHIQILYGNLAPDGSVAK_	_ETGHIQILYGNLAPDGSVAK_.2	1.56379e-36	3567010546875	386643515625
S1	210409_EC1_molivotto_S1R1	1	colobanthus	2018-02-02	C_10166		15.9%	NaN	False	2	VSDKVPFLADLKPSGK	_VSDKVPFLADLKPSGK_	_VSDKVPFLADLKPSGK_.4	40320.2	18099787109375	196191328125
S1	210409_EC1_molivotto_S1R1	1	colobanthus	2018-02-02	C_10166		15.9%	NaN	False	2	VSDKVPFLADLKPSGK	_VSDKVPFLADLKPSGK_	_VSDKVPFLADLKPSGK_.3	1.69829e-21	45033546875	4881378515625
S1	210409_EC1_molivotto_S1R1	1	colobanthus	2018-02-02	C_10166		15.9%	NaN	False	1	LFPPLSEGQQIIRPLSNPIK	_LFPPLSEGQQIIRPLSNPIK_	_LFPPLSEGQQIIRPLSNPIK_.3	9.91828e+07	4455846875	48298828125
S1	210409_EC1_molivotto_S1R1	1	colobanthus	2018-02-02	C_10166		15.9%	NaN	False	0	FNTIGVSDAISMGTR	_FNTIGVSDAISM[Oxidation (M)]GTR_	_FNTIGVSDAISM[Oxidation (M)]GTR_.2	14096.2	28564228515625	3096198828125
S1	210409_EC1_molivotto_S1R1	1	colobanthus	2018-02-02	C_10166		15.9%	NaN	False	0	FNTIGVSDAISMGTR	_FNTIGVSDAISMGTR_	_FNTIGVSDAISMGTR_.2	0.00307176051085091	130225341796875	14115681640625
S1	210409_EC1_molivotto_S1R1	1	colobanthus	2018-02-02	C_10166		15.9%	NaN	False	0	YVMEDLHK	_YVMEDLHK_	_YVMEDLHK_.2	5.59813e-39	685209296875	74272765625
S1	210409_EC1_molivotto_S1R1	1	colobanthus	2018-02-02	C_10166		15.9%	NaN	False	0	IGGTPAVIHYLLECGLLDGDCLTVTGK	_IGGTPAVIHYLLEC[Carbamidomethyl (C)]GLLDGDC[Carbamidomethyl (C)]LTVTGK_	_IGGTPAVIHYLLEC[Carbamidomethyl (C)]GLLDGDC[Carbamidomethyl (C)]LTVTGK_.3	0.000252326452767908	149580966796875	16213720703125
S1	210409_EC1_molivotto_S1R1	1	colobanthus	02-Feb-2018;02-Feb-2018;14-Feb-2018	C_10170;C_17321;C_30772		5.9%;5.6%;5.2%	NaN	False	0	SSFFVPSTDEYAK	_SSFFVPSTDEYAK_	_SSFFVPSTDEYAK_.2	5.59236e-15	2503437109375	2713582421875
S1	210409_EC1_molivotto_S1R1	1	colobanthus	02-Feb-2018;02-Feb-2018;14-Feb-2018	C_10170;C_17321;C_30772		5.9%;5.6%;5.2%	NaN	False	0	VTHAVLPGMIK	_VTHAVLPGMIK_	_VTHAVLPGMIK_.3	1.13043e-26	13262109375	143753671875
S1	210409_EC1_molivotto_S1R1	1	colobanthus	02-Feb-2018;02-Feb-2018;14-Feb-2018	C_10170;C_17321;C_30772		5.9%;5.6%;5.2%	NaN	False	0	VNVEGTSK	_VNVEGTSK_	_VNVEGTSK_.1	1.71016e-11	511050341796875	55394931640625
S1	210409_EC1_molivotto_S1R1	1	colobanthus	02-Feb-2018;02-Feb-2018;14-Feb-2018	C_10170;C_17321;C_30772		5.9%;5.6%;5.2%	NaN	False	0	AYIDQFSR	_AYIDQFSR_	_AYIDQFSR_.2	0.000114003474172398	2083723046875	22586365234375
S1	210409_EC1_molivotto_S1R1	1	colobanthus	2018-02-23	C_101721;C_75512		8.8%;10.2%	NaN	False	0	VNSGLVNPGDVGR	_VNSGLVNPGDVGR_	_VNSGLVNPGDVGR_.2	4.13655e-30	54371453125	5893554296875
S1	210409_EC1_molivotto_S1R1	1	colobanthus	2018-02-23	C_101721;C_75512		8.8%;10.2%	NaN	False	0	LQIGSPIIITEAPNMIK	_LQIGSPIIITEAPNMIK_	_LQIGSPIIITEAPNMIK_.2	2.05925e-13	17732728515625	1922126171875
S1	210409_EC1_molivotto_S1R1	1	colobanthus	2018-02-23	C_101721;C_75512		8.8%;10.2%	NaN	False	0	LTIGTYLIDEK	_LTIGTYLIDEK_	_LTIGTYLIDEK_.2	1.57878e-05	2013840625	2182887890625
S1	210409_EC1_molivotto_S1R1	1	colobanthus	2018-02-02	C_10173		16.7%	251747734375	True	0	NPGSVNQDPIFK	_NPGSVNQDPIFK_	_NPGSVNQDPIFK_.2	1.40556e-44	601753125	6522659375
S1	210409_EC1_molivotto_S1R1	1	colobanthus	2018-02-02	C_10173		16.7%	251747734375	True	1	WQDIKNPGSVNQDPIFK	_WQDIKNPGSVNQDPIFK_	_WQDIKNPGSVNQDPIFK_.3	5.64581e-11	3701233984375	401192578125
S1	210409_EC1_molivotto_S1R1	1	colobanthus	2018-02-02	C_10173		16.7%	251747734375	True	1	WQDIKNPGSVNQDPIFK	_WQDIKNPGSVNQDPIFK_	_WQDIKNPGSVNQDPIFK_.2	4.44343e-07	30950666015625	33548.75
S1	210409_EC1_molivotto_S1R1	1	colobanthus	2018-02-02	C_10173		16.7%	251747734375	True	0	QYSLPPNEVGYPGGIFNPLNFAPTAEAK	_QYSLPPNEVGYPGGIFNPLNFAPTAEAK_	_QYSLPPNEVGYPGGIFNPLNFAPTAEAK_.3	2.3729e+07	1195085625	1295404375
S1	210409_EC1_molivotto_S1R1	1	colobanthus	2018-02-02	C_10173		16.7%	251747734375	True	0	LAMLAFLGFLIQHNVTGK	_LAM[Oxidation (M)]LAFLGFLIQHNVTGK_	_LAM[Oxidation (M)]LAFLGFLIQHNVTGK_.3	0.00556708108833813	239535424804688	259642700195313
S1	210409_EC1_molivotto_S1R1	1	colobanthus	2018-02-23	C_101737;C_142545		1.8%;1.3%	NaN	False	0	TIGIAVDHR	_TIGIAVDHR_	_TIGIAVDHR_.2	52.3162	4651980078125	5042480078125
S1	210409_EC1_molivotto_S1R1	1	colobanthus	23-Feb-2018;23-Feb-2018;02-Feb-2018;14-Feb-2018;14-Feb-2018;23-Feb-2018	C_101803;C_114321;C_19197;C_27876;C_28195;C_71113		1.5%;1.6%;1.5%;1.8%;1.5%;1.8%	NaN	False	0	AGIVPVAFR	_AGIVPVAFR_	_AGIVPVAFR_.2	2.97383e-44	1174881328125	1273504140625
S1	210409_EC1_molivotto_S1R1	1	colobanthus	2018-02-23	C_101811;C_67309		2.1%;2.2%	NaN	False	0	CSINQFPVVR	_C[Carbamidomethyl (C)]SINQFPVVR_	_C[Carbamidomethyl (C)]SINQFPVVR_.2	0.00231172	385007734375	417326328125
S1	210409_EC1_molivotto_S1R1	1	colobanthus	2018-02-02	C_10190;C_11655		2.7%;3.2%	NaN	False	0	ALQNLECLPESGFR	_ALQNLEC[Carbamidomethyl (C)]LPESGFR_	_ALQNLEC[Carbamidomethyl (C)]LPESGFR_.2	0.000562806451049563	3790601953125	4108795703125
S1	210409_EC1_molivotto_S1R1	1	colobanthus	2018-02-02	C_10190;C_11655		2.7%;3.2%	NaN	False	0	ATAQLAGLK	_ATAQLAGLK_	_ATAQLAGLK_.2	4.77965e-08	1387602734375	150408193359375
S1	210409_EC1_molivotto_S1R1	1	colobanthus	2018-02-02	C_10191		21.7%	333852375	False	0	ALQESLASELAAR	_ALQESLASELAAR_	_ALQESLASELAAR_.2	6.20066e-55	4653622.5	5044260.5
S1	210409_EC1_molivotto_S1R1	1	colobanthus	2018-02-02	C_10191		21.7%	333852375	False	0	IALVVVTGDR	_IALVVVTGDR_	_IALVVVTGDR_.2	1.85469e-59	3568874	3868455.25
S1	210409_EC1_molivotto_S1R1	1	colobanthus	2018-02-02	C_10191		21.7%	333852375	False	1	RPQIPLDR	_RPQIPLDR_	_RPQIPLDR_.2	1.82511e-42	1163284625	1260934
S1	210409_EC1_molivotto_S1R1	1	colobanthus	2018-02-02	C_10191		21.7%	333852375	False	1	SLGVEYTIISVGKK	_SLGVEYTIISVGKK_	_SLGVEYTIISVGKK_.2	3.93296e-50	550446	5966519375
S1	210409_EC1_molivotto_S1R1	1	colobanthus	2018-02-02	C_10191		21.7%	333852375	False	1	SLGVEYTIISVGKK	_SLGVEYTIISVGKK_	_SLGVEYTIISVGKK_.3	1.78314e-52	35873684375	38885021875
S1	210409_EC1_molivotto_S1R1	1	colobanthus	2018-02-02	C_10191		21.7%	333852375	True	0	TIEGTNLPTAK	_TIEGTNLPTAK_	_TIEGTNLPTAK_.2	2.94925e-53	6185726875	670497375
S1	210409_EC1_molivotto_S1R1	1	colobanthus	2018-02-02	C_10191		21.7%	333852375	True	0	TIEGTNLPTAK	_TIEGTNLPTAK_	_TIEGTNLPTAK_.1	1.12615e-38	49132078125	53256359375
S1	210409_EC1_molivotto_S1R1	1	colobanthus	2018-02-02	C_10191		21.7%	333852375	False	0	SLSMVYNR	_SLSMVYNR_	_SLSMVYNR_.2	4.98018e-41	31455915625	340964125
S1	210409_EC1_molivotto_S1R1	1	colobanthus	2018-02-02	C_10191		21.7%	333852375	False	0	SLSMVYNR	_SLSM[Oxidation (M)]VYNR_	_SLSM[Oxidation (M)]VYNR_.2	2.55943e-05	6179673046875	669841171875
S1	210409_EC1_molivotto_S1R1	1	colobanthus	2018-02-02	C_10191		21.7%	333852375	False	0	SLSMVYNR	_SLSMVYNR_	_SLSMVYNR_.1	2.59922e-15	2325806640625	25210412109375
S1	210409_EC1_molivotto_S1R1	1	colobanthus	2018-02-02	C_10191		21.7%	333852375	False	0	GNSYFLR	_GNSYFLR_	_GNSYFLR_.2	3.0483e-32	204136703125	221272.5
S1	210409_EC1_molivotto_S1R1	1	colobanthus	2018-02-02	C_10191		21.7%	333852375	False	1	KIALVVVTGDR	_KIALVVVTGDR_	_KIALVVVTGDR_.2	2.79199e-26	1178040078125	127692796875
S1	210409_EC1_molivotto_S1R1	1	colobanthus	2018-02-02	C_10191		21.7%	333852375	False	1	KIALVVVTGDR	_KIALVVVTGDR_	_KIALVVVTGDR_.3	1.03751e-38	4567531640625	495094296875
S1	210409_EC1_molivotto_S1R1	1	colobanthus	2018-02-02	C_10191		21.7%	333852375	False	1	DRIGSVK	_DRIGSVK_	_DRIGSVK_.2	1.28955e-10	1181271953125	1280431171875
S1	210409_EC1_molivotto_S1R1	1	colobanthus	2018-02-02	C_10191		21.7%	333852375	False	0	AQEAVVNGR	_AQEAVVNGR_	_AQEAVVNGR_.2	1.80117e-36	72200609375	78261328125
S1	210409_EC1_molivotto_S1R1	1	colobanthus	2018-02-02	C_10191		21.7%	333852375	False	1	RAQEAVVNGR	_RAQEAVVNGR_	_RAQEAVVNGR_.2	1.97619e+06	135451279296875	146821435546875
S1	210409_EC1_molivotto_S1R1	1	colobanthus	2018-02-02	C_10191		21.7%	333852375	False	0	GEICDINGNCVDAADDELFR	_GEIC[Carbamidomethyl (C)]DINGNC[Carbamidomethyl (C)]VDAADDELFR_	_GEIC[Carbamidomethyl (C)]DINGNC[Carbamidomethyl (C)]VDAADDELFR_.2	1.87712e-54	1344978.25	1457879.5
S1	210409_EC1_molivotto_S1R1	1	colobanthus	2018-02-02	C_10191		21.7%	333852375	False	0	GEICDINGNCVDAADDELFR	_GEIC[Carbamidomethyl (C)]DINGNC[Carbamidomethyl (C)]VDAADDELFR_	_GEIC[Carbamidomethyl (C)]DINGNC[Carbamidomethyl (C)]VDAADDELFR_.3	2.88786e-38	18776591796875	20352.75
S1	210409_EC1_molivotto_S1R1	1	colobanthus	2018-02-02	C_10191		21.7%	333852375	False	1	MTAMSNATDNASELKK	_MTAMSNATDNASELKK_	_MTAMSNATDNASELKK_.3	9.01403e-30	7679009375	832360625
S1	210409_EC1_molivotto_S1R1	1	colobanthus	2018-02-02	C_10191		21.7%	333852375	False	1	MTAMSNATDNASELKK	_M[Oxidation (M)]TAMSNATDNASELKK_	_M[Oxidation (M)]TAMSNATDNASELKK_.2	2.53663e-35	3727156640625	4040024609375
S1	210409_EC1_molivotto_S1R1	1	colobanthus	2018-02-02	C_10191		21.7%	333852375	False	1	MTAMSNATDNASELKK	_MTAMSNATDNASELKK_	_MTAMSNATDNASELKK_.2	2.1142e-31	2891837890625	313458671875
S1	210409_EC1_molivotto_S1R1	1	colobanthus	2018-02-02	C_10191		21.7%	333852375	False	1	MTAMSNATDNASELKK	_M[Oxidation (M)]TAM[Oxidation (M)]SNATDNASELKK_	_M[Oxidation (M)]TAM[Oxidation (M)]SNATDNASELKK_.3	1.80288e+07	1982969140625	21494.25
S1	210409_EC1_molivotto_S1R1	1	colobanthus	2018-02-02	C_10191		21.7%	333852375	False	1	MTAMSNATDNASELKK	_M[Oxidation (M)]TAM[Oxidation (M)]SNATDNASELKK_	_M[Oxidation (M)]TAM[Oxidation (M)]SNATDNASELKK_.2	0.000106782792545647	12610021484375	13668541015625
S1	210409_EC1_molivotto_S1R1	1	colobanthus	2018-02-02	C_10191		21.7%	333852375	False	0	GLCGGFNNFILK	_GLC[Carbamidomethyl (C)]GGFNNFILK_	_GLC[Carbamidomethyl (C)]GGFNNFILK_.2	5.77405e-16	1183926171875	1283308203125
S1	210409_EC1_molivotto_S1R1	1	colobanthus	2018-02-02	C_10191		21.7%	333852375	False	0	ITGEILEIVAGANALT	_ITGEILEIVAGANALT_	_ITGEILEIVAGANALT_.2	1.72941e-50	313105875	33938884375
S1	210409_EC1_molivotto_S1R1	1	colobanthus	2018-02-02	C_10191		21.7%	333852375	False	0	ITGEILEIVAGANALT	_ITGEILEIVAGANALT_	_ITGEILEIVAGANALT_.3	1.30196e-48	3156165234375	342110234375
S1	210409_EC1_molivotto_S1R1	1	colobanthus	2018-02-02	C_10191		21.7%	333852375	False	0	ADPVIHTLLPLSPK	_ADPVIHTLLPLSPK_	_ADPVIHTLLPLSPK_.3	4.46084e-56	48502059375	5257345625
S1	210409_EC1_molivotto_S1R1	1	colobanthus	2018-02-02	C_10191		21.7%	333852375	False	0	ADPVIHTLLPLSPK	_ADPVIHTLLPLSPK_	_ADPVIHTLLPLSPK_.2	0.00901798558244208	246483154296875	2671736328125
S1	210409_EC1_molivotto_S1R1	1	colobanthus	2018-02-02	C_10191		21.7%	333852375	False	0	SLGVEYTIISVGK	_SLGVEYTIISVGK_	_SLGVEYTIISVGK_.2	0.000504689691898636	1	0.689918518066406
S1	210409_EC1_molivotto_S1R1	1	colobanthus	2018-02-02	C_10192		8.4%	15363755859375	True	0	SYLGSSSTGNAESVPGNNR	_SYLGSSSTGNAESVPGNNR_	_SYLGSSSTGNAESVPGNNR_.2	5.2408e+09	13610802734375	147533310546875
S1	210409_EC1_molivotto_S1R1	1	colobanthus	2018-02-02	C_10192		8.4%	15363755859375	True	1	VAVNILGYPLRPSEPDCTYYLR	_VAVNILGYPLRPSEPDC[Carbamidomethyl (C)]TYYLR_	_VAVNILGYPLRPSEPDC[Carbamidomethyl (C)]TYYLR_.3	4.56447e-25	26846943359375	2910055078125
S1	210409_EC1_molivotto_S1R1	1	colobanthus	2018-02-02	C_10192		8.4%	15363755859375	True	1	SNEAIDAGLYPSGPYPEREGEPDCSFYLR	_SNEAIDAGLYPSGPYPEREGEPDC[Carbamidomethyl (C)]SFYLR_	_SNEAIDAGLYPSGPYPEREGEPDC[Carbamidomethyl (C)]SFYLR_.3	0.00340085237606098	5633521484375	610641455078125
S1	210409_EC1_molivotto_S1R1	1	colobanthus	2018-02-02	C_10195		1.4%	951227734375	True	0	VGVGLTVQCCR	_VGVGLTVQC[Carbamidomethyl (C)]C[Carbamidomethyl (C)]R_	_VGVGLTVQC[Carbamidomethyl (C)]C[Carbamidomethyl (C)]R_.2	0.00295410149111504	951227734375	10310763671875
S1	210409_EC1_molivotto_S1R1	1	colobanthus	2018-02-02	C_10202		21.3%	27075365234375	False	0	TYFMIDEDEPILEK	_TYFMIDEDEPILEK_	_TYFMIDEDEPILEK_.2	3.54549e-51	4832594375	5238255625
S1	210409_EC1_molivotto_S1R1	1	colobanthus	2018-02-02	C_10202		21.3%	27075365234375	False	0	TYFMIDEDEPILEK	_TYFM[Oxidation (M)]IDEDEPILEK_	_TYFM[Oxidation (M)]IDEDEPILEK_.2	1.97476e-56	9150096875	991818125
S1	210409_EC1_molivotto_S1R1	1	colobanthus	2018-02-02	C_10202		21.3%	27075365234375	False	0	TNEVLADSIQEQDLDALK	_TNEVLADSIQEQDLDALK_	_TNEVLADSIQEQDLDALK_.2	1.62587e-52	18573821875	20132959375
S1	210409_EC1_molivotto_S1R1	1	colobanthus	2018-02-02	C_10202		21.3%	27075365234375	False	0	LYQPLYTK	_LYQPLYTK_	_LYQPLYTK_.2	7.91484e-38	118705125	1286695625
S1	210409_EC1_molivotto_S1R1	1	colobanthus	2018-02-02	C_10202		21.3%	27075365234375	False	0	LYQPLYTK	_LYQPLYTK_	_LYQPLYTK_.1	0.00010967281077773	210316484375	22797103515625
S1	210409_EC1_molivotto_S1R1	1	colobanthus	2018-02-02	C_10202		21.3%	27075365234375	False	1	NAKPITK	_NAKPITK_	_NAKPITK_.2	5.09904e-21	5727558984375	620834609375
S1	210409_EC1_molivotto_S1R1	1	colobanthus	2018-02-02	C_10202		21.3%	27075365234375	False	1	NAKPITK	_NAKPITK_	_NAKPITK_.1	2.9906e-27	5488705078125	59494421875
S1	210409_EC1_molivotto_S1R1	1	colobanthus	2018-02-02	C_10202		21.3%	27075365234375	False	0	AIGTDIEWLPGK	_AIGTDIEWLPGK_	_AIGTDIEWLPGK_.2	1.44663e-43	1177132265625	1275943984375
S1	210409_EC1_molivotto_S1R1	1	colobanthus	2018-02-02	C_10202		21.3%	27075365234375	False	0	QIQSEHDEYEAK	_QIQSEHDEYEAK_	_QIQSEHDEYEAK_.2	2.70897e-34	6072513671875	658225703125
S1	210409_EC1_molivotto_S1R1	1	colobanthus	2018-02-02	C_10202		21.3%	27075365234375	False	0	QIQSEHDEYEAK	_QIQSEHDEYEAK_	_QIQSEHDEYEAK_.3	26194.5	81891611328125	887658203125
S1	210409_EC1_molivotto_S1R1	1	colobanthus	2018-02-02	C_10202		21.3%	27075365234375	True	2	RYDIVNGVVEVDEVSNEPSDEEVDKAEEK	_RYDIVNGVVEVDEVSNEPSDEEVDKAEEK_	_RYDIVNGVVEVDEVSNEPSDEEVDKAEEK_.4	4.75278e-30	374272734375	405690234375
S1	210409_EC1_molivotto_S1R1	1	colobanthus	2018-02-02	C_10202		21.3%	27075365234375	True	2	RYDIVNGVVEVDEVSNEPSDEEVDKAEEK	_RYDIVNGVVEVDEVSNEPSDEEVDKAEEK_	_RYDIVNGVVEVDEVSNEPSDEEVDKAEEK_.3	6.15961e+09	1672345703125	1812726953125
S1	210409_EC1_molivotto_S1R1	1	colobanthus	2018-02-02	C_10202		21.3%	27075365234375	False	0	LEFFFDPNPYFK	_LEFFFDPNPYFK_	_LEFFFDPNPYFK_.2	0.0138437	185539921875	2011146484375
S1	210409_EC1_molivotto_S1R1	1	colobanthus	2018-02-02	C_10202		21.3%	27075365234375	False	1	IEVPKDDNK	_IEVPKDDNK_	_IEVPKDDNK_.2	1.72384e-42	170160328125	1844440625
S1	210409_EC1_molivotto_S1R1	1	colobanthus	2018-02-02	C_10202		21.3%	27075365234375	False	1	IEVPKDDNK	_IEVPKDDNK_	_IEVPKDDNK_.1	0.00305529	247429765625	26819970703125
S1	210409_EC1_molivotto_S1R1	1	colobanthus	2018-02-02	C_10202		21.3%	27075365234375	False	1	IEVPKDDNK	_IEVPKDDNK_	_IEVPKDDNK_.3	1.5949e+09	377531323242188	409222338867188
S1	210409_EC1_molivotto_S1R1	1	colobanthus	2018-02-02	C_10202		21.3%	27075365234375	False	0	GVPNFWLTAMK	_GVPNFWLTAMK_	_GVPNFWLTAMK_.2	7.05753e-49	463906953125	50284859375
S1	210409_EC1_molivotto_S1R1	1	colobanthus	2018-02-02	C_10202		21.3%	27075365234375	False	0	GVPNFWLTAMK	_GVPNFWLTAM[Oxidation (M)]K_	_GVPNFWLTAM[Oxidation (M)]K_.2	0.000821965186123236	434560693359375	471038916015625
S1	210409_EC1_molivotto_S1R1	1	colobanthus	2018-02-02	C_10202		21.3%	27075365234375	False	0	QNADVLVNLPPK	_QNADVLVNLPPK_	_QNADVLVNLPPK_.2	0.00666342347205415	34034990234375	36891982421875
S1	210409_EC1_molivotto_S1R1	1	colobanthus	2018-02-02	C_10203		8.5%	4099976953125	True	0	TYFMIVEDEPILEK	_TYFMIVEDEPILEK_	_TYFMIVEDEPILEK_.2	1.35984e+09	6218702734375	674071796875
S1	210409_EC1_molivotto_S1R1	1	colobanthus	2018-02-02	C_10203		8.5%	4099976953125	True	2	RYDIVNGVVEVDEVSNEPTDEGADKAEEK	_RYDIVNGVVEVDEVSNEPTDEGADKAEEK_	_RYDIVNGVVEVDEVSNEPTDEGADKAEEK_.3	359.604	1434015234375	15543904296875
S1	210409_EC1_molivotto_S1R1	1	colobanthus	2018-02-02	C_10203		8.5%	4099976953125	True	0	QNADVLVNLAPK	_QNADVLVNLAPK_	_QNADVLVNLAPK_.2	1.0534e-25	464721328125	503731328125
S1	210409_EC1_molivotto_S1R1	1	colobanthus	2018-02-02	C_10203		8.5%	4099976953125	True	1	YDIVNGVVEVDEVSNEPTDEGADKAEEK	_YDIVNGVVEVDEVSNEPTDEGADKAEEK_	_YDIVNGVVEVDEVSNEPTDEGADKAEEK_.3	0.00178403982220649	310274267578125	336319555664063
S1	210409_EC1_molivotto_S1R1	1	colobanthus	23-Feb-2018;02-Feb-2018;14-Feb-2018	C_102040;C_20913;C_44879		1.9%;2.5%;1.5%	NaN	False	0	QGETWHVSPGGER	_QGETWHVSPGGER_	_QGETWHVSPGGER_.3	0.00310785041530709	15438203125	1673412890625
S1	210409_EC1_molivotto_S1R1	1	colobanthus	23-Feb-2018;02-Feb-2018;14-Feb-2018	C_102040;C_20913;C_44879		1.9%;2.5%;1.5%	NaN	False	0	QGETWHVSPGGER	_QGETWHVSPGGER_	_QGETWHVSPGGER_.2	0.00208721976678039	7335912109375	7951708984375
S1	210409_EC1_molivotto_S1R1	1	colobanthus	2018-02-23	C_102042		5.9%	NaN	False	0	GPIVVFK	_GPIVVFK_	_GPIVVFK_.1	31.6118	25969779296875	2814975390625
S1	210409_EC1_molivotto_S1R1	1	colobanthus	2018-02-23	C_102042		5.9%	NaN	False	0	GPIVVFK	_GPIVVFK_	_GPIVVFK_.2	2.14078e-29	13185328125	14292140625
S1	210409_EC1_molivotto_S1R1	1	colobanthus	2018-02-23	C_102042		5.9%	NaN	False	0	CTTTCTR	_C[Carbamidomethyl (C)]TTTC[Carbamidomethyl (C)]TR_	_C[Carbamidomethyl (C)]TTTC[Carbamidomethyl (C)]TR_.2	9.03573e+09	344459765625	3733746875
S1	210409_EC1_molivotto_S1R1	1	colobanthus	2018-02-23	C_102042		5.9%	NaN	False	0	HYCLVECSDICNLIDDAGK	_HYC[Carbamidomethyl (C)]LVEC[Carbamidomethyl (C)]SDIC[Carbamidomethyl (C)]NLIDDAGK_	_HYC[Carbamidomethyl (C)]LVEC[Carbamidomethyl (C)]SDIC[Carbamidomethyl (C)]NLIDDAGK_.3	0.837015	29494830078125	3197070703125
S1	210409_EC1_molivotto_S1R1	1	colobanthus	2018-02-02	C_10205		2.6%	NaN	False	0	LGGGSLDGLPLR	_LGGGSLDGLPLR_	_LGGGSLDGLPLR_.2	6.74502e-26	542465078125	58800109375
S1	210409_EC1_molivotto_S1R1	1	colobanthus	2018-02-02	C_10206		9.7%	18316265625	True	0	VVAAQPVSVGICGSER	_VVAAQPVSVGIC[Carbamidomethyl (C)]GSER_	_VVAAQPVSVGIC[Carbamidomethyl (C)]GSER_.2	1.42448e-41	18316265625	198537828125
S1	210409_EC1_molivotto_S1R1	1	colobanthus	2018-02-02	C_10206		9.7%	18316265625	False	0	CSLLSSCPAGQTCCCGQR	_C[Carbamidomethyl (C)]SLLSSC[Carbamidomethyl (C)]PAGQTC[Carbamidomethyl (C)]C[Carbamidomethyl (C)]C[Carbamidomethyl (C)]GQR_	_C[Carbamidomethyl (C)]SLLSSC[Carbamidomethyl (C)]PAGQTC[Carbamidomethyl (C)]C[Carbamidomethyl (C)]C[Carbamidomethyl (C)]GQR_.2	4.33981e-51	179338171875	1943923125
S1	210409_EC1_molivotto_S1R1	1	colobanthus	2018-02-02	C_10206		9.7%	18316265625	False	0	CCELDAAVCCK	_C[Carbamidomethyl (C)]C[Carbamidomethyl (C)]ELDAAVC[Carbamidomethyl (C)]C[Carbamidomethyl (C)]K_	_C[Carbamidomethyl (C)]C[Carbamidomethyl (C)]ELDAAVC[Carbamidomethyl (C)]C[Carbamidomethyl (C)]K_.2	1.11846e-20	12639603125	1370060625
S1	210409_EC1_molivotto_S1R1	1	colobanthus	2018-02-02	C_10206		9.7%	18316265625	False	0	DGAVTSVK	_DGAVTSVK_	_DGAVTSVK_.2	1.00029e-13	28466349609375	30855892578125
S1	210409_EC1_molivotto_S1R1	1	colobanthus	2018-02-02	C_10206		9.7%	18316265625	False	0	DGAVTSVK	_DGAVTSVK_	_DGAVTSVK_.1	9.32751e-27	1868343359375	20251771484375
S1	210409_EC1_molivotto_S1R1	1	colobanthus	2018-02-02	C_10206		9.7%	18316265625	False	1	DGHHCCPHDYPICDTKR	_DGHHC[Carbamidomethyl (C)]C[Carbamidomethyl (C)]PHDYPIC[Carbamidomethyl (C)]DTKR_	_DGHHC[Carbamidomethyl (C)]C[Carbamidomethyl (C)]PHDYPIC[Carbamidomethyl (C)]DTKR_.4	1.4391e-41	775325703125	840408671875
S1	210409_EC1_molivotto_S1R1	1	colobanthus	2018-02-02	C_10206		9.7%	18316265625	False	1	DGHHCCPHDYPICDTKR	_DGHHC[Carbamidomethyl (C)]C[Carbamidomethyl (C)]PHDYPIC[Carbamidomethyl (C)]DTKR_	_DGHHC[Carbamidomethyl (C)]C[Carbamidomethyl (C)]PHDYPIC[Carbamidomethyl (C)]DTKR_.3	1.76777e-33	1469970703125	15933640625
S1	210409_EC1_molivotto_S1R1	1	colobanthus	2018-02-02	C_10206		9.7%	18316265625	False	1	DGHHCCPHDYPICDTKR	_DGHHC[Carbamidomethyl (C)]C[Carbamidomethyl (C)]PHDYPIC[Carbamidomethyl (C)]DTKR_	_DGHHC[Carbamidomethyl (C)]C[Carbamidomethyl (C)]PHDYPIC[Carbamidomethyl (C)]DTKR_.5	0.00017583311718684	55701572265625	60377314453125
S1	210409_EC1_molivotto_S1R1	1	colobanthus	2018-02-02	C_10206		9.7%	18316265625	False	0	HVVTIDGYADVPPNNENELLK	_HVVTIDGYADVPPNNENELLK_	_HVVTIDGYADVPPNNENELLK_.3	0.00018972823735925	6429135546875	696881484375
S1	210409_EC1_molivotto_S1R1	1	colobanthus	2018-02-23	C_102074		17.9%	724876484375	True	0	NYSLILGPSESIK	_NYSLILGPSESIK_	_NYSLILGPSESIK_.2	9.77076e-47	949595078125	102930671875
S1	210409_EC1_molivotto_S1R1	1	colobanthus	2018-02-23	C_102074		17.9%	724876484375	True	0	EQHFWSGTPVTAPAR	_EQHFWSGTPVTAPAR_	_EQHFWSGTPVTAPAR_.3	9.40649e-22	779371953125	844794609375
S1	210409_EC1_molivotto_S1R1	1	colobanthus	2018-02-23	C_102074		17.9%	724876484375	True	0	EQHFWSGTPVTAPAR	_EQHFWSGTPVTAPAR_	_EQHFWSGTPVTAPAR_.2	1.63784e-29	31099771484375	3371037109375
S1	210409_EC1_molivotto_S1R1	1	colobanthus	2018-02-23	C_102074		17.9%	724876484375	True	0	FISAFDIVAPR	_FISAFDIVAPR_	_FISAFDIVAPR_.2	2.16283e-21	67984953125	73691796875
S1	210409_EC1_molivotto_S1R1	1	colobanthus	2018-02-23	C_102074		17.9%	724876484375	True	0	SGEHITQISGTYGK	_SGEHITQISGTYGK_	_SGEHITQISGTYGK_.3	15.3782	29753197265625	3225076171875
S1	210409_EC1_molivotto_S1R1	1	colobanthus	2018-02-23	C_102074		17.9%	724876484375	True	0	SGEHITQISGTYGK	_SGEHITQISGTYGK_	_SGEHITQISGTYGK_.2	2.06238e+09	18789138671875	203663515625
S1	210409_EC1_molivotto_S1R1	1	colobanthus	2018-02-23	C_102074		17.9%	724876484375	True	0	VVFTNNTSK	_VVFTNNTSK_	_VVFTNNTSK_.2	2.3955e+09	385482421875	4178408984375
S1	210409_EC1_molivotto_S1R1	1	colobanthus	2018-02-23	C_102074		17.9%	724876484375	True	0	YATVYLESEQEDLPTTR	_YATVYLESEQEDLPTTR_	_YATVYLESEQEDLPTTR_.2	1.37724e-44	43961234375	476514609375
S1	210409_EC1_molivotto_S1R1	1	colobanthus	2018-02-23	C_102074		17.9%	724876484375	True	0	IFGGTSGNEAK	_IFGGTSGNEAK_	_IFGGTSGNEAK_.2	0.000120329905756754	5547172265625	60128171875
S1	210409_EC1_molivotto_S1R1	1	colobanthus	2018-02-23	C_102074		17.9%	724876484375	True	0	AYAESGPIGPIDWNVVEVK	_AYAESGPIGPIDWNVVEVK_	_AYAESGPIGPIDWNVVEVK_.2	0.000711275489870344	12073177734375	130866337890625
S1	210409_EC1_molivotto_S1R1	1	colobanthus	2018-02-23	C_102074		17.9%	724876484375	True	0	QFGPYGTQSPK	_QFGPYGTQSPK_	_QFGPYGTQSPK_.2	6.58599e+06	22342193359375	24217658203125
S1	210409_EC1_molivotto_S1R1	1	colobanthus	2018-02-23	C_102074		17.9%	724876484375	True	1	KFISAFDIVAPR	_KFISAFDIVAPR_	_KFISAFDIVAPR_.3	1.08903e+09	246622485351563	267324658203125
S1	210409_EC1_molivotto_S1R1	1	colobanthus	2018-02-02	C_10213		3.1%	5190508984375	True	1	ELNMDREDIK	_ELNMDREDIK_	_ELNMDREDIK_.2	5.48238e-12	5190508984375	5626214453125
S1	210409_EC1_molivotto_S1R1	1	colobanthus	2018-02-02	C_10218		14.8%	14934159375	True	1	KPPFSLFSEITSAGGK	_KPPFSLFSEITSAGGK_	_KPPFSLFSEITSAGGK_.2	3.69775e-37	25641278125	27793678125
S1	210409_EC1_molivotto_S1R1	1	colobanthus	2018-02-02	C_10218		14.8%	14934159375	True	1	KPPFSLFSEITSAGGK	_KPPFSLFSEITSAGGK_	_KPPFSLFSEITSAGGK_.3	1.32982e-54	220708390625	239235265625
S1	210409_EC1_molivotto_S1R1	1	colobanthus	2018-02-02	C_10218		14.8%	14934159375	True	0	IVHYEPK	_IVHYEPK_	_IVHYEPK_.2	7.57237e-45	157798234375	171044.25
S1	210409_EC1_molivotto_S1R1	1	colobanthus	2018-02-02	C_10218		14.8%	14934159375	True	0	IVHYEPK	_IVHYEPK_	_IVHYEPK_.1	7.26958e-52	1190955703125	12909278125
S1	210409_EC1_molivotto_S1R1	1	colobanthus	2018-02-02	C_10218		14.8%	14934159375	True	2	TVWGSPADVGTVVGGESFDVVLDNNGKDLEAVKPVVDWAK	_TVWGSPADVGTVVGGESFDVVLDNNGKDLEAVKPVVDWAK_	_TVWGSPADVGTVVGGESFDVVLDNNGKDLEAVKPVVDWAK_.4	17.4948	71017265625	769786484375
S1	210409_EC1_molivotto_S1R1	1	colobanthus	2018-02-02	C_10218		14.8%	14934159375	True	1	DIKFDLDDK	_DIKFDLDDK_	_DIKFDLDDK_.2	7.30003e-16	68991359375	747826875
S1	210409_EC1_molivotto_S1R1	1	colobanthus	2018-02-02	C_10218		14.8%	14934159375	True	1	DIKFDLDDK	_DIKFDLDDK_	_DIKFDLDDK_.3	2.30553e+09	28903271484375	313294921875
S1	210409_EC1_molivotto_S1R1	1	colobanthus	2018-02-02	C_10218		14.8%	14934159375	False	0	DLSSMLTLAVENPTAASGNIFNCVSDR	_DLSSM[Oxidation (M)]LTLAVENPTAASGNIFNC[Carbamidomethyl (C)]VSDR_	_DLSSM[Oxidation (M)]LTLAVENPTAASGNIFNC[Carbamidomethyl (C)]VSDR_.3	2.05586e-22	2460680078125	2667236328125
S1	210409_EC1_molivotto_S1R1	1	colobanthus	2018-02-02	C_10218		14.8%	14934159375	True	1	DLEAVKPVVDWAK	_DLEAVKPVVDWAK_	_DLEAVKPVVDWAK_.3	0.000536126	158431625	1717308125
S1	210409_EC1_molivotto_S1R1	1	colobanthus	2018-02-02	C_10218		14.8%	14934159375	True	1	DLEAVKPVVDWAK	_DLEAVKPVVDWAK_	_DLEAVKPVVDWAK_.2	0.00743929382960684	223359912109375	242109350585938
S1	210409_EC1_molivotto_S1R1	1	colobanthus	2018-02-02	C_10218		14.8%	14934159375	True	0	SSGVEQFLFISSAGVYK	_SSGVEQFLFISSAGVYK_	_SSGVEQFLFISSAGVYK_.2	0.00122865077784708	205063796875	222277421875
S1	210409_EC1_molivotto_S1R1	1	colobanthus	2018-02-23	C_102192		6.6%	151156015625	True	0	LCGPIPAALSK	_LC[Carbamidomethyl (C)]GPIPAALSK_	_LC[Carbamidomethyl (C)]GPIPAALSK_.2	0.000282485083525763	151156015625	16384447265625
S1	210409_EC1_molivotto_S1R1	1	colobanthus	2018-02-23	C_102192		6.6%	151156015625	False	0	LTGTIPAFLGQLK	_LTGTIPAFLGQLK_	_LTGTIPAFLGQLK_.2	0.00311750959033605	87307861328125	9463671875
S1	210409_EC1_molivotto_S1R1	1	colobanthus	2018-02-02	C_10220		0.03	3472118359375	True	0	EMSAPHNR	_EMSAPHNR_	_EMSAPHNR_.2	1.55441e-06	5213967578125	56516421875
S1	210409_EC1_molivotto_S1R1	1	colobanthus	2018-02-02	C_10220		0.03	3472118359375	True	1	EMSAPHNRK	_EMSAPHNRK_	_EMSAPHNRK_.2	0.000562603918643188	17302689453125	18755125
S1	210409_EC1_molivotto_S1R1	1	colobanthus	2018-02-23	C_102220		10.4%	26109783203125	False	0	NELGVVSAESSAGEK	_NELGVVSAESSAGEK_	_NELGVVSAESSAGEK_.2	2.34217e-30	2471006640625	26784296875
S1	210409_EC1_molivotto_S1R1	1	colobanthus	2018-02-23	C_102220		10.4%	26109783203125	False	0	AHGAVPEPGCVVLSR	_AHGAVPEPGC[Carbamidomethyl (C)]VVLSR_	_AHGAVPEPGC[Carbamidomethyl (C)]VVLSR_.3	6.0227e+09	31737376953125	34401.5
S1	210409_EC1_molivotto_S1R1	1	colobanthus	2018-02-23	C_102220		10.4%	26109783203125	False	0	AHGAVPEPGCVVLSR	_AHGAVPEPGC[Carbamidomethyl (C)]VVLSR_	_AHGAVPEPGC[Carbamidomethyl (C)]VVLSR_.2	3.0518e-05	161250068359375	17478583984375
S1	210409_EC1_molivotto_S1R1	1	colobanthus	2018-02-23	C_102220		10.4%	26109783203125	False	0	AVVLSLGDAR	_AVVLSLGDAR_	_AVVLSLGDAR_.2	5.26419e+08	24383775390625	264306171875
S1	210409_EC1_molivotto_S1R1	1	colobanthus	2018-02-23	C_102220		10.4%	26109783203125	True	0	GTYVTSDVTGVK	_GTYVTSDVTGVK_	_GTYVTSDVTGVK_.2	0.00392904655175634	26109783203125	28301509765625
S1	210409_EC1_molivotto_S1R1	1	colobanthus	2018-02-02	C_10225		11.5%	3483876953125	False	0	EGVADYLVK	_EGVADYLVK_	_EGVADYLVK_.2	2.88347	273348828125	2962944921875
S1	210409_EC1_molivotto_S1R1	1	colobanthus	2018-02-02	C_10225		11.5%	3483876953125	False	0	DNDGNSPSDISEK	_DNDGNSPSDISEK_	_DNDGNSPSDISEK_.2	0.00227078002793307	1257640625	136321044921875
S1	210409_EC1_molivotto_S1R1	1	colobanthus	2018-02-02	C_10225		11.5%	3483876953125	False	1	NDADVNSKDNEGQTPLHYAVVCDR	_NDADVNSKDNEGQTPLHYAVVC[Carbamidomethyl (C)]DR_	_NDADVNSKDNEGQTPLHYAVVC[Carbamidomethyl (C)]DR_.3	0.0124376	109361953125	118542099609375
S1	210409_EC1_molivotto_S1R1	1	colobanthus	2018-02-02	C_10225		11.5%	3483876953125	False	0	IATEGPCSVTAPPAFK	_IATEGPC[Carbamidomethyl (C)]SVTAPPAFK_	_IATEGPC[Carbamidomethyl (C)]SVTAPPAFK_.2	0.000419664	41518.75	4500394921875
S1	210409_EC1_molivotto_S1R1	1	colobanthus	2018-02-02	C_10225		11.5%	3483876953125	False	0	HNADVNVK	_HNADVNVK_	_HNADVNVK_.2	4.86147e+09	102204912109375	11078427734375
S1	210409_EC1_molivotto_S1R1	1	colobanthus	2018-02-02	C_10225		11.5%	3483876953125	False	0	VSDDNYSTFAEK	_VSDDNYSTFAEK_	_VSDDNYSTFAEK_.2	0.000347865045330158	478712060546875	518896484375
S1	210409_EC1_molivotto_S1R1	1	colobanthus	2018-02-02	C_10225		11.5%	3483876953125	True	0	TPLHWAVDR	_TPLHWAVDR_	_TPLHWAVDR_.3	0.00406941889322107	3483876953125	37763232421875
S1	210409_EC1_molivotto_S1R1	1	colobanthus	2018-02-02	C_10225		11.5%	3483876953125	False	0	GHLPVIELLFK	_GHLPVIELLFK_	_GHLPVIELLFK_.2	8.9313e+09	3465055859375	3755922265625
S1	210409_EC1_molivotto_S1R1	1	colobanthus	2018-02-02	C_10228		2.4%	NaN	False	1	GTGETISDKDR	_GTGETISDKDR_	_GTGETISDKDR_.2	3.33922e-42	144456234375	15658228125
S1	210409_EC1_molivotto_S1R1	1	colobanthus	2018-02-02	C_10228		2.4%	NaN	False	1	GTGETISDKDR	_GTGETISDKDR_	_GTGETISDKDR_.3	0.0158272	27760837890625	30091158203125
S1	210409_EC1_molivotto_S1R1	1	colobanthus	2018-02-02	C_10228		2.4%	NaN	False	0	QIYDEYGEDALK	_QIYDEYGEDALK_	_QIYDEYGEDALK_.2	2.85812e-18	409676484375	444065859375
S1	210409_EC1_molivotto_S1R1	1	colobanthus	23-Feb-2018;02-Feb-2018;23-Feb-2018	C_102283;C_16828;C_95581		3.2%;3.2%;2.5%	NaN	False	0	IEPVITSTVWK	_IEPVITSTVWK_	_IEPVITSTVWK_.2	0.00448559	3424930078125	3712428125
S1	210409_EC1_molivotto_S1R1	1	colobanthus	2018-02-23	C_102290		3.4%	589009948730469	True	2	DQRPLPEEVIGDIAEHLTNVPLKR	_DQRPLPEEVIGDIAEHLTNVPLKR_	_DQRPLPEEVIGDIAEHLTNVPLKR_.4	0.00176116865206653	589009948730469	638453063964844
S1	210409_EC1_molivotto_S1R1	1	colobanthus	2018-02-23	C_1023;C_1024		35.9%;37%	NaN	False	0	LASLADLFVNDAFGTAHR	_LASLADLFVNDAFGTAHR_	_LASLADLFVNDAFGTAHR_.3	2.79794e-54	3870089	4194955
S1	210409_EC1_molivotto_S1R1	1	colobanthus	2018-02-23	C_1023;C_1024		35.9%;37%	NaN	False	0	LASLADLFVNDAFGTAHR	_LASLADLFVNDAFGTAHR_	_LASLADLFVNDAFGTAHR_.2	3.27122e-56	1526317	1654440.25
S1	210409_EC1_molivotto_S1R1	1	colobanthus	2018-02-23	C_1023;C_1024		35.9%;37%	NaN	False	0	ELDYLVGAVSTPK	_ELDYLVGAVSTPK_	_ELDYLVGAVSTPK_.2	3.26334e-58	4125539.25	4471848.5
S1	210409_EC1_molivotto_S1R1	1	colobanthus	2018-02-23	C_1023;C_1024		35.9%;37%	NaN	False	0	IGVIESLLEK	_IGVIESLLEK_	_IGVIESLLEK_.2	3.35112e-56	2636341	2857642.75
S1	210409_EC1_molivotto_S1R1	1	colobanthus	2018-02-23	C_1023;C_1024		35.9%;37%	NaN	False	0	IGVIESLLEK	_IGVIESLLEK_	_IGVIESLLEK_.1	3.71141e-48	96803	1049289140625
S1	210409_EC1_molivotto_S1R1	1	colobanthus	2018-02-23	C_1023;C_1024		35.9%;37%	NaN	False	0	FAAGTEAIAK	_FAAGTEAIAK_	_FAAGTEAIAK_.2	1.4339e-52	2554152.75	2768555.25
S1	210409_EC1_molivotto_S1R1	1	colobanthus	2018-02-23	C_1023;C_1024		35.9%;37%	NaN	False	0	FAAGTEAIAK	_FAAGTEAIAK_	_FAAGTEAIAK_.1	3.1232e-51	48730421875	528209875
S1	210409_EC1_molivotto_S1R1	1	colobanthus	2018-02-23	C_1023;C_1024		35.9%;37%	NaN	False	0	GVSLLLPSDVVIADK	_GVSLLLPSDVVIADK_	_GVSLLLPSDVVIADK_.2	7.71827e-58	2642482.75	2864300
S1	210409_EC1_molivotto_S1R1	1	colobanthus	2018-02-23	C_1023;C_1024		35.9%;37%	NaN	False	1	KGVTTIIGGGDSVAAVEK	_KGVTTIIGGGDSVAAVEK_	_KGVTTIIGGGDSVAAVEK_.3	8.77873e-56	1121247125	1215367.75
S1	210409_EC1_molivotto_S1R1	1	colobanthus	2018-02-23	C_1023;C_1024		35.9%;37%	NaN	False	1	KGVTTIIGGGDSVAAVEK	_KGVTTIIGGGDSVAAVEK_	_KGVTTIIGGGDSVAAVEK_.2	3.34542e-55	908773.5	9850584375
S1	210409_EC1_molivotto_S1R1	1	colobanthus	2018-02-23	C_1023;C_1024		35.9%;37%	NaN	False	1	KLEVLSK	_KLEVLSK_	_KLEVLSK_.2	1.22417e-50	1464487375	1587420.5
S1	210409_EC1_molivotto_S1R1	1	colobanthus	2018-02-23	C_1023;C_1024		35.9%;37%	NaN	False	1	KLEVLSK	_KLEVLSK_	_KLEVLSK_.1	5.3556e-47	29414878125	3188404375
S1	210409_EC1_molivotto_S1R1	1	colobanthus	2018-02-23	C_1023;C_1024		35.9%;37%	NaN	False	0	FAPDANSK	_FAPDANSK_	_FAPDANSK_.2	1.80453e-54	592343875	642066875
S1	210409_EC1_molivotto_S1R1	1	colobanthus	2018-02-23	C_1023;C_1024		35.9%;37%	NaN	False	0	FAPDANSK	_FAPDANSK_	_FAPDANSK_.1	3.88341e-46	51296221875	5560216875
S1	210409_EC1_molivotto_S1R1	1	colobanthus	2018-02-23	C_1023;C_1024		35.9%;37%	NaN	False	0	IVPASEIPDGWMGLDIGPDTIK	_IVPASEIPDGWMGLDIGPDTIK_	_IVPASEIPDGWMGLDIGPDTIK_.3	2.08326e-56	729834.75	7910990625
S1	210409_EC1_molivotto_S1R1	1	colobanthus	2018-02-23	C_1023;C_1024		35.9%;37%	NaN	False	0	IVPASEIPDGWMGLDIGPDTIK	_IVPASEIPDGWM[Oxidation (M)]GLDIGPDTIK_	_IVPASEIPDGWM[Oxidation (M)]GLDIGPDTIK_.3	4.38031e-45	3316234375	3594608125
S1	210409_EC1_molivotto_S1R1	1	colobanthus	2018-02-23	C_1023;C_1024		35.9%;37%	NaN	False	2	FYKEEEKNEPEFAK	_FYKEEEKNEPEFAK_	_FYKEEEKNEPEFAK_.3	8.55955e-53	334179.75	36223171875
S1	210409_EC1_molivotto_S1R1	1	colobanthus	2018-02-23	C_1023;C_1024		35.9%;37%	NaN	False	2	FYKEEEKNEPEFAK	_FYKEEEKNEPEFAK_	_FYKEEEKNEPEFAK_.2	2.17927e-55	243036703125	263437875
S1	210409_EC1_molivotto_S1R1	1	colobanthus	2018-02-23	C_1023;C_1024		35.9%;37%	NaN	False	2	FYKEEEKNEPEFAK	_FYKEEEKNEPEFAK_	_FYKEEEKNEPEFAK_.4	1.30075e-33	6492767578125	703778828125
S1	210409_EC1_molivotto_S1R1	1	colobanthus	2018-02-23	C_1023;C_1024		35.9%;37%	NaN	False	1	RPFAAIVGGSK	_RPFAAIVGGSK_	_RPFAAIVGGSK_.2	3.1354e-45	17962978125	19470840625
S1	210409_EC1_molivotto_S1R1	1	colobanthus	2018-02-23	C_1023;C_1024		35.9%;37%	NaN	False	1	RPFAAIVGGSK	_RPFAAIVGGSK_	_RPFAAIVGGSK_.3	3.20073e-13	78211078125	847763359375
S1	210409_EC1_molivotto_S1R1	1	colobanthus	2018-02-23	C_1023;C_1024		35.9%;37%	NaN	False	1	EEEKNEPEFAK	_EEEKNEPEFAK_	_EEEKNEPEFAK_.2	0.000366465475552055	111331240234375	120676689453125
S1	210409_EC1_molivotto_S1R1	1	colobanthus	2018-02-23	C_1023;C_1024		35.9%;37%	NaN	False	0	VGVAEAMSHISTGGGASLELLEGK	_VGVAEAMSHISTGGGASLELLEGK_	_VGVAEAMSHISTGGGASLELLEGK_.3	1.28544e-44	29257403125	317133.5
S1	210409_EC1_molivotto_S1R1	1	colobanthus	2018-02-23	C_1023;C_1024		35.9%;37%	NaN	False	0	VGVAEAMSHISTGGGASLELLEGK	_VGVAEAM[Oxidation (M)]SHISTGGGASLELLEGK_	_VGVAEAM[Oxidation (M)]SHISTGGGASLELLEGK_.3	0.778755	18582978515625	20142884765625
S1	210409_EC1_molivotto_S1R1	1	colobanthus	2018-02-23	C_1023;C_1024		35.9%;37%	NaN	False	1	AQGLSVGSSLVEEDKLDLATTLLAK	_AQGLSVGSSLVEEDKLDLATTLLAK_	_AQGLSVGSSLVEEDKLDLATTLLAK_.3	2.45659e+09	52691203125	5711424609375
S1	210409_EC1_molivotto_S1R1	1	colobanthus	2018-02-23	C_1023;C_1024		35.9%;37%	NaN	False	1	FAAGTEAIAKK	_FAAGTEAIAKK_	_FAAGTEAIAKK_.2	0.000123262920153732	31669546875	343279765625
S1	210409_EC1_molivotto_S1R1	1	colobanthus	2018-02-23	C_1023;C_1024		35.9%;37%	NaN	False	1	FAAGTEAIAKK	_FAAGTEAIAKK_	_FAAGTEAIAKK_.3	1.8395e-05	442718310546875	479881298828125
S1	210409_EC1_molivotto_S1R1	1	colobanthus	2018-02-23	C_1023;C_1024		35.9%;37%	NaN	False	0	SFSEVLDTTQTVIWNGPMGVFEFEK	_SFSEVLDTTQTVIWNGPM[Oxidation (M)]GVFEFEK_	_SFSEVLDTTQTVIWNGPM[Oxidation (M)]GVFEFEK_.3	1.66787e-30	29766408203125	3226508203125
S1	210409_EC1_molivotto_S1R1	1	colobanthus	2018-02-23	C_1023;C_1024		35.9%;37%	NaN	False	0	AQGLSVGSSLVEEDK	_AQGLSVGSSLVEEDK_	_AQGLSVGSSLVEEDK_.2	2.29266e-20	26413279296875	28630482421875
S1	210409_EC1_molivotto_S1R1	1	colobanthus	2018-02-23	C_1023;C_1024		35.9%;37%	NaN	False	0	LDLATTLLAK	_LDLATTLLAK_	_LDLATTLLAK_.2	6.35763e-52	837269296875	90755203125
S1	210409_EC1_molivotto_S1R1	1	colobanthus	2018-02-23	C_1023;C_1024		35.9%;37%	NaN	False	1	GVSLLLPSDVVIADKFAPDANSK	_GVSLLLPSDVVIADKFAPDANSK_	_GVSLLLPSDVVIADKFAPDANSK_.3	0.000225702970875175	1	0.890510559082031
S1	210409_EC1_molivotto_S1R1	1	colobanthus	2018-02-23	C_1023;C_1024		35.9%;37%	NaN	False	1	AKGVSLLLPSDVVIADK	_AKGVSLLLPSDVVIADK_	_AKGVSLLLPSDVVIADK_.3	4.7785e-37	19693505859375	213466328125
S1	210409_EC1_molivotto_S1R1	1	colobanthus	2018-02-23	C_1023;C_1024		35.9%;37%	NaN	False	2	EEEKNEPEFAKK	_EEEKNEPEFAKK_	_EEEKNEPEFAKK_.3	9.96477e+08	797359912109375	86429248046875
S1	210409_EC1_molivotto_S1R1	1	colobanthus	2018-02-23	C_1023;C_1024		35.9%;37%	NaN	False	1	KLASLADLFVNDAFGTAHR	_KLASLADLFVNDAFGTAHR_	_KLASLADLFVNDAFGTAHR_.3	0.00786049163020259	105094826221466	113916778564453
S1	210409_EC1_molivotto_S1R1	1	colobanthus	2018-02-23	C_1023;C_1024		35.9%;37%	NaN	False	2	AKGVSLLLPSDVVIADKFAPDANSK	_AKGVSLLLPSDVVIADKFAPDANSK_	_AKGVSLLLPSDVVIADKFAPDANSK_.3	1.9742e-15	17868228515625	1936813671875
S1	210409_EC1_molivotto_S1R1	1	colobanthus	2018-02-23	C_1023;C_1024		35.9%;37%	NaN	False	2	AKGVSLLLPSDVVIADKFAPDANSK	_AKGVSLLLPSDVVIADKFAPDANSK_	_AKGVSLLLPSDVVIADKFAPDANSK_.4	7.6376e-23	683857177734375	74126201171875
S1	210409_EC1_molivotto_S1R1	1	colobanthus	2018-02-23	C_102303		6.7%	3601537109375	False	0	DAFSGFGEVADAR	_DAFSGFGEVADAR_	_DAFSGFGEVADAR_.2	6.40996e-43	595460859375	64544546875
S1	210409_EC1_molivotto_S1R1	1	colobanthus	2018-02-23	C_102303		6.7%	3601537109375	True	0	IAESAPPPTR	_IAESAPPPTR_	_IAESAPPPTR_.2	6.26178e-08	3601537109375	390386015625
S1	210409_EC1_molivotto_S1R1	1	colobanthus	2018-02-23	C_102303		6.7%	3601537109375	False	1	VVVDRDTGK	_VVVDRDTGK_	_VVVDRDTGK_.2	1.54266e-22	2247675390625	24363513671875
S1	210409_EC1_molivotto_S1R1	1	colobanthus	2018-02-02	C_10233		22.9%	NaN	False	0	DTLGAPLCPCR	_DTLGAPLC[Carbamidomethyl (C)]PC[Carbamidomethyl (C)]R_	_DTLGAPLC[Carbamidomethyl (C)]PC[Carbamidomethyl (C)]R_.2	5.74864e-54	2630753.5	2851586.25
S1	210409_EC1_molivotto_S1R1	1	colobanthus	2018-02-02	C_10233		22.9%	NaN	False	0	SVTSVVIK	_SVTSVVIK_	_SVTSVVIK_.1	7.48198e-54	9750715625	1056921.75
S1	210409_EC1_molivotto_S1R1	1	colobanthus	2018-02-02	C_10233		22.9%	NaN	False	0	SVTSVVIK	_SVTSVVIK_	_SVTSVVIK_.2	6.42284e-46	372373.25	40363128125
S1	210409_EC1_molivotto_S1R1	1	colobanthus	2018-02-02	C_10233		22.9%	NaN	False	1	KSETYFCVDK	_KSETYFC[Carbamidomethyl (C)]VDK_	_KSETYFC[Carbamidomethyl (C)]VDK_.2	4.13762e-57	6945948125	752901
S1	210409_EC1_molivotto_S1R1	1	colobanthus	2018-02-02	C_10233		22.9%	NaN	False	1	KSETYFCVDK	_KSETYFC[Carbamidomethyl (C)]VDK_	_KSETYFC[Carbamidomethyl (C)]VDK_.3	1.89116e-47	6506458203125	7052628125
S1	210409_EC1_molivotto_S1R1	1	colobanthus	2018-02-02	C_10233		22.9%	NaN	False	1	KFSEQFCR	_KFSEQFC[Carbamidomethyl (C)]R_	_KFSEQFC[Carbamidomethyl (C)]R_.2	2.05971e-53	723647.75	784392.75
S1	210409_EC1_molivotto_S1R1	1	colobanthus	2018-02-02	C_10233		22.9%	NaN	False	1	KFSEQFCR	_KFSEQFC[Carbamidomethyl (C)]R_	_KFSEQFC[Carbamidomethyl (C)]R_.3	1.10859e-19	335978046875	3641809765625
S1	210409_EC1_molivotto_S1R1	1	colobanthus	2018-02-02	C_10233		22.9%	NaN	False	0	FSEQFCR	_FSEQFC[Carbamidomethyl (C)]R_	_FSEQFC[Carbamidomethyl (C)]R_.2	6.43159e-48	5895131875	6389985625
S1	210409_EC1_molivotto_S1R1	1	colobanthus	2018-02-02	C_10233		22.9%	NaN	False	0	FSEQFCR	_FSEQFC[Carbamidomethyl (C)]R_	_FSEQFC[Carbamidomethyl (C)]R_.1	2.5268e-40	19894.5	21564.5
S1	210409_EC1_molivotto_S1R1	1	colobanthus	2018-02-02	C_10233		22.9%	NaN	False	0	DQTITLDEIR	_DQTITLDEIR_	_DQTITLDEIR_.2	4.0684e-52	5680118125	6156923125
S1	210409_EC1_molivotto_S1R1	1	colobanthus	2018-02-02	C_10233		22.9%	NaN	False	1	GLAEHKDTLGAPLCPCR	_GLAEHKDTLGAPLC[Carbamidomethyl (C)]PC[Carbamidomethyl (C)]R_	_GLAEHKDTLGAPLC[Carbamidomethyl (C)]PC[Carbamidomethyl (C)]R_.3	6.55462e-50	25582946875	277304.5
S1	210409_EC1_molivotto_S1R1	1	colobanthus	2018-02-02	C_10233		22.9%	NaN	False	1	GLAEHKDTLGAPLCPCR	_GLAEHKDTLGAPLC[Carbamidomethyl (C)]PC[Carbamidomethyl (C)]R_	_GLAEHKDTLGAPLC[Carbamidomethyl (C)]PC[Carbamidomethyl (C)]R_.2	4.13262e-16	638114140625	69167921875
S1	210409_EC1_molivotto_S1R1	1	colobanthus	2018-02-02	C_10233		22.9%	NaN	False	0	QAEANQGFWNCPCVPMR	_QAEANQGFWNC[Carbamidomethyl (C)]PC[Carbamidomethyl (C)]VPMR_	_QAEANQGFWNC[Carbamidomethyl (C)]PC[Carbamidomethyl (C)]VPMR_.2	9.61659e-38	1122870078125	1217126875
S1	210409_EC1_molivotto_S1R1	1	colobanthus	2018-02-02	C_10233		22.9%	NaN	False	0	SETYFCVDK	_SETYFC[Carbamidomethyl (C)]VDK_	_SETYFC[Carbamidomethyl (C)]VDK_.2	4.01057e-35	997406796875	1081131875
S1	210409_EC1_molivotto_S1R1	1	colobanthus	2018-02-02	C_10233		22.9%	NaN	False	0	SETYFCVDK	_SETYFC[Carbamidomethyl (C)]VDK_	_SETYFC[Carbamidomethyl (C)]VDK_.1	28.8398	16010099609375	1735403125
S1	210409_EC1_molivotto_S1R1	1	colobanthus	2018-02-02	C_10233		22.9%	NaN	False	1	HYDDKQAEANQGFWNCPCVPMR	_HYDDKQAEANQGFWNC[Carbamidomethyl (C)]PC[Carbamidomethyl (C)]VPMR_	_HYDDKQAEANQGFWNC[Carbamidomethyl (C)]PC[Carbamidomethyl (C)]VPMR_.3	3.7281e-46	136060	147481.25
S1	210409_EC1_molivotto_S1R1	1	colobanthus	2018-02-02	C_10233		22.9%	NaN	False	1	HYDDKQAEANQGFWNCPCVPMR	_HYDDKQAEANQGFWNC[Carbamidomethyl (C)]PC[Carbamidomethyl (C)]VPMR_	_HYDDKQAEANQGFWNC[Carbamidomethyl (C)]PC[Carbamidomethyl (C)]VPMR_.4	0.0042774849605319	142186591796875	15412212890625
S1	210409_EC1_molivotto_S1R1	1	colobanthus	2018-02-02	C_10233		22.9%	NaN	False	1	ECHCMLFLTPDNDFAGKDQTITLDEIR	_EC[Carbamidomethyl (C)]HC[Carbamidomethyl (C)]MLFLTPDNDFAGKDQTITLDEIR_	_EC[Carbamidomethyl (C)]HC[Carbamidomethyl (C)]MLFLTPDNDFAGKDQTITLDEIR_.4	8.70933e-28	1794746484375	19454025390625
S1	210409_EC1_molivotto_S1R1	1	colobanthus	2018-02-02	C_10236		9.7%	4588609375	False	0	ISEGYEVASR	_ISEGYEVASR_	_ISEGYEVASR_.2	2.12354e-47	21202515625	229823140625
S1	210409_EC1_molivotto_S1R1	1	colobanthus	2018-02-02	C_10236		9.7%	4588609375	False	0	FQELTPEK	_FQELTPEK_	_FQELTPEK_.2	14.6766	622981171875	6752759375
S1	210409_EC1_molivotto_S1R1	1	colobanthus	2018-02-02	C_10236		9.7%	4588609375	False	0	FQELTPEK	_FQELTPEK_	_FQELTPEK_.1	1.2111e-16	132706337890625	14384607421875
S1	210409_EC1_molivotto_S1R1	1	colobanthus	2018-02-02	C_10236		9.7%	4588609375	True	0	AVMAVADLER	_AVMAVADLER_	_AVMAVADLER_.2	4.13943e+09	810876640625	878943828125
S1	210409_EC1_molivotto_S1R1	1	colobanthus	2018-02-02	C_10236		9.7%	4588609375	True	1	DVNLDLIKVEGK	_DVNLDLIKVEGK_	_DVNLDLIKVEGK_.2	1.1224e-45	3913757421875	42422890625
S1	210409_EC1_molivotto_S1R1	1	colobanthus	2018-02-02	C_10236		9.7%	4588609375	True	1	DVNLDLIKVEGK	_DVNLDLIKVEGK_	_DVNLDLIKVEGK_.3	4.54968e-28	58878056640625	638204443359375
S1	210409_EC1_molivotto_S1R1	1	colobanthus	2018-02-02	C_10236		9.7%	4588609375	False	0	IAVEHLEK	_IAVEHLEK_	_IAVEHLEK_.2	2.76717e-35	4482736328125	48590296875
S1	210409_EC1_molivotto_S1R1	1	colobanthus	2018-02-02	C_10236		9.7%	4588609375	False	0	SLAEISVK	_SLAEISVK_	_SLAEISVK_.1	1.33455e-46	416779765625	451765390625
S1	210409_EC1_molivotto_S1R1	1	colobanthus	2018-02-02	C_10236		9.7%	4588609375	False	0	SLAEISVK	_SLAEISVK_	_SLAEISVK_.2	8.00581e+06	36082.5	3911136328125
S1	210409_EC1_molivotto_S1R1	1	colobanthus	2018-02-02	C_10236		9.7%	4588609375	False	1	KQEQQYFDDMVQQCK	_KQEQQYFDDMVQQC[Carbamidomethyl (C)]K_	_KQEQQYFDDMVQQC[Carbamidomethyl (C)]K_.3	4.65965e-05	87539599609375	9488791015625
S1	210409_EC1_molivotto_S1R1	1	colobanthus	2018-02-02	C_10236		9.7%	4588609375	False	1	FQELTPEKLGK	_FQELTPEKLGK_	_FQELTPEKLGK_.2	0.000537272867675611	80653212890625	87423466796875
S1	210409_EC1_molivotto_S1R1	1	colobanthus	2018-02-02	C_10236		9.7%	4588609375	True	1	AVMAVADLERK	_AVMAVADLERK_	_AVMAVADLERK_.2	8.08494e-07	34057921875	369168359375
S1	210409_EC1_molivotto_S1R1	1	colobanthus	2018-02-02	C_10236		9.7%	4588609375	True	2	HKVEIDTVEKFETLR	_HKVEIDTVEKFETLR_	_HKVEIDTVEKFETLR_.4	0.00637614965690923	47025869140625	50973349609375
S1	210409_EC1_molivotto_S1R1	1	colobanthus	2018-02-23	C_102363		2.6%	14971178125	True	0	GLVPLPGSNDESWCQGLDGLASR	_GLVPLPGSNDESWC[Carbamidomethyl (C)]QGLDGLASR_	_GLVPLPGSNDESWC[Carbamidomethyl (C)]QGLDGLASR_.3	0.000152958371239696	14971178125	162279
S1	210409_EC1_molivotto_S1R1	1	colobanthus	2018-02-02	C_10237		2.4%	90344013671875	True	1	IDTEKYPAIGDK	_IDTEKYPAIGDK_	_IDTEKYPAIGDK_.2	0.00104210408490461	90344013671875	97927744140625
S1	210409_EC1_molivotto_S1R1	1	colobanthus	2018-02-02	C_10238		11.2%	NaN	False	0	LIGATNPLQSEPGTIR	_LIGATNPLQSEPGTIR_	_LIGATNPLQSEPGTIR_.2	1.877e-55	902348125	9780936875
S1	210409_EC1_molivotto_S1R1	1	colobanthus	2018-02-02	C_10238		11.2%	NaN	False	0	GDFAVQTGR	_GDFAVQTGR_	_GDFAVQTGR_.2	3.5079e-51	837578.5	907887125
S1	210409_EC1_molivotto_S1R1	1	colobanthus	2018-02-02	C_10238		11.2%	NaN	False	0	GDFAVQTGR	_GDFAVQTGR_	_GDFAVQTGR_.1	5.44048e-50	89535453125	970513046875
S1	210409_EC1_molivotto_S1R1	1	colobanthus	2018-02-02	C_10238		11.2%	NaN	False	1	NVIHGSDSPDNGKR	_NVIHGSDSPDNGKR_	_NVIHGSDSPDNGKR_.2	9.416e-46	196004234375	212457375
S1	210409_EC1_molivotto_S1R1	1	colobanthus	2018-02-02	C_10238		11.2%	NaN	False	1	NVIHGSDSPDNGKR	_NVIHGSDSPDNGKR_	_NVIHGSDSPDNGKR_.3	2.98765e-50	155358.5	16839971875
S1	210409_EC1_molivotto_S1R1	1	colobanthus	2018-02-02	C_10238		11.2%	NaN	False	1	NVIHGSDSPDNGKR	_NVIHGSDSPDNGKR_	_NVIHGSDSPDNGKR_.4	1.79418e-41	3842383984375	416492421875
S1	210409_EC1_molivotto_S1R1	1	colobanthus	2018-02-02	C_10238		11.2%	NaN	False	0	MYQCPSQLAEEHYK	_MYQC[Carbamidomethyl (C)]PSQLAEEHYK_	_MYQC[Carbamidomethyl (C)]PSQLAEEHYK_.3	6.50034e-35	93312453125	101145359375
S1	210409_EC1_molivotto_S1R1	1	colobanthus	2018-02-02	C_10238		11.2%	NaN	False	0	MYQCPSQLAEEHYK	_MYQC[Carbamidomethyl (C)]PSQLAEEHYK_	_MYQC[Carbamidomethyl (C)]PSQLAEEHYK_.2	4.47056e-43	4239639453125	45955265625
S1	210409_EC1_molivotto_S1R1	1	colobanthus	2018-02-02	C_10238		11.2%	NaN	False	0	MYQCPSQLAEEHYK	_M[Oxidation (M)]YQC[Carbamidomethyl (C)]PSQLAEEHYK_	_M[Oxidation (M)]YQC[Carbamidomethyl (C)]PSQLAEEHYK_.2	1.36034e-34	98252568359375	10650015625
S1	210409_EC1_molivotto_S1R1	1	colobanthus	2018-02-02	C_10238		11.2%	NaN	False	0	MYQCPSQLAEEHYK	_M[Oxidation (M)]YQC[Carbamidomethyl (C)]PSQLAEEHYK_	_M[Oxidation (M)]YQC[Carbamidomethyl (C)]PSQLAEEHYK_.3	3.72829e-11	1507344140625	16338748046875
S1	210409_EC1_molivotto_S1R1	1	colobanthus	2018-02-02	C_10238		11.2%	NaN	False	0	NVIHGSDSPDNGK	_NVIHGSDSPDNGK_	_NVIHGSDSPDNGK_.2	0.441763	675333544921875	732022900390625
S1	210409_EC1_molivotto_S1R1	1	colobanthus	2018-02-02	C_10238		11.2%	NaN	False	1	KLIGATNPLQSEPGTIR	_KLIGATNPLQSEPGTIR_	_KLIGATNPLQSEPGTIR_.3	9.14994e-52	6364933125	6899223125
S1	210409_EC1_molivotto_S1R1	1	colobanthus	2018-02-02	C_10238		11.2%	NaN	False	1	KLIGATNPLQSEPGTIR	_KLIGATNPLQSEPGTIR_	_KLIGATNPLQSEPGTIR_.2	0.00623382570501837	371626312255859	402821655273438
S1	210409_EC1_molivotto_S1R1	1	colobanthus	2018-02-23	C_102400		1.4%	NaN	False	0	DAVVTVPAYFNDSQR	_DAVVTVPAYFNDSQR_	_DAVVTVPAYFNDSQR_.2	0.0094162694565579	315125268554688	341577758789063
S1	210409_EC1_molivotto_S1R1	1	colobanthus	2018-02-02	C_10241		7.5%	734585234375	True	0	TLQPSCHVR	_TLQPSC[Carbamidomethyl (C)]HVR_	_TLQPSC[Carbamidomethyl (C)]HVR_.2	2.17152e+09	780660078125	846190859375
S1	210409_EC1_molivotto_S1R1	1	colobanthus	2018-02-02	C_10241		7.5%	734585234375	True	0	TLQPSCHVR	_TLQPSC[Carbamidomethyl (C)]HVR_	_TLQPSC[Carbamidomethyl (C)]HVR_.3	0.000106507658895993	223596171875	24236544921875
S1	210409_EC1_molivotto_S1R1	1	colobanthus	2018-02-02	C_10241		7.5%	734585234375	True	0	VTVIWYDECTIR	_VTVIWYDEC[Carbamidomethyl (C)]TIR_	_VTVIWYDEC[Carbamidomethyl (C)]TIR_.2	1.07909e-26	1115117578125	120872359375
S1	210409_EC1_molivotto_S1R1	1	colobanthus	2018-02-02	C_10241		7.5%	734585234375	True	0	LLVYEYVPNK	_LLVYEYVPNK_	_LLVYEYVPNK_.2	2.06574e-26	58651	63574328125
S1	210409_EC1_molivotto_S1R1	1	colobanthus	2018-02-02	C_10241		7.5%	734585234375	False	0	YNIIGGIAR	_YNIIGGIAR_	_YNIIGGIAR_.2	7.37773e+09	42011890625	45538484375
S1	210409_EC1_molivotto_S1R1	1	colobanthus	2018-02-02	C_10241		7.5%	734585234375	True	0	GTLSDGQVVAVK	_GTLSDGQVVAVK_	_GTLSDGQVVAVK_.2	1.24065e+09	22107103515625	23962833984375
S1	210409_EC1_molivotto_S1R1	1	colobanthus	2018-02-02	C_10241		7.5%	734585234375	False	0	NYCTNSK	_NYC[Carbamidomethyl (C)]TNSK_	_NYC[Carbamidomethyl (C)]TNSK_.1	2.63037e-06	1134585546875	122982578125
S1	210409_EC1_molivotto_S1R1	1	colobanthus	2018-02-02	C_10241		7.5%	734585234375	False	0	DAVYGYYLCR	_DAVYGYYLC[Carbamidomethyl (C)]R_	_DAVYGYYLC[Carbamidomethyl (C)]R_.2	2.72628e+06	66959546875	725803125
S1	210409_EC1_molivotto_S1R1	1	colobanthus	2018-02-02	C_10241		7.5%	734585234375	True	2	KEDHLDWGKR	_KEDHLDWGKR_	_KEDHLDWGKR_.3	0.00343170210699591	130815908203125	141796953125
S1	210409_EC1_molivotto_S1R1	1	colobanthus	2018-02-02	C_10248		17.8%	2526809375	False	0	LEGPVAWDVLQNFEQR	_LEGPVAWDVLQNFEQR_	_LEGPVAWDVLQNFEQR_.2	1.48774e-53	3087129375	33462715625
S1	210409_EC1_molivotto_S1R1	1	colobanthus	2018-02-02	C_10248		17.8%	2526809375	False	0	SIQDAYINAIR	_SIQDAYINAIR_	_SIQDAYINAIR_.2	6.82476e-48	880719140625	954649140625
S1	210409_EC1_molivotto_S1R1	1	colobanthus	2018-02-02	C_10248		17.8%	2526809375	False	0	PGGDMTLGELLK	_PGGDMTLGELLK_	_PGGDMTLGELLK_.2	9.32561e+07	268509765625	29104921875
S1	210409_EC1_molivotto_S1R1	1	colobanthus	2018-02-02	C_10248		17.8%	2526809375	True	0	IVVVDSGLPNGNTDK	_IVVVDSGLPNGNTDK_	_IVVVDSGLPNGNTDK_.2	4.41284e-10	259177578125	28093365234375
S1	210409_EC1_molivotto_S1R1	1	colobanthus	2018-02-02	C_10248		17.8%	2526809375	False	0	VLMLVWDDR	_VLMLVWDDR_	_VLMLVWDDR_.2	6.63464e-46	102169171875	11074553125
S1	210409_EC1_molivotto_S1R1	1	colobanthus	2018-02-02	C_10248		17.8%	2526809375	False	0	IVSYVGGIDLCDGR	_IVSYVGGIDLC[Carbamidomethyl (C)]DGR_	_IVSYVGGIDLC[Carbamidomethyl (C)]DGR_.2	2.28867e-12	745234609375	807791640625
S1	210409_EC1_molivotto_S1R1	1	colobanthus	2018-02-02	C_10248		17.8%	2526809375	True	0	ADDIIPADIEALNLIPK	_ADDIIPADIEALNLIPK_	_ADDIIPADIEALNLIPK_.2	1.81523e+07	4585921484375	4970876171875
S1	210409_EC1_molivotto_S1R1	1	colobanthus	2018-02-02	C_10248		17.8%	2526809375	False	0	CWEDVFDAITNAR	_C[Carbamidomethyl (C)]WEDVFDAITNAR_	_C[Carbamidomethyl (C)]WEDVFDAITNAR_.2	2.05715e-36	451750859375	4896720703125
S1	210409_EC1_molivotto_S1R1	1	colobanthus	2018-02-02	C_10248		17.8%	2526809375	False	0	EPWHDIHSR	_EPWHDIHSR_	_EPWHDIHSR_.2	1.43888e-20	31960109375	346429296875
S1	210409_EC1_molivotto_S1R1	1	colobanthus	2018-02-02	C_10248		17.8%	2526809375	False	0	EPWHDIHSR	_EPWHDIHSR_	_EPWHDIHSR_.3	1.2216e+09	155234443359375	16826525390625
S1	210409_EC1_molivotto_S1R1	1	colobanthus	2018-02-02	C_10248		17.8%	2526809375	False	1	KSGEYEPSEHPEPGSSYSR	_KSGEYEPSEHPEPGSSYSR_	_KSGEYEPSEHPEPGSSYSR_.3	0.000769543026409351	14651900390625	158818212890625
S1	210409_EC1_molivotto_S1R1	1	colobanthus	2018-02-02	C_10248		17.8%	2526809375	False	0	SGEYEPSEHPEPGSSYSR	_SGEYEPSEHPEPGSSYSR_	_SGEYEPSEHPEPGSSYSR_.2	8.47124e-11	26522078125	287484140625
S1	210409_EC1_molivotto_S1R1	1	colobanthus	2018-02-02	C_10248		17.8%	2526809375	False	0	SGEYEPSEHPEPGSSYSR	_SGEYEPSEHPEPGSSYSR_	_SGEYEPSEHPEPGSSYSR_.3	0.00819510507407918	1	0.532888412475586
S1	210409_EC1_molivotto_S1R1	1	colobanthus	2018-02-02	C_10248		17.8%	2526809375	False	2	RPKPGGDMTLGELLK	_RPKPGGDMTLGELLK_	_RPKPGGDMTLGELLK_.3	9.27845e+09	403397241210938	437259521484375
S1	210409_EC1_molivotto_S1R1	1	colobanthus	2018-02-02	C_10248		17.8%	2526809375	False	1	GGPREPWHDIHSR	_GGPREPWHDIHSR_	_GGPREPWHDIHSR_.4	0.00148703950963374	1346191015625	145919404296875
S1	210409_EC1_molivotto_S1R1	1	colobanthus	2018-02-02	C_10248		17.8%	2526809375	False	1	GGPREPWHDIHSR	_GGPREPWHDIHSR_	_GGPREPWHDIHSR_.3	0.00618246664683445	85933564453125	93147060546875
S1	210409_EC1_molivotto_S1R1	1	colobanthus	2018-02-02	C_10248		17.8%	2526809375	True	0	TLDTSHHDDFHQPNFPGTSIQK	_TLDTSHHDDFHQPNFPGTSIQK_	_TLDTSHHDDFHQPNFPGTSIQK_.4	0.000126708285257655	80536201171875	87296630859375
S1	210409_EC1_molivotto_S1R1	1	colobanthus	2018-02-02	C_10248		17.8%	2526809375	True	0	TLDTSHHDDFHQPNFPGTSIQK	_TLDTSHHDDFHQPNFPGTSIQK_	_TLDTSHHDDFHQPNFPGTSIQK_.3	0.00597992161418549	1	0.649394989013672
S1	210409_EC1_molivotto_S1R1	1	colobanthus	2018-02-02	C_10248		17.8%	2526809375	False	0	SIDGGAAFGFPDAPEEAAR	_SIDGGAAFGFPDAPEEAAR_	_SIDGGAAFGFPDAPEEAAR_.2	0.00920198557887554	57509833984375	623373681640625
S1	210409_EC1_molivotto_S1R1	1	colobanthus	23-Feb-2018;14-Feb-2018	C_102595;C_49404		6.9%;6.5%	NaN	False	0	LIVPVGLPSLSEASSYLR	_LIVPVGLPSLSEASSYLR_	_LIVPVGLPSLSEASSYLR_.2	3.61275e+09	165333203125	17921171875
S1	210409_EC1_molivotto_S1R1	1	colobanthus	2018-02-02	C_10262;C_9545		4.8%;4.2%	NaN	False	0	ENLPVFGR	_ENLPVFGR_	_ENLPVFGR_.2	5.66462e-22	979336953125	106154515625
S1	210409_EC1_molivotto_S1R1	1	colobanthus	2018-02-02	C_10262;C_9545		4.8%;4.2%	NaN	False	0	IFSESGIVEYTVK	_IFSESGIVEYTVK_	_IFSESGIVEYTVK_.2	0.0069213013181995	9342314453125	101265341796875
S1	210409_EC1_molivotto_S1R1	1	colobanthus	2018-02-23	C_102759		13.4%	504716015625	False	0	STIDPLAR	_STIDPLAR_	_STIDPLAR_.2	1.39261e-56	10082611	10928973
S1	210409_EC1_molivotto_S1R1	1	colobanthus	2018-02-23	C_102759		13.4%	504716015625	False	0	SLLPTYELK	_SLLPTYELK_	_SLLPTYELK_.2	4.78886e-60	4000519.75	4336334.5
S1	210409_EC1_molivotto_S1R1	1	colobanthus	2018-02-23	C_102759		13.4%	504716015625	False	0	SLLPTYELK	_SLLPTYELK_	_SLLPTYELK_.1	1.03021e-50	1300956625	1410162.5
S1	210409_EC1_molivotto_S1R1	1	colobanthus	2018-02-23	C_102759		13.4%	504716015625	False	0	CPLYITSENSHGTPVK	_C[Carbamidomethyl (C)]PLYITSENSHGTPVK_	_C[Carbamidomethyl (C)]PLYITSENSHGTPVK_.2	5.14995e-59	2536061.5	2748945.5
S1	210409_EC1_molivotto_S1R1	1	colobanthus	2018-02-23	C_102759		13.4%	504716015625	False	0	CPLYITSENSHGTPVK	_C[Carbamidomethyl (C)]PLYITSENSHGTPVK_	_C[Carbamidomethyl (C)]PLYITSENSHGTPVK_.3	1.40899e-57	2046946375	2218772.75
S1	210409_EC1_molivotto_S1R1	1	colobanthus	2018-02-23	C_102759		13.4%	504716015625	False	1	STIDPLARK	_STIDPLARK_	_STIDPLARK_.2	6.0848e-51	120422234375	1305308046875
S1	210409_EC1_molivotto_S1R1	1	colobanthus	2018-02-23	C_102759		13.4%	504716015625	True	0	VNLAFVGSTGTTPCK	_VNLAFVGSTGTTPC[Carbamidomethyl (C)]K_	_VNLAFVGSTGTTPC[Carbamidomethyl (C)]K_.2	6.62846e-23	5468526171875	592756953125
S1	210409_EC1_molivotto_S1R1	1	colobanthus	2018-02-23	C_102759		13.4%	504716015625	True	0	SLYISLGER	_SLYISLGER_	_SLYISLGER_.2	0.0001817899357545	4625794140625	501409609375
S1	210409_EC1_molivotto_S1R1	1	colobanthus	2018-02-23	C_102759		13.4%	504716015625	False	1	NNKCPLYITSENSHGTPVK	_NNKC[Carbamidomethyl (C)]PLYITSENSHGTPVK_	_NNKC[Carbamidomethyl (C)]PLYITSENSHGTPVK_.3	3.43672e-36	16646279296875	1804361328125
S1	210409_EC1_molivotto_S1R1	1	colobanthus	2018-02-23	C_102759		13.4%	504716015625	False	1	NNKCPLYITSENSHGTPVK	_NNKC[Carbamidomethyl (C)]PLYITSENSHGTPVK_	_NNKC[Carbamidomethyl (C)]PLYITSENSHGTPVK_.4	0.00117014131929597	101297326660156	109800500488281
S1	210409_EC1_molivotto_S1R1	1	colobanthus	2018-02-02	C_10279		16.6%	21526728515625	False	0	DVCIVGVAR	_DVC[Carbamidomethyl (C)]IVGVAR_	_DVC[Carbamidomethyl (C)]IVGVAR_.2	4.96286e-51	27202715625	294861875
S1	210409_EC1_molivotto_S1R1	1	colobanthus	2018-02-02	C_10279		16.6%	21526728515625	False	0	VNVHGGAVSLGHPLGCSGAR	_VNVHGGAVSLGHPLGC[Carbamidomethyl (C)]SGAR_	_VNVHGGAVSLGHPLGC[Carbamidomethyl (C)]SGAR_.4	2.75833e-19	41278109375	44743109375
S1	210409_EC1_molivotto_S1R1	1	colobanthus	2018-02-02	C_10279		16.6%	21526728515625	False	0	VNVHGGAVSLGHPLGCSGAR	_VNVHGGAVSLGHPLGC[Carbamidomethyl (C)]SGAR_	_VNVHGGAVSLGHPLGC[Carbamidomethyl (C)]SGAR_.3	2.72512e-23	18178376953125	197043203125
S1	210409_EC1_molivotto_S1R1	1	colobanthus	2018-02-02	C_10279		16.6%	21526728515625	False	0	VNVHGGAVSLGHPLGCSGAR	_VNVHGGAVSLGHPLGC[Carbamidomethyl (C)]SGAR_	_VNVHGGAVSLGHPLGC[Carbamidomethyl (C)]SGAR_.2	4.77542e-12	9613060546875	104200068359375
S1	210409_EC1_molivotto_S1R1	1	colobanthus	2018-02-02	C_10279		16.6%	21526728515625	False	0	IIATLLGVLR	_IIATLLGVLR_	_IIATLLGVLR_.2	8.56123e-40	707913125	76733734375
S1	210409_EC1_molivotto_S1R1	1	colobanthus	2018-02-02	C_10279		16.6%	21526728515625	False	0	LLGLSAEK	_LLGLSAEK_	_LLGLSAEK_.2	20128.8	1017805390625	11032428125
S1	210409_EC1_molivotto_S1R1	1	colobanthus	2018-02-02	C_10279		16.6%	21526728515625	True	0	QAALGAGIANTVACTTVNK	_QAALGAGIANTVAC[Carbamidomethyl (C)]TTVNK_	_QAALGAGIANTVAC[Carbamidomethyl (C)]TTVNK_.2	8.42635e-44	2936028125	3182486328125
S1	210409_EC1_molivotto_S1R1	1	colobanthus	2018-02-02	C_10279		16.6%	21526728515625	True	0	LGHDTLVDGMLK	_LGHDTLVDGMLK_	_LGHDTLVDGMLK_.3	5.85629e-06	956957421875	1037287109375
S1	210409_EC1_molivotto_S1R1	1	colobanthus	2018-02-02	C_10279		16.6%	21526728515625	True	0	TPMGGFLGALSSLPATK	_TPMGGFLGALSSLPATK_	_TPMGGFLGALSSLPATK_.2	4.38323e-17	2565033203125	278034921875
S1	210409_EC1_molivotto_S1R1	1	colobanthus	2018-02-02	C_10279		16.6%	21526728515625	True	0	EDQDNYACQSFER	_EDQDNYAC[Carbamidomethyl (C)]QSFER_	_EDQDNYAC[Carbamidomethyl (C)]QSFER_.2	210.415	1624630859375	17610068359375
S1	210409_EC1_molivotto_S1R1	1	colobanthus	2018-02-02	C_10279		16.6%	21526728515625	False	0	ALEMGLMVIGK	_ALEMGLMVIGK_	_ALEMGLMVIGK_.2	1.92243e-23	160445615234375	1739138671875
S1	210409_EC1_molivotto_S1R1	1	colobanthus	2018-02-02	C_10279		16.6%	21526728515625	True	2	GKPATVVDKDEGLGK	_GKPATVVDKDEGLGK_	_GKPATVVDKDEGLGK_.2	0.00789496631456064	2282974609375	247461376953125
S1	210409_EC1_molivotto_S1R1	1	colobanthus	2018-02-02	C_10280		0.9%	NaN	False	0	IGFISMEPR	_IGFISMEPR_	_IGFISMEPR_.2	0.00137833752498556	330858813476563	358632006835938
S1	210409_EC1_molivotto_S1R1	1	colobanthus	23-Feb-2018;02-Feb-2018	C_102869;C_14415		2.8%;2.4%	NaN	False	0	SVEDAELIENAR	_SVEDAELIENAR_	_SVEDAELIENAR_.2	5.30469e-25	4261233203125	46189328125
S1	210409_EC1_molivotto_S1R1	1	colobanthus	02-Feb-2018;14-Feb-2018;23-Feb-2018	C_10287;C_39333;C_97447		2%;2.1%;2.1%	NaN	False	0	HMYNLDR	_HMYNLDR_	_HMYNLDR_.2	2.47817e-19	23308065625	25264609375
S1	210409_EC1_molivotto_S1R1	1	colobanthus	02-Feb-2018;14-Feb-2018;23-Feb-2018	C_10287;C_39333;C_97447		2%;2.1%;2.1%	NaN	False	0	HMYNLDR	_HM[Oxidation (M)]YNLDR_	_HM[Oxidation (M)]YNLDR_.2	8.05938e+09	147351181640625	159720244140625
S1	210409_EC1_molivotto_S1R1	1	colobanthus	02-Feb-2018;14-Feb-2018;23-Feb-2018	C_10287;C_39333;C_97447		2%;2.1%;2.1%	NaN	False	0	HMYNLDR	_HMYNLDR_	_HMYNLDR_.1	0.000485317358475301	618686279296875	6706205078125
S1	210409_EC1_molivotto_S1R1	1	colobanthus	2018-02-02	C_10291		4.2%	875816162109375	False	0	ETAETLK	_ETAETLK_	_ETAETLK_.2	6.23528e-20	196642421875	21314912109375
S1	210409_EC1_molivotto_S1R1	1	colobanthus	2018-02-02	C_10291		4.2%	875816162109375	False	0	ETAETLK	_ETAETLK_	_ETAETLK_.1	2.90462e-36	148286533203125	160734111328125
S1	210409_EC1_molivotto_S1R1	1	colobanthus	2018-02-02	C_10291		4.2%	875816162109375	True	0	IQADQATQDLLVLAQEMGEDSK	_IQADQATQDLLVLAQEMGEDSK_	_IQADQATQDLLVLAQEMGEDSK_.3	0.00386659121468453	875816162109375	949334594726563
S1	210409_EC1_molivotto_S1R1	1	colobanthus	23-Feb-2018;14-Feb-2018	C_102914;C_35241		3%;1.6%	NaN	False	0	LVDLSSPQSLGDDSEEK	_LVDLSSPQSLGDDSEEK_	_LVDLSSPQSLGDDSEEK_.2	621537	15436927734375	1673274609375
S1	210409_EC1_molivotto_S1R1	1	colobanthus	02-Feb-2018;14-Feb-2018	C_10293;C_39710		2.5%;2.4%	NaN	False	1	RPELEEVEAAK	_RPELEEVEAAK_	_RPELEEVEAAK_.2	1.08007e-14	23794509765625	2579188671875
S1	210409_EC1_molivotto_S1R1	1	colobanthus	02-Feb-2018;14-Feb-2018	C_10293;C_39710		2.5%;2.4%	NaN	False	2	NVDREDQSKIESISK	_NVDREDQSKIESISK_	_NVDREDQSKIESISK_.3	0.000826682795802689	65311279296875	707936865234375
S1	210409_EC1_molivotto_S1R1	1	colobanthus	2018-02-02	C_10297		20.5%	22109990625	False	0	TYLEDVLAHK	_TYLEDVLAHK_	_TYLEDVLAHK_.2	7.0243e-54	2471054.5	2678481.5
S1	210409_EC1_molivotto_S1R1	1	colobanthus	2018-02-02	C_10297		20.5%	22109990625	False	0	TYLEDVLAHK	_TYLEDVLAHK_	_TYLEDVLAHK_.3	1.03968e-52	150130421875	16273278125
S1	210409_EC1_molivotto_S1R1	1	colobanthus	2018-02-02	C_10297		20.5%	22109990625	False	0	SAQFILDLLK	_SAQFILDLLK_	_SAQFILDLLK_.2	1.22138e-57	2269781.5	2460313.25
S1	210409_EC1_molivotto_S1R1	1	colobanthus	2018-02-02	C_10297		20.5%	22109990625	False	0	SAQFILDLLK	_SAQFILDLLK_	_SAQFILDLLK_.1	9.40851e-46	167481484375	18154034375
S1	210409_EC1_molivotto_S1R1	1	colobanthus	2018-02-02	C_10297		20.5%	22109990625	False	0	GLDVDSLYISHIQVNQAQK	_GLDVDSLYISHIQVNQAQK_	_GLDVDSLYISHIQVNQAQK_.3	4.42462e-54	891186875	9659955625
S1	210409_EC1_molivotto_S1R1	1	colobanthus	2018-02-02	C_10297		20.5%	22109990625	False	0	GLDVDSLYISHIQVNQAQK	_GLDVDSLYISHIQVNQAQK_	_GLDVDSLYISHIQVNQAQK_.2	1.6115e-54	4716884375	511283.25
S1	210409_EC1_molivotto_S1R1	1	colobanthus	2018-02-02	C_10297		20.5%	22109990625	False	0	NAESNAEMK	_NAESNAEMK_	_NAESNAEMK_.2	7.9882e-51	588999375	638441625
S1	210409_EC1_molivotto_S1R1	1	colobanthus	2018-02-02	C_10297		20.5%	22109990625	False	0	NAESNAEMK	_NAESNAEMK_	_NAESNAEMK_.1	2.25298e-49	225287484375	244198734375
S1	210409_EC1_molivotto_S1R1	1	colobanthus	2018-02-02	C_10297		20.5%	22109990625	False	0	NAESNAEMK	_NAESNAEM[Oxidation (M)]K_	_NAESNAEM[Oxidation (M)]K_.1	9.87152e-32	18057330078125	19573111328125
S1	210409_EC1_molivotto_S1R1	1	colobanthus	2018-02-02	C_10297		20.5%	22109990625	False	0	NAESNAEMK	_NAESNAEM[Oxidation (M)]K_	_NAESNAEM[Oxidation (M)]K_.2	8.76958e+09	4321271484375	46840109375
S1	210409_EC1_molivotto_S1R1	1	colobanthus	2018-02-02	C_10297		20.5%	22109990625	False	0	EPDNPTK	_EPDNPTK_	_EPDNPTK_.1	2.86041e-53	261983703125	28397534375
S1	210409_EC1_molivotto_S1R1	1	colobanthus	2018-02-02	C_10297		20.5%	22109990625	False	0	EPDNPTK	_EPDNPTK_	_EPDNPTK_.2	0.00034879843449598	17963421875	19471321875
S1	210409_EC1_molivotto_S1R1	1	colobanthus	2018-02-02	C_10297		20.5%	22109990625	True	0	EAETQLAASK	_EAETQLAASK_	_EAETQLAASK_.2	1.03556e-45	387945375	42051059375
S1	210409_EC1_molivotto_S1R1	1	colobanthus	2018-02-02	C_10297		20.5%	22109990625	True	0	EAETQLAASK	_EAETQLAASK_	_EAETQLAASK_.1	3.22465e-35	5425444140625	588087109375
S1	210409_EC1_molivotto_S1R1	1	colobanthus	2018-02-02	C_10297		20.5%	22109990625	False	1	YSREPDNPTK	_YSREPDNPTK_	_YSREPDNPTK_.2	4.00755e-54	34196021875	3706653125
S1	210409_EC1_molivotto_S1R1	1	colobanthus	2018-02-02	C_10297		20.5%	22109990625	False	1	YSREPDNPTK	_YSREPDNPTK_	_YSREPDNPTK_.3	4.90352e-15	5730771875	6211828515625
S1	210409_EC1_molivotto_S1R1	1	colobanthus	2018-02-02	C_10297		20.5%	22109990625	False	0	ETAFSLR	_ETAFSLR_	_ETAFSLR_.2	1.47863e-49	4058330625	4398998125
S1	210409_EC1_molivotto_S1R1	1	colobanthus	2018-02-02	C_10297		20.5%	22109990625	False	1	AKTYLEDVLAHK	_AKTYLEDVLAHK_	_AKTYLEDVLAHK_.3	3.11871e-25	3646861328125	39529890625
S1	210409_EC1_molivotto_S1R1	1	colobanthus	2018-02-02	C_10297		20.5%	22109990625	False	1	AKTYLEDVLAHK	_AKTYLEDVLAHK_	_AKTYLEDVLAHK_.2	3662.43	777746240234375	843032421875
S1	210409_EC1_molivotto_S1R1	1	colobanthus	2018-02-02	C_10297		20.5%	22109990625	False	0	FCGGVGR	_FC[Carbamidomethyl (C)]GGVGR_	_FC[Carbamidomethyl (C)]GGVGR_.2	3.11515e-44	1551071	1681272125
S1	210409_EC1_molivotto_S1R1	1	colobanthus	2018-02-02	C_10297		20.5%	22109990625	False	0	FCGGVGR	_FC[Carbamidomethyl (C)]GGVGR_	_FC[Carbamidomethyl (C)]GGVGR_.1	0.00110025772551531	193678515625	20993642578125
S1	210409_EC1_molivotto_S1R1	1	colobanthus	2018-02-02	C_10297		20.5%	22109990625	False	2	INPYMSHPCHIELVLSEKEEPVRK	_INPYMSHPC[Carbamidomethyl (C)]HIELVLSEKEEPVRK_	_INPYMSHPC[Carbamidomethyl (C)]HIELVLSEKEEPVRK_.5	2.5476e-07	782053125	84770078125
S1	210409_EC1_molivotto_S1R1	1	colobanthus	2018-02-02	C_10297		20.5%	22109990625	False	2	INPYMSHPCHIELVLSEKEEPVRK	_INPYMSHPC[Carbamidomethyl (C)]HIELVLSEKEEPVRK_	_INPYMSHPC[Carbamidomethyl (C)]HIELVLSEKEEPVRK_.4	2.87324e-21	677875625	734778359375
S1	210409_EC1_molivotto_S1R1	1	colobanthus	2018-02-02	C_10297		20.5%	22109990625	False	2	INPYMSHPCHIELVLSEKEEPVRK	_INPYMSHPC[Carbamidomethyl (C)]HIELVLSEKEEPVRK_	_INPYMSHPC[Carbamidomethyl (C)]HIELVLSEKEEPVRK_.3	1.41928e-08	20441732421875	2215766796875
S1	210409_EC1_molivotto_S1R1	1	colobanthus	2018-02-02	C_10297		20.5%	22109990625	False	2	INPYMSHPCHIELVLSEKEEPVRK	_INPYMSHPC[Carbamidomethyl (C)]HIELVLSEKEEPVRK_	_INPYMSHPC[Carbamidomethyl (C)]HIELVLSEKEEPVRK_.6	0.000129060064555726	681880029296875	7391189453125
S1	210409_EC1_molivotto_S1R1	1	colobanthus	2018-02-23	C_103		1.9%	178886125	True	1	KLDVISNEVFSNCLR	_KLDVISNEVFSNC[Carbamidomethyl (C)]LR_	_KLDVISNEVFSNC[Carbamidomethyl (C)]LR_.3	4.9382e-24	178886125	1939023125
S1	210409_EC1_molivotto_S1R1	1	colobanthus	2018-02-02	C_10300		3.9%	633105625	True	0	GGGAPADYQPSFSSR	_GGGAPADYQPSFSSR_	_GGGAPADYQPSFSSR_.2	9.31499e-54	936654	10152793125
S1	210409_EC1_molivotto_S1R1	1	colobanthus	2018-02-02	C_10300		3.9%	633105625	True	0	GPPGDFGGEK	_GPPGDFGGEK_	_GPPGDFGGEK_.2	4.63574e-48	6181905625	6700831875
S1	210409_EC1_molivotto_S1R1	1	colobanthus	2018-02-02	C_10300		3.9%	633105625	True	0	GPPGDFGGEK	_GPPGDFGGEK_	_GPPGDFGGEK_.1	1.22858e-09	4092397265625	443592421875
S1	210409_EC1_molivotto_S1R1	1	colobanthus	2018-02-23	C_103032		2.9%	27761607421875	True	0	LGETFNETVIPLR	_LGETFNETVIPLR_	_LGETFNETVIPLR_.2	1.06128e-16	27761607421875	30091994140625
S1	210409_EC1_molivotto_S1R1	1	colobanthus	2018-02-23	C_103039		5.1%	339775625	True	0	VIEGVFLPK	_VIEGVFLPK_	_VIEGVFLPK_.2	4.7968e+07	26628392578125	28863654296875
S1	210409_EC1_molivotto_S1R1	1	colobanthus	2018-02-23	C_103039		5.1%	339775625	True	0	LIVSYPSLLSSIAK	_LIVSYPSLLSSIAK_	_LIVSYPSLLSSIAK_.2	3.9544e+07	4132673046875	4479580859375
S1	210409_EC1_molivotto_S1R1	1	colobanthus	2018-02-02	C_10304		2.3%	NaN	False	0	SDSQVFLFVNSK	_SDSQVFLFVNSK_	_SDSQVFLFVNSK_.2	5.40645e-58	7706443125	8353343125
S1	210409_EC1_molivotto_S1R1	1	colobanthus	2018-02-02	C_10305		15.5%	2223569921875	False	0	ENAEIYTGPELCK	_ENAEIYTGPELC[Carbamidomethyl (C)]K_	_ENAEIYTGPELC[Carbamidomethyl (C)]K_.2	7.65161e-49	67513015625	731802421875
S1	210409_EC1_molivotto_S1R1	1	colobanthus	2018-02-02	C_10305		15.5%	2223569921875	False	0	STGFVWLTQK	_STGFVWLTQK_	_STGFVWLTQK_.2	3.96881e-22	611084375	66238046875
S1	210409_EC1_molivotto_S1R1	1	colobanthus	2018-02-02	C_10305		15.5%	2223569921875	False	0	ITFGTPTGISR	_ITFGTPTGISR_	_ITFGTPTGISR_.2	2.18556e-18	3433257421875	37214546875
S1	210409_EC1_molivotto_S1R1	1	colobanthus	2018-02-02	C_10305		15.5%	2223569921875	False	0	QVSYDTHVTAFVENTR	_QVSYDTHVTAFVENTR_	_QVSYDTHVTAFVENTR_.3	6.20569e-22	31557287109375	3420629296875
S1	210409_EC1_molivotto_S1R1	1	colobanthus	2018-02-02	C_10305		15.5%	2223569921875	False	0	QVSYDTHVTAFVENTR	_QVSYDTHVTAFVENTR_	_QVSYDTHVTAFVENTR_.2	3.11698e-08	128774140625	139583798828125
S1	210409_EC1_molivotto_S1R1	1	colobanthus	2018-02-02	C_10305		15.5%	2223569921875	True	0	SYDVSAFVEDDDK	_SYDVSAFVEDDDK_	_SYDVSAFVEDDDK_.2	9.62626e-10	357970859375	388019921875
S1	210409_EC1_molivotto_S1R1	1	colobanthus	2018-02-02	C_10305		15.5%	2223569921875	False	0	ELLAEINMPNGLLPMDNIQEVGYNR	_ELLAEINMPNGLLPMDNIQEVGYNR_	_ELLAEINMPNGLLPMDNIQEVGYNR_.3	7.85938e+09	15552177734375	16857669921875
S1	210409_EC1_molivotto_S1R1	1	colobanthus	2018-02-02	C_10305		15.5%	2223569921875	True	1	SYDVSAFVEDDDKY	_SYDVSAFVEDDDKY_	_SYDVSAFVEDDDKY_.2	0.00164927232505051	8674310546875	94024560546875
S1	210409_EC1_molivotto_S1R1	1	colobanthus	2018-02-23	C_103075		0.5%	835921171875	True	0	YSTPLAR	_YSTPLAR_	_YSTPLAR_.2	4.50263e-18	835921171875	906090703125
S1	210409_EC1_molivotto_S1R1	1	colobanthus	2018-02-02	C_10309		17.3%	186965640625	True	1	ERDLSQGLQLYK	_ERDLSQGLQLYK_	_ERDLSQGLQLYK_.2	8.3406e-50	25051746875	27154659375
S1	210409_EC1_molivotto_S1R1	1	colobanthus	2018-02-02	C_10309		17.3%	186965640625	True	1	ERDLSQGLQLYK	_ERDLSQGLQLYK_	_ERDLSQGLQLYK_.3	7.19991e-51	174184890625	188806453125
S1	210409_EC1_molivotto_S1R1	1	colobanthus	2018-02-02	C_10309		17.3%	186965640625	True	0	DLSQGLQLYK	_DLSQGLQLYK_	_DLSQGLQLYK_.2	7.8017e-52	242143640625	26246984375
S1	210409_EC1_molivotto_S1R1	1	colobanthus	2018-02-02	C_10309		17.3%	186965640625	True	1	RFDESFINEGAVNAIK	_RFDESFINEGAVNAIK_	_RFDESFINEGAVNAIK_.3	1.69605e-40	139786640625	15152071875
S1	210409_EC1_molivotto_S1R1	1	colobanthus	2018-02-02	C_10309		17.3%	186965640625	True	1	RFDESFINEGAVNAIK	_RFDESFINEGAVNAIK_	_RFDESFINEGAVNAIK_.2	1.45447e-37	730175859375	791468828125
S1	210409_EC1_molivotto_S1R1	1	colobanthus	2018-02-02	C_10309		17.3%	186965640625	True	0	FDESFINEGAVNAIK	_FDESFINEGAVNAIK_	_FDESFINEGAVNAIK_.2	8.44769e+09	257251796875	27884623046875
S1	210409_EC1_molivotto_S1R1	1	colobanthus	2018-02-02	C_10309		17.3%	186965640625	True	1	AGKYEDAR	_AGKYEDAR_	_AGKYEDAR_.2	1.7649e-10	7785890625	843946015625
S1	210409_EC1_molivotto_S1R1	1	colobanthus	2018-02-02	C_10309		17.3%	186965640625	True	1	AGKYEDAR	_AGKYEDAR_	_AGKYEDAR_.1	1.18344e-31	9951865234375	10787251953125
S1	210409_EC1_molivotto_S1R1	1	colobanthus	2018-02-02	C_10309		17.3%	186965640625	True	1	EKFESVLGSMPTPEEASVASYNVACCYSK	_EKFESVLGSMPTPEEASVASYNVAC[Carbamidomethyl (C)]C[Carbamidomethyl (C)]YSK_	_EKFESVLGSMPTPEEASVASYNVAC[Carbamidomethyl (C)]C[Carbamidomethyl (C)]YSK_.3	1.94358e-19	642360234375	69628171875
S1	210409_EC1_molivotto_S1R1	1	colobanthus	2018-02-02	C_10309		17.3%	186965640625	True	1	EKFESVLGSMPTPEEASVASYNVACCYSK	_EKFESVLGSM[Oxidation (M)]PTPEEASVASYNVAC[Carbamidomethyl (C)]C[Carbamidomethyl (C)]YSK_	_EKFESVLGSM[Oxidation (M)]PTPEEASVASYNVAC[Carbamidomethyl (C)]C[Carbamidomethyl (C)]YSK_.3	0.00163205565833854	4847998046875	52549521484375
S1	210409_EC1_molivotto_S1R1	1	colobanthus	2018-02-23	C_103119;C_92513		2.2%;1.7%	NaN	False	0	VNENLSAQVK	_VNENLSAQVK_	_VNENLSAQVK_.2	0.000314116271102099	611996044921875	663368701171875
S1	210409_EC1_molivotto_S1R1	1	colobanthus	2018-02-02	C_10312		18.7%	179320453125	False	0	GFEVIDAIK	_GFEVIDAIK_	_GFEVIDAIK_.2	2.08331e-58	1298512.75	1407513.5
S1	210409_EC1_molivotto_S1R1	1	colobanthus	2018-02-02	C_10312		18.7%	179320453125	False	0	GFEVIDAIK	_GFEVIDAIK_	_GFEVIDAIK_.1	5.25462e-58	697876875	7564585625
S1	210409_EC1_molivotto_S1R1	1	colobanthus	2018-02-02	C_10312		18.7%	179320453125	True	0	DSTVLAGGPGWEVSLGR	_DSTVLAGGPGWEVSLGR_	_DSTVLAGGPGWEVSLGR_.2	1.815e-36	3093026875	33526640625
S1	210409_EC1_molivotto_S1R1	1	colobanthus	2018-02-02	C_10312		18.7%	179320453125	True	0	GLLSSDQILLTQNSESAK	_GLLSSDQILLTQNSESAK_	_GLLSSDQILLTQNSESAK_.2	4.21294e-46	179330.25	19438371875
S1	210409_EC1_molivotto_S1R1	1	colobanthus	2018-02-02	C_10312		18.7%	179320453125	False	0	GCDASVLLDSSK	_GC[Carbamidomethyl (C)]DASVLLDSSK_	_GC[Carbamidomethyl (C)]DASVLLDSSK_.2	5.75164e-46	162268375	175889625
S1	210409_EC1_molivotto_S1R1	1	colobanthus	2018-02-02	C_10312		18.7%	179320453125	True	1	VEEIVQSVVSNAIAKEPR	_VEEIVQSVVSNAIAKEPR_	_VEEIVQSVVSNAIAKEPR_.3	1.45367e-42	57438375	6225991015625
S1	210409_EC1_molivotto_S1R1	1	colobanthus	2018-02-02	C_10312		18.7%	179320453125	True	1	VEEIVQSVVSNAIAKEPR	_VEEIVQSVVSNAIAKEPR_	_VEEIVQSVVSNAIAKEPR_.2	1.89608e-19	4121850390625	44678.5
S1	210409_EC1_molivotto_S1R1	1	colobanthus	2018-02-02	C_10312		18.7%	179320453125	True	0	AYAAQLR	_AYAAQLR_	_AYAAQLR_.2	6.06914e-44	6273002734375	679957578125
S1	210409_EC1_molivotto_S1R1	1	colobanthus	2018-02-02	C_10312		18.7%	179320453125	False	0	TGSSGEIR	_TGSSGEIR_	_TGSSGEIR_.2	2.23704e+09	4712887890625	510850078125
S1	210409_EC1_molivotto_S1R1	1	colobanthus	2018-02-02	C_10312		18.7%	179320453125	False	0	FDNSYYK	_FDNSYYK_	_FDNSYYK_.2	6.20422e-13	19896169921875	2156630859375
S1	210409_EC1_molivotto_S1R1	1	colobanthus	2018-02-02	C_10312		18.7%	179320453125	False	0	FDNSYYK	_FDNSYYK_	_FDNSYYK_.1	6.1758e-07	76753720703125	83196640625
S1	210409_EC1_molivotto_S1R1	1	colobanthus	2018-02-02	C_10312		18.7%	179320453125	True	0	ECPETVSCADIITLAAR	_EC[Carbamidomethyl (C)]PETVSC[Carbamidomethyl (C)]ADIITLAAR_	_EC[Carbamidomethyl (C)]PETVSC[Carbamidomethyl (C)]ADIITLAAR_.2	3.9824e-50	1095310703125	1187254140625
S1	210409_EC1_molivotto_S1R1	1	colobanthus	2018-02-02	C_10312		18.7%	179320453125	True	1	DSTVLAGGPGWEVSLGRR	_DSTVLAGGPGWEVSLGRR_	_DSTVLAGGPGWEVSLGRR_.3	7.31047e-30	6309796875	683945859375
S1	210409_EC1_molivotto_S1R1	1	colobanthus	2018-02-02	C_10312		18.7%	179320453125	True	1	DSTVLAGGPGWEVSLGRR	_DSTVLAGGPGWEVSLGRR_	_DSTVLAGGPGWEVSLGRR_.2	2.29208e-14	24554169921875	26615314453125
S1	210409_EC1_molivotto_S1R1	1	colobanthus	2018-02-02	C_10312		18.7%	179320453125	False	0	LHFHDCFVK	_LHFHDC[Carbamidomethyl (C)]FVK_	_LHFHDC[Carbamidomethyl (C)]FVK_.2	5.63075e-29	391949765625	42485109375
S1	210409_EC1_molivotto_S1R1	1	colobanthus	2018-02-02	C_10312		18.7%	179320453125	False	0	LHFHDCFVK	_LHFHDC[Carbamidomethyl (C)]FVK_	_LHFHDC[Carbamidomethyl (C)]FVK_.3	1.72265e-33	97523544921875	10570994140625
S1	210409_EC1_molivotto_S1R1	1	colobanthus	2018-02-02	C_10312		18.7%	179320453125	True	0	VEEIVQSVVSNAIAK	_VEEIVQSVVSNAIAK_	_VEEIVQSVVSNAIAK_.2	2.27497e-33	5278309765625	5721385546875
S1	210409_EC1_molivotto_S1R1	1	colobanthus	2018-02-02	C_10312		18.7%	179320453125	True	0	VEEIVQSVVSNAIAK	_VEEIVQSVVSNAIAK_	_VEEIVQSVVSNAIAK_.3	0.00010844993808798	585423681640625	634565771484375
S1	210409_EC1_molivotto_S1R1	1	colobanthus	2018-02-02	C_10312		18.7%	179320453125	True	1	AAVEKECPETVSCADIITLAAR	_AAVEKEC[Carbamidomethyl (C)]PETVSC[Carbamidomethyl (C)]ADIITLAAR_	_AAVEKEC[Carbamidomethyl (C)]PETVSC[Carbamidomethyl (C)]ADIITLAAR_.3	0.000730108784344672	155393957519531	168438159179688
S1	210409_EC1_molivotto_S1R1	1	colobanthus	2018-02-02	C_10318		4.8%	153646171875	True	0	IVEIAPIR	_IVEIAPIR_	_IVEIAPIR_.2	6.78422e-47	24735228125	26811571875
S1	210409_EC1_molivotto_S1R1	1	colobanthus	2018-02-02	C_10318		4.8%	153646171875	True	0	CGPEGGNTTLLTEPNPPQCR	_C[Carbamidomethyl (C)]GPEGGNTTLLTEPNPPQC[Carbamidomethyl (C)]R_	_C[Carbamidomethyl (C)]GPEGGNTTLLTEPNPPQC[Carbamidomethyl (C)]R_.2	9.70626e-05	5994005859375	6497159375
S1	210409_EC1_molivotto_S1R1	1	colobanthus	2018-02-02	C_10325		8.7%	460199853515625	False	1	DKFESYVEHAK	_DKFESYVEHAK_	_DKFESYVEHAK_.2	9.93094	1087722265625	11790287109375
S1	210409_EC1_molivotto_S1R1	1	colobanthus	2018-02-02	C_10325		8.7%	460199853515625	False	1	DKFESYVEHAK	_DKFESYVEHAK_	_DKFESYVEHAK_.3	1.36933e-07	100380224609375	108806416015625
S1	210409_EC1_molivotto_S1R1	1	colobanthus	2018-02-02	C_10325		8.7%	460199853515625	False	1	VKDVLDDLALDIPNAK	_VKDVLDDLALDIPNAK_	_VKDVLDDLALDIPNAK_.3	93797.8	21810400390625	236412265625
S1	210409_EC1_molivotto_S1R1	1	colobanthus	2018-02-02	C_10325		8.7%	460199853515625	False	0	EASEEGLISASQMTK	_EASEEGLISASQMTK_	_EASEEGLISASQMTK_.2	6.33116e-12	18294623046875	1983032421875
S1	210409_EC1_molivotto_S1R1	1	colobanthus	2018-02-02	C_10325		8.7%	460199853515625	True	0	GVSTLIGDNHGK	_GVSTLIGDNHGK_	_GVSTLIGDNHGK_.2	0.000534967039270318	92029970703125	99755224609375
S1	210409_EC1_molivotto_S1R1	1	colobanthus	2018-02-02	C_10325		8.7%	460199853515625	False	0	GLQALQIADK	_GLQALQIADK_	_GLQALQIADK_.2	47.7648	11173396484375	12111322265625
S1	210409_EC1_molivotto_S1R1	1	colobanthus	2018-02-02	C_10325		8.7%	460199853515625	True	0	SLFQSLILNAISEK	_SLFQSLILNAISEK_	_SLFQSLILNAISEK_.2	0.00545107355478395	1	0.499420166015625
S1	210409_EC1_molivotto_S1R1	1	colobanthus	2018-02-02	C_10325		8.7%	460199853515625	False	0	SPEFNPIFLK	_SPEFNPIFLK_	_SPEFNPIFLK_.2	0.0049731856624129	139687978515625	15141376953125
S1	210409_EC1_molivotto_S1R1	1	colobanthus	2018-02-02	C_10327		6.6%	NaN	False	0	SEQEIQIR	_SEQEIQIR_	_SEQEIQIR_.2	1.85331e-42	697974609375	75656453125
S1	210409_EC1_molivotto_S1R1	1	colobanthus	2018-02-02	C_10327		6.6%	NaN	False	1	TGIDYEKK	_TGIDYEKK_	_TGIDYEKK_.2	3.12266e+09	159924951171875	1733494921875
S1	210409_EC1_molivotto_S1R1	1	colobanthus	2018-02-02	C_10327		6.6%	NaN	False	0	ADNQQIPR	_ADNQQIPR_	_ADNQQIPR_.2	677688	10816830078125	1172482421875
S1	210409_EC1_molivotto_S1R1	1	colobanthus	2018-02-02	C_10327		6.6%	NaN	False	0	QAMENNLISMAR	_QAMENNLISMAR_	_QAMENNLISMAR_.2	0.000390007887888153	5397693359375	5850790625
S1	210409_EC1_molivotto_S1R1	1	colobanthus	2018-02-02	C_10327		6.6%	NaN	False	1	IRHELVGQVQTLSK	_IRHELVGQVQTLSK_	_IRHELVGQVQTLSK_.3	2.15122e-29	156125341796875	1692309375
S1	210409_EC1_molivotto_S1R1	1	colobanthus	2018-02-02	C_10327		6.6%	NaN	False	1	IRHELVGQVQTLSK	_IRHELVGQVQTLSK_	_IRHELVGQVQTLSK_.2	0.000469073790224873	271862817382813	294683740234375
S1	210409_EC1_molivotto_S1R1	1	colobanthus	2018-02-02	C_10327		6.6%	NaN	False	0	HELVGQVQTLSK	_HELVGQVQTLSK_	_HELVGQVQTLSK_.2	0.000509452647164371	252924755859375	27415595703125
S1	210409_EC1_molivotto_S1R1	1	colobanthus	02-Feb-2018;14-Feb-2018;23-Feb-2018	C_10328;C_57553;C_6319		1.8%;1.9%;1.8%	NaN	False	0	GDTGFCSSECR	_GDTGFC[Carbamidomethyl (C)]SSEC[Carbamidomethyl (C)]R_	_GDTGFC[Carbamidomethyl (C)]SSEC[Carbamidomethyl (C)]R_.2	8.3309e+09	66605185546875	721962060546875
S1	210409_EC1_molivotto_S1R1	1	colobanthus	2018-02-23	C_103284		9.5%	404123515625	True	0	VLDGATVAR	_VLDGATVAR_	_VLDGATVAR_.2	3.42378e-32	566833203125	614414765625
S1	210409_EC1_molivotto_S1R1	1	colobanthus	2018-02-23	C_103284		9.5%	404123515625	True	1	IRDDGSIYPVPVMNVNIGADHR	_IRDDGSIYPVPVMNVNIGADHR_	_IRDDGSIYPVPVMNVNIGADHR_.3	2.04077e-31	248968515625	2698676171875
S1	210409_EC1_molivotto_S1R1	1	colobanthus	2018-02-23	C_103284		9.5%	404123515625	True	1	IRDDGSIYPVPVMNVNIGADHR	_IRDDGSIYPVPVMNVNIGADHR_	_IRDDGSIYPVPVMNVNIGADHR_.4	1.80151e+09	233859140625	253489921875
S1	210409_EC1_molivotto_S1R1	1	colobanthus	2018-02-23	C_1033		0.03	109378037109375	True	1	STLPTPTPAPKPQPK	_STLPTPTPAPKPQPK_	_STLPTPTPAPKPQPK_.3	0.00013123935961533	189380703125	2052778515625
S1	210409_EC1_molivotto_S1R1	1	colobanthus	2018-02-23	C_1033		0.03	109378037109375	True	1	STLPTPTPAPKPQPK	_STLPTPTPAPKPQPK_	_STLPTPTPAPKPQPK_.2	6.58514e-10	2937537109375	31841220703125
S1	210409_EC1_molivotto_S1R1	1	colobanthus	2018-02-02	C_10333		17.1%	15171255859375	False	0	LLQYHPER	_LLQYHPER_	_LLQYHPER_.2	122.568	4433509375	48056703125
S1	210409_EC1_molivotto_S1R1	1	colobanthus	2018-02-02	C_10333		17.1%	15171255859375	False	0	LLQYHPER	_LLQYHPER_	_LLQYHPER_.3	1.48424e-08	2548314453125	2762226953125
S1	210409_EC1_molivotto_S1R1	1	colobanthus	2018-02-02	C_10333		17.1%	15171255859375	False	0	LTPEHETTILER	_LTPEHETTILER_	_LTPEHETTILER_.2	14.8575	363304609375	39380140625
S1	210409_EC1_molivotto_S1R1	1	colobanthus	2018-02-02	C_10333		17.1%	15171255859375	False	0	LTPEHETTILER	_LTPEHETTILER_	_LTPEHETTILER_.3	6.24899e+09	20442076171875	22158041015625
S1	210409_EC1_molivotto_S1R1	1	colobanthus	2018-02-02	C_10333		17.1%	15171255859375	False	0	TNYPEYADTFILK	_TNYPEYADTFILK_	_TNYPEYADTFILK_.2	1.527e-12	456826015625	4951732421875
S1	210409_EC1_molivotto_S1R1	1	colobanthus	2018-02-02	C_10333		17.1%	15171255859375	True	2	KPIISTPPTTEEEGGGGKDR	_KPIISTPPTTEEEGGGGKDR_	_KPIISTPPTTEEEGGGGKDR_.3	6.31039e-07	15171255859375	164447734375
S1	210409_EC1_molivotto_S1R1	1	colobanthus	2018-02-02	C_10333		17.1%	15171255859375	False	0	DGELEDFSYWK	_DGELEDFSYWK_	_DGELEDFSYWK_.2	0.00025880727722553	23756400390625	25750578125
S1	210409_EC1_molivotto_S1R1	1	colobanthus	2018-02-02	C_10333		17.1%	15171255859375	False	0	IGCGIDYITIGYHPQFEESR	_IGC[Carbamidomethyl (C)]GIDYITIGYHPQFEESR_	_IGC[Carbamidomethyl (C)]GIDYITIGYHPQFEESR_.3	0.00385906179318155	1	0.598640441894531
S1	210409_EC1_molivotto_S1R1	1	colobanthus	2018-02-23	C_103541;C_145716		1%;1.2%	NaN	False	0	GPVLLEDYHLVEK	_GPVLLEDYHLVEK_	_GPVLLEDYHLVEK_.2	1.47958e-42	1217215625	131939203125
S1	210409_EC1_molivotto_S1R1	1	colobanthus	2018-02-23	C_103541;C_145716		1%;1.2%	NaN	False	0	GPVLLEDYHLVEK	_GPVLLEDYHLVEK_	_GPVLLEDYHLVEK_.3	2.71541e-20	71698078125	77716609375
S1	210409_EC1_molivotto_S1R1	1	colobanthus	2018-02-02	C_10355;C_10356		3.7%;3.6%	NaN	False	1	YALVLEPTNKR	_YALVLEPTNKR_	_YALVLEPTNKR_.2	0.00025584629856797	19634900390625	21283107421875
S1	210409_EC1_molivotto_S1R1	1	colobanthus	2018-02-02	C_10355;C_10356		3.7%;3.6%	NaN	False	0	EAIEDFR	_EAIEDFR_	_EAIEDFR_.2	6.15558e+08	10373513671875	11244294921875
S1	210409_EC1_molivotto_S1R1	1	colobanthus	2018-02-23	C_103564		1.8%	12228205078125	True	0	VAIGDILLSVR	_VAIGDILLSVR_	_VAIGDILLSVR_.2	2.88898e+07	12228205078125	132546748046875
S1	210409_EC1_molivotto_S1R1	1	colobanthus	2018-02-02	C_10357;C_18996		2.2%;2.3%	NaN	False	0	GSDIIIVGR	_GSDIIIVGR_	_GSDIIIVGR_.2	3.75609e-35	1101966328125	11944684375
S1	210409_EC1_molivotto_S1R1	1	colobanthus	2018-02-23	C_1036		14.5%	98860640625	False	0	ISPADIQR	_ISPADIQR_	_ISPADIQR_.2	6.9012e-09	186801859375	202482515625
S1	210409_EC1_molivotto_S1R1	1	colobanthus	2018-02-23	C_1036		14.5%	98860640625	True	0	ELGESFTDR	_ELGESFTDR_	_ELGESFTDR_.2	1.11841e-16	98860640625	1071592734375
S1	210409_EC1_molivotto_S1R1	1	colobanthus	2018-02-23	C_1036		14.5%	98860640625	False	0	DGEVNVEEFLR	_DGEVNVEEFLR_	_DGEVNVEEFLR_.2	5.15715e-24	4711080859375	5106541796875
S1	210409_EC1_molivotto_S1R1	1	colobanthus	2018-02-23	C_1036		14.5%	98860640625	False	1	DTKEELMK	_DTKEELMK_	_DTKEELMK_.2	2.41862e-23	30156888671875	32688341796875
S1	210409_EC1_molivotto_S1R1	1	colobanthus	2018-02-23	C_1036		14.5%	98860640625	False	1	DTKEELMK	_DTKEELMK_	_DTKEELMK_.1	0.00161552879956471	431187158203125	467382177734375
S1	210409_EC1_molivotto_S1R1	1	colobanthus	2018-02-23	C_1036		14.5%	98860640625	False	0	EAFELFDTDGSGTIDAK	_EAFELFDTDGSGTIDAK_	_EAFELFDTDGSGTIDAK_.2	0.000214035426771955	128958115234375	139783212890625
S1	210409_EC1_molivotto_S1R1	1	colobanthus	2018-02-23	C_1036		14.5%	98860640625	False	2	EMVDEADRDRDGEVNVEEFLR	_EMVDEADRDRDGEVNVEEFLR_	_EMVDEADRDRDGEVNVEEFLR_.4	3.21253	152562177734375	165368671875
S1	210409_EC1_molivotto_S1R1	1	colobanthus	2018-02-23	C_1036		14.5%	98860640625	False	2	EMVDEADRDRDGEVNVEEFLR	_EMVDEADRDRDGEVNVEEFLR_	_EMVDEADRDRDGEVNVEEFLR_.3	0.000877050045502235	3629962890625	3934671875
S1	210409_EC1_molivotto_S1R1	1	colobanthus	2018-02-02	C_10360		3.6%	NaN	False	0	HPADFQGFR	_HPADFQGFR_	_HPADFQGFR_.2	9.34161e-18	26222896484375	28424119140625
S1	210409_EC1_molivotto_S1R1	1	colobanthus	2018-02-02	C_10360		3.6%	NaN	False	0	LQEEHLSMGR	_LQEEHLSMGR_	_LQEEHLSMGR_.2	0.000265881436039233	458483642578125	49697001953125
S1	210409_EC1_molivotto_S1R1	1	colobanthus	2018-02-02	C_10360		3.6%	NaN	False	0	LQEEHLSMGR	_LQEEHLSMGR_	_LQEEHLSMGR_.3	0.000457422642514927	42516572265625	460855322265625
S1	210409_EC1_molivotto_S1R1	1	colobanthus	2018-02-02	C_10367		9.5%	NaN	False	0	AAQDIANAELAPTHPIR	_AAQDIANAELAPTHPIR_	_AAQDIANAELAPTHPIR_.3	1.19068e-55	1384682.25	1500916.25
S1	210409_EC1_molivotto_S1R1	1	colobanthus	2018-02-02	C_10367		9.5%	NaN	False	0	AAQDIANAELAPTHPIR	_AAQDIANAELAPTHPIR_	_AAQDIANAELAPTHPIR_.2	1.72849e-54	6849319375	742427
S1	210409_EC1_molivotto_S1R1	1	colobanthus	2018-02-02	C_10367		9.5%	NaN	False	0	DAAESTLTAYK	_DAAESTLTAYK_	_DAAESTLTAYK_.2	4.78437e-52	10257203125	1111822125
S1	210409_EC1_molivotto_S1R1	1	colobanthus	2018-02-02	C_10367		9.5%	NaN	False	1	KDAAESTLTAYK	_KDAAESTLTAYK_	_KDAAESTLTAYK_.2	1.59746e-39	14757357421875	15996130859375
S1	210409_EC1_molivotto_S1R1	1	colobanthus	2018-02-02	C_10369		0.17	26208025390625	False	1	VLEADIVVVGVGGRPLTTLFK	_VLEADIVVVGVGGRPLTTLFK_	_VLEADIVVVGVGGRPLTTLFK_.3	1.09896e-50	4498205625	487579.75
S1	210409_EC1_molivotto_S1R1	1	colobanthus	2018-02-02	C_10369		0.17	26208025390625	False	1	VLEADIVVVGVGGRPLTTLFK	_VLEADIVVVGVGGRPLTTLFK_	_VLEADIVVVGVGGRPLTTLFK_.2	4.51834e-45	31595890625	342481375
S1	210409_EC1_molivotto_S1R1	1	colobanthus	2018-02-02	C_10369		0.17	26208025390625	False	0	TLTSVAGEK	_TLTSVAGEK_	_TLTSVAGEK_.2	2.03096e-25	998261640625	10820584375
S1	210409_EC1_molivotto_S1R1	1	colobanthus	2018-02-02	C_10369		0.17	26208025390625	False	0	TLTSVAGEK	_TLTSVAGEK_	_TLTSVAGEK_.1	9.54327e-20	2965544140625	3214480078125
S1	210409_EC1_molivotto_S1R1	1	colobanthus	2018-02-02	C_10369		0.17	26208025390625	False	0	VVGVFLESGSPDENK	_VVGVFLESGSPDENK_	_VVGVFLESGSPDENK_.2	1.3065e-46	1020330703125	1105980078125
S1	210409_EC1_molivotto_S1R1	1	colobanthus	2018-02-02	C_10369		0.17	26208025390625	False	0	DNGIELILK	_DNGIELILK_	_DNGIELILK_.2	3.23201e-13	5061729296875	54866.25
S1	210409_EC1_molivotto_S1R1	1	colobanthus	2018-02-02	C_10369		0.17	26208025390625	True	0	GTVASGFTSNDNGEVK	_GTVASGFTSNDNGEVK_	_GTVASGFTSNDNGEVK_.2	3.87218e-43	356913359375	3868736328125
S1	210409_EC1_molivotto_S1R1	1	colobanthus	2018-02-02	C_10369		0.17	26208025390625	False	0	FYEGYYAK	_FYEGYYAK_	_FYEGYYAK_.2	1.80005e+08	286749921875	3108205078125
S1	210409_EC1_molivotto_S1R1	1	colobanthus	2018-02-02	C_10369		0.17	26208025390625	True	0	VESLDHLSK	_VESLDHLSK_	_VESLDHLSK_.2	1.84837	3283145703125	35587421875
S1	210409_EC1_molivotto_S1R1	1	colobanthus	2018-02-02	C_10369		0.17	26208025390625	True	0	LLPVWYK	_LLPVWYK_	_LLPVWYK_.2	0.0561004	101012841796875	109492138671875
S1	210409_EC1_molivotto_S1R1	1	colobanthus	2018-02-02	C_10369		0.17	26208025390625	False	0	TSVPDVYAIGDVATFPMK	_TSVPDVYAIGDVATFPMK_	_TSVPDVYAIGDVATFPMK_.2	2.63915e-47	701864375	76078078125
S1	210409_EC1_molivotto_S1R1	1	colobanthus	2018-02-02	C_10369		0.17	26208025390625	False	0	TSVPDVYAIGDVATFPMK	_TSVPDVYAIGDVATFPMK_	_TSVPDVYAIGDVATFPMK_.3	2.38247e+09	691593017578125	749647216796875
S1	210409_EC1_molivotto_S1R1	1	colobanthus	2018-02-02	C_10369		0.17	26208025390625	False	0	TSVPDVYAIGDVATFPMK	_TSVPDVYAIGDVATFPM[Oxidation (M)]K_	_TSVPDVYAIGDVATFPM[Oxidation (M)]K_.2	0.000425040808296998	13285583984375	144008125
S1	210409_EC1_molivotto_S1R1	1	colobanthus	2018-02-02	C_10369		0.17	26208025390625	False	0	VLEADIVVVGVGGR	_VLEADIVVVGVGGR_	_VLEADIVVVGVGGR_.2	2.83199e-28	3832799609375	4154535546875
S1	210409_EC1_molivotto_S1R1	1	colobanthus	2018-02-02	C_10369		0.17	26208025390625	True	1	EIEDADKLEEAITAK	_EIEDADKLEEAITAK_	_EIEDADKLEEAITAK_.2	0.00265357371544592	257103833007813	27868583984375
S1	210409_EC1_molivotto_S1R1	1	colobanthus	2018-02-02	C_10369		0.17	26208025390625	True	1	EIEDADKLEEAITAK	_EIEDADKLEEAITAK_	_EIEDADKLEEAITAK_.3	0.00303259242875415	5982888671875	648510888671875
S1	210409_EC1_molivotto_S1R1	1	colobanthus	2018-02-02	C_10369		0.17	26208025390625	True	2	QGIKPGELAIISSEGVAPYERPALSK	_QGIKPGELAIISSEGVAPYERPALSK_	_QGIKPGELAIISSEGVAPYERPALSK_.4	8.92841e+09	4122740625	446881484375
S1	210409_EC1_molivotto_S1R1	1	colobanthus	2018-02-02	C_10369		0.17	26208025390625	True	2	QGIKPGELAIISSEGVAPYERPALSK	_QGIKPGELAIISSEGVAPYERPALSK_	_QGIKPGELAIISSEGVAPYERPALSK_.3	7.61345e+06	23142349609375	25084982421875
S1	210409_EC1_molivotto_S1R1	1	colobanthus	2018-02-02	C_10373;C_10374;C_17281		1.3%;1.3%;0.8%	NaN	False	0	TVVILPVR	_TVVILPVR_	_TVVILPVR_.2	0.00870142852740263	3392551953125	367733203125
S1	210409_EC1_molivotto_S1R1	1	colobanthus	2018-02-23	C_103732		10.8%	15364096875	True	1	EALQAEVGFPVDKDIPLIGFIGR	_EALQAEVGFPVDKDIPLIGFIGR_	_EALQAEVGFPVDKDIPLIGFIGR_.3	1.84106e-29	38838965625	42099215625
S1	210409_EC1_molivotto_S1R1	1	colobanthus	2018-02-23	C_103732		10.8%	15364096875	True	0	QLEQLELK	_QLEQLELK_	_QLEQLELK_.2	2.28087e-42	51924703125	5628340625
S1	210409_EC1_molivotto_S1R1	1	colobanthus	2018-02-23	C_103732		10.8%	15364096875	True	0	QLEQLELK	_QLEQLELK_	_QLEQLELK_.1	8.09303e-13	20147716796875	2183897265625
S1	210409_EC1_molivotto_S1R1	1	colobanthus	2018-02-23	C_103732		10.8%	15364096875	True	1	QLEQLELKYPNK	_QLEQLELKYPNK_	_QLEQLELKYPNK_.3	5.86715e-48	72973421875	79099015625
S1	210409_EC1_molivotto_S1R1	1	colobanthus	2018-02-23	C_103732		10.8%	15364096875	True	1	QLEQLELKYPNK	_QLEQLELKYPNK_	_QLEQLELKYPNK_.2	0.00421925509071327	206790218353271	224148750305176
S1	210409_EC1_molivotto_S1R1	1	colobanthus	02-Feb-2018;14-Feb-2018	C_10375;C_28463		1.8%;1.9%	NaN	False	0	VLFDLNEVPK	_VLFDLNEVPK_	_VLFDLNEVPK_.2	7.22533e-06	22021638671875	238701953125
S1	210409_EC1_molivotto_S1R1	1	colobanthus	02-Feb-2018;14-Feb-2018	C_10375;C_28463		1.8%;1.9%	NaN	False	2	DKDIVKDDFIGR	_DKDIVKDDFIGR_	_DKDIVKDDFIGR_.3	0.00143530318087645	225436796875	2443605859375
S1	210409_EC1_molivotto_S1R1	1	colobanthus	2018-02-02	C_10377		6.4%	4041134765625	True	0	GLGSEVQVPICVGGTR	_GLGSEVQVPIC[Carbamidomethyl (C)]VGGTR_	_GLGSEVQVPIC[Carbamidomethyl (C)]VGGTR_.2	5.61386e-12	728801640625	789979296875
S1	210409_EC1_molivotto_S1R1	1	colobanthus	2018-02-02	C_10377		6.4%	4041134765625	True	0	VFEDNLLIR	_VFEDNLLIR_	_VFEDNLLIR_.2	1.39609e-43	4175513671875	452601796875
S1	210409_EC1_molivotto_S1R1	1	colobanthus	2018-02-02	C_10377		6.4%	4041134765625	True	0	DVDEINACDIGVR	_DVDEINAC[Carbamidomethyl (C)]DIGVR_	_DVDEINAC[Carbamidomethyl (C)]DIGVR_.2	6.7673e+09	659873681640625	715265283203125
S1	210409_EC1_molivotto_S1R1	1	colobanthus	2018-02-02	C_10379		1.5%	NaN	False	0	QIEEPGAR	_QIEEPGAR_	_QIEEPGAR_.2	0.00706692829814444	34541609375	3744112890625
S1	210409_EC1_molivotto_S1R1	1	colobanthus	2018-02-23	C_103863		2.7%	239764578125	True	0	QAETIVIR	_QAETIVIR_	_QAETIVIR_.2	8.91747e-46	4671166875	506327.75
S1	210409_EC1_molivotto_S1R1	1	colobanthus	2018-02-23	C_103863		2.7%	239764578125	True	0	QAETIVIR	_QAETIVIR_	_QAETIVIR_.1	144105	124124658203125	1345440234375
S1	210409_EC1_molivotto_S1R1	1	colobanthus	2018-02-23	C_103886;C_120909;C_151189		2.5%;4.4%;3.9%	NaN	False	0	SVEMHHEQLEQGNPGDNVGFNVK	_SVEM[Oxidation (M)]HHEQLEQGNPGDNVGFNVK_	_SVEM[Oxidation (M)]HHEQLEQGNPGDNVGFNVK_.3	1.67645e-27	1653743125	17925628125
S1	210409_EC1_molivotto_S1R1	1	colobanthus	2018-02-23	C_103886;C_120909;C_151189		2.5%;4.4%;3.9%	NaN	False	0	SVEMHHEQLEQGNPGDNVGFNVK	_SVEM[Oxidation (M)]HHEQLEQGNPGDNVGFNVK_	_SVEM[Oxidation (M)]HHEQLEQGNPGDNVGFNVK_.4	4.78495e-29	163974984375	177739.5
S1	210409_EC1_molivotto_S1R1	1	colobanthus	02-Feb-2018;23-Feb-2018;23-Feb-2018	C_10393;C_4133;C_5234		1.4%;1.4%;1.6%	NaN	False	0	NANQEVVYLSSK	_NANQEVVYLSSK_	_NANQEVVYLSSK_.2	8.37288e-18	145699091796875	15792947265625
S1	210409_EC1_molivotto_S1R1	1	colobanthus	2018-02-02	C_10394		25.3%	14721603515625	False	0	NPSPGQVVAR	_NPSPGQVVAR_	_NPSPGQVVAR_.2	0.00020653	90325296875	97907453125
S1	210409_EC1_molivotto_S1R1	1	colobanthus	2018-02-02	C_10394		25.3%	14721603515625	True	1	VDAAEDLLKPITVGPSSSLR	_VDAAEDLLKPITVGPSSSLR_	_VDAAEDLLKPITVGPSSSLR_.3	0.000415093826525981	3254609375	352781015625
S1	210409_EC1_molivotto_S1R1	1	colobanthus	2018-02-02	C_10394		25.3%	14721603515625	False	0	VLDDYNIGDEVVLK	_VLDDYNIGDEVVLK_	_VLDDYNIGDEVVLK_.2	0.145374	410681953125	4451557421875
S1	210409_EC1_molivotto_S1R1	1	colobanthus	2018-02-02	C_10394		25.3%	14721603515625	False	0	VAQLFEK	_VAQLFEK_	_VAQLFEK_.2	0.000193157030976379	330817109375	358586796875
S1	210409_EC1_molivotto_S1R1	1	colobanthus	2018-02-02	C_10394		25.3%	14721603515625	False	0	AGLDVDISPDLVASQLNVR	_AGLDVDISPDLVASQLNVR_	_AGLDVDISPDLVASQLNVR_.2	3.08515e-34	1204150859375	1305230625
S1	210409_EC1_molivotto_S1R1	1	colobanthus	2018-02-02	C_10394		25.3%	14721603515625	False	0	VNILASDGVQK	_VNILASDGVQK_	_VNILASDGVQK_.2	42.549	46472125	50373125
S1	210409_EC1_molivotto_S1R1	1	colobanthus	2018-02-02	C_10394		25.3%	14721603515625	True	0	IIPQLIQFGK	_IIPQLIQFGK_	_IIPQLIQFGK_.2	7.42675e+09	11617716796875	125929404296875
S1	210409_EC1_molivotto_S1R1	1	colobanthus	2018-02-02	C_10394		25.3%	14721603515625	False	2	LEIPIKLEETKT	_LEIPIKLEETKT_	_LEIPIKLEETKT_.3	1.82916e-15	510672119140625	55353935546875
S1	210409_EC1_molivotto_S1R1	1	colobanthus	2018-02-02	C_10394		25.3%	14721603515625	False	1	SKDLAVLK	_SKDLAVLK_	_SKDLAVLK_.2	0.000473985630101195	176325390625	191126640625
S1	210409_EC1_molivotto_S1R1	1	colobanthus	2018-02-02	C_10394		25.3%	14721603515625	True	1	GFAGNIVLGDIITEVDNKPVK	_GFAGNIVLGDIITEVDNKPVK_	_GFAGNIVLGDIITEVDNKPVK_.3	0.000627860003491474	1	0.928459167480469
S1	210409_EC1_molivotto_S1R1	1	colobanthus	2018-02-02	C_10394		25.3%	14721603515625	False	0	VGQQCLAIGNPFGFDHTLTVGVISGLNR	_VGQQC[Carbamidomethyl (C)]LAIGNPFGFDHTLTVGVISGLNR_	_VGQQC[Carbamidomethyl (C)]LAIGNPFGFDHTLTVGVISGLNR_.3	0.00292365266722938	231590478515625	251030834960938
S1	210409_EC1_molivotto_S1R1	1	colobanthus	2018-02-23	C_104		22.8%	611539296875	False	0	VLDIQPTEIHQR	_VLDIQPTEIHQR_	_VLDIQPTEIHQR_.3	4.74858e-51	1107875625	1200873.75
S1	210409_EC1_molivotto_S1R1	1	colobanthus	2018-02-23	C_104		22.8%	611539296875	False	0	VLDIQPTEIHQR	_VLDIQPTEIHQR_	_VLDIQPTEIHQR_.2	3.26731e-52	1053749375	1142204
S1	210409_EC1_molivotto_S1R1	1	colobanthus	2018-02-23	C_104		22.8%	611539296875	False	0	YIGSLVGDFHR	_YIGSLVGDFHR_	_YIGSLVGDFHR_.2	2.28165e-51	8828203125	9569266875
S1	210409_EC1_molivotto_S1R1	1	colobanthus	2018-02-23	C_104		22.8%	611539296875	False	0	YIGSLVGDFHR	_YIGSLVGDFHR_	_YIGSLVGDFHR_.3	4.51692e-52	37678703125	4084155625
S1	210409_EC1_molivotto_S1R1	1	colobanthus	2018-02-23	C_104		22.8%	611539296875	False	0	QIASLVQR	_QIASLVQR_	_QIASLVQR_.2	1.25628e-51	708728.75	768221375
S1	210409_EC1_molivotto_S1R1	1	colobanthus	2018-02-23	C_104		22.8%	611539296875	False	1	KLDVVSNEVFSNCLR	_KLDVVSNEVFSNC[Carbamidomethyl (C)]LR_	_KLDVVSNEVFSNC[Carbamidomethyl (C)]LR_.3	1.84848e-52	503681125	545961.5
S1	210409_EC1_molivotto_S1R1	1	colobanthus	2018-02-23	C_104		22.8%	611539296875	False	1	KLDVVSNEVFSNCLR	_KLDVVSNEVFSNC[Carbamidomethyl (C)]LR_	_KLDVVSNEVFSNC[Carbamidomethyl (C)]LR_.2	4.02992e-55	3583083125	3883856875
S1	210409_EC1_molivotto_S1R1	1	colobanthus	2018-02-23	C_104		22.8%	611539296875	False	0	TLLYGGIYGYPR	_TLLYGGIYGYPR_	_TLLYGGIYGYPR_.2	5.45807e-32	507487125	550087
S1	210409_EC1_molivotto_S1R1	1	colobanthus	2018-02-23	C_104		22.8%	611539296875	False	0	IYSFNEGNYQMWDDK	_IYSFNEGNYQMWDDK_	_IYSFNEGNYQMWDDK_.2	0.000476237806047352	141741708984375	15363990234375
S1	210409_EC1_molivotto_S1R1	1	colobanthus	2018-02-23	C_104		22.8%	611539296875	False	0	LLYECAPMSFIVEQAGGK	_LLYEC[Carbamidomethyl (C)]APMSFIVEQAGGK_	_LLYEC[Carbamidomethyl (C)]APMSFIVEQAGGK_.2	1.42104e-42	231419609375	250845609375
S1	210409_EC1_molivotto_S1R1	1	colobanthus	2018-02-23	C_104		22.8%	611539296875	False	0	LLYECAPMSFIVEQAGGK	_LLYEC[Carbamidomethyl (C)]APMSFIVEQAGGK_	_LLYEC[Carbamidomethyl (C)]APMSFIVEQAGGK_.3	1.00522e-46	18046503125	195613765625
S1	210409_EC1_molivotto_S1R1	1	colobanthus	2018-02-23	C_104		22.8%	611539296875	False	0	LLYECAPMSFIVEQAGGK	_LLYEC[Carbamidomethyl (C)]APM[Oxidation (M)]SFIVEQAGGK_	_LLYEC[Carbamidomethyl (C)]APM[Oxidation (M)]SFIVEQAGGK_.2	1714.92	2073376171875	224742109375
S1	210409_EC1_molivotto_S1R1	1	colobanthus	2018-02-23	C_104		22.8%	611539296875	True	1	AVAGASETNKK	_AVAGASETNKK_	_AVAGASETNKK_.2	4.06487e+09	611539296875	66287359375
S1	210409_EC1_molivotto_S1R1	1	colobanthus	2018-02-23	C_104		22.8%	611539296875	False	0	FELQTLTGWLLK	_FELQTLTGWLLK_	_FELQTLTGWLLK_.2	2.51174e-48	36030765625	390552890625
S1	210409_EC1_molivotto_S1R1	1	colobanthus	2018-02-23	C_104		22.8%	611539296875	False	0	LDVVSNEVFSNCLR	_LDVVSNEVFSNC[Carbamidomethyl (C)]LR_	_LDVVSNEVFSNC[Carbamidomethyl (C)]LR_.2	0.00022273750543201	23150544921875	25093865234375
S1	210409_EC1_molivotto_S1R1	1	colobanthus	2018-02-23	C_104		22.8%	611539296875	False	1	VPLYIGSVEEVEKLEK	_VPLYIGSVEEVEKLEK_	_VPLYIGSVEEVEKLEK_.3	8.39821e-55	6626743125	718301
S1	210409_EC1_molivotto_S1R1	1	colobanthus	2018-02-23	C_104		22.8%	611539296875	False	0	AGISNLTGVQGATNIQGEDQK	_AGISNLTGVQGATNIQGEDQK_	_AGISNLTGVQGATNIQGEDQK_.2	1.54839e-55	5636430625	6109568125
S1	210409_EC1_molivotto_S1R1	1	colobanthus	2018-02-23	C_104		22.8%	611539296875	False	2	IYSFNEGNYQMWDDKLKK	_IYSFNEGNYQMWDDKLKK_	_IYSFNEGNYQMWDDKLKK_.3	6.61226e-10	142356884765625	154306708984375
S1	210409_EC1_molivotto_S1R1	1	colobanthus	2018-02-23	C_104		22.8%	611539296875	False	2	IYSFNEGNYQMWDDKLKK	_IYSFNEGNYQMWDDKLKK_	_IYSFNEGNYQMWDDKLKK_.4	2.92076e-27	20948564453125	22707044921875
S1	210409_EC1_molivotto_S1R1	1	colobanthus	2018-02-23	C_104		22.8%	611539296875	False	2	IYSFNEGNYQMWDDKLKK	_IYSFNEGNYQM[Oxidation (M)]WDDKLKK_	_IYSFNEGNYQM[Oxidation (M)]WDDKLKK_.4	0.0081402383741531	488771142578125	529799951171875
S1	210409_EC1_molivotto_S1R1	1	colobanthus	2018-02-23	C_104		22.8%	611539296875	False	1	KYMDSLK	_KYMDSLK_	_KYMDSLK_.2	0.00801052300346492	19071810546875	20672751953125
S1	210409_EC1_molivotto_S1R1	1	colobanthus	2018-02-23	C_104		22.8%	611539296875	False	1	IYSFNEGNYQMWDDKLK	_IYSFNEGNYQM[Oxidation (M)]WDDKLK_	_IYSFNEGNYQM[Oxidation (M)]WDDKLK_.3	0.000283016837395294	167686853027344	181762951660156
S1	210409_EC1_molivotto_S1R1	1	colobanthus	2018-02-23	C_104		22.8%	611539296875	False	1	IYSFNEGNYQMWDDKLK	_IYSFNEGNYQMWDDKLK_	_IYSFNEGNYQMWDDKLK_.2	0.00202836476535085	663538623046875	719237890625
S1	210409_EC1_molivotto_S1R1	1	colobanthus	2018-02-23	C_104		22.8%	611539296875	False	2	YMDSLKEPGPSQKPYSAR	_YMDSLKEPGPSQKPYSAR_	_YMDSLKEPGPSQKPYSAR_.3	6.3187e-44	24126546875	26151794921875
S1	210409_EC1_molivotto_S1R1	1	colobanthus	2018-02-23	C_104		22.8%	611539296875	False	2	YMDSLKEPGPSQKPYSAR	_YMDSLKEPGPSQKPYSAR_	_YMDSLKEPGPSQKPYSAR_.4	2.29621e-19	31695396484375	3435599609375
S1	210409_EC1_molivotto_S1R1	1	colobanthus	2018-02-02	C_10401		20.9%	17476224609375	False	0	FDEPEASQK	_FDEPEASQK_	_FDEPEASQK_.2	3.98743e-38	659275234375	714616640625
S1	210409_EC1_molivotto_S1R1	1	colobanthus	2018-02-02	C_10401		20.9%	17476224609375	False	0	FDEPEASQK	_FDEPEASQK_	_FDEPEASQK_.1	7.81313e+09	11479890625	124435439453125
S1	210409_EC1_molivotto_S1R1	1	colobanthus	2018-02-02	C_10401		20.9%	17476224609375	False	0	ADGVPEDTVK	_ADGVPEDTVK_	_ADGVPEDTVK_.2	0.00328198946212496	31617888671875	3427198046875
S1	210409_EC1_molivotto_S1R1	1	colobanthus	2018-02-02	C_10401		20.9%	17476224609375	True	0	TIAASPLPYDAK	_TIAASPLPYDAK_	_TIAASPLPYDAK_.2	3.31823e+09	28669580078125	3107618359375
S1	210409_EC1_molivotto_S1R1	1	colobanthus	2018-02-02	C_10401		20.9%	17476224609375	False	1	NTSETYKDDNNVIIR	_NTSETYKDDNNVIIR_	_NTSETYKDDNNVIIR_.3	0.000833804722793122	127961181640625	13870259765625
S1	210409_EC1_molivotto_S1R1	1	colobanthus	2018-02-02	C_10401		20.9%	17476224609375	False	1	NTSETYKDDNNVIIR	_NTSETYKDDNNVIIR_	_NTSETYKDDNNVIIR_.2	0.0303948	11261248046875	122065478515625
S1	210409_EC1_molivotto_S1R1	1	colobanthus	2018-02-02	C_10401		20.9%	17476224609375	False	2	NTSETYKDDNNVIIREDLK	_NTSETYKDDNNVIIREDLK_	_NTSETYKDDNNVIIREDLK_.3	1.64635e-24	217675234375	23594.75
S1	210409_EC1_molivotto_S1R1	1	colobanthus	2018-02-02	C_10401		20.9%	17476224609375	True	0	TSLDEETIQK	_TSLDEETIQK_	_TSLDEETIQK_.2	282292	18163337890625	19688017578125
S1	210409_EC1_molivotto_S1R1	1	colobanthus	2018-02-02	C_10401		20.9%	17476224609375	False	0	SHLGLGDVK	_SHLGLGDVK_	_SHLGLGDVK_.2	8.80093e+08	136739541015625	14821783203125
S1	210409_EC1_molivotto_S1R1	1	colobanthus	2018-02-02	C_10401		20.9%	17476224609375	False	1	NYIAILEPVSGDAEKEYWSQILGNQR	_NYIAILEPVSGDAEKEYWSQILGNQR_	_NYIAILEPVSGDAEKEYWSQILGNQR_.3	5.24851e-43	5965334765625	646608125
S1	210409_EC1_molivotto_S1R1	1	colobanthus	2018-02-02	C_10401		20.9%	17476224609375	False	0	LEDVESFFTQYGK	_LEDVESFFTQYGK_	_LEDVESFFTQYGK_.2	5.22037e-13	3516031640625	3811176953125
S1	210409_EC1_molivotto_S1R1	1	colobanthus	2018-02-02	C_10401		20.9%	17476224609375	False	2	KDFDAEREK	_KDFDAEREK_	_KDFDAEREK_.2	3.27376e+07	19017703125	206141015625
S1	210409_EC1_molivotto_S1R1	1	colobanthus	2018-02-02	C_10401		20.9%	17476224609375	False	2	KFELAKPEEIIEQVDSR	_KFELAKPEEIIEQVDSR_	_KFELAKPEEIIEQVDSR_.3	6.85628e-14	105294671875	1141333984375
S1	210409_EC1_molivotto_S1R1	1	colobanthus	2018-02-02	C_10401		20.9%	17476224609375	False	2	KFELAKPEEIIEQVDSR	_KFELAKPEEIIEQVDSR_	_KFELAKPEEIIEQVDSR_.4	1.12537e-45	22018740234375	238670546875
S1	210409_EC1_molivotto_S1R1	1	colobanthus	2018-02-02	C_10401		20.9%	17476224609375	False	2	KFELAKPEEIIEQVDSR	_KFELAKPEEIIEQVDSR_	_KFELAKPEEIIEQVDSR_.2	1.82075e-32	6152383203125	666883125
S1	210409_EC1_molivotto_S1R1	1	colobanthus	2018-02-02	C_10401		20.9%	17476224609375	False	0	MGEESGYIR	_MGEESGYIR_	_MGEESGYIR_.2	390575	3071620703125	33294609375
S1	210409_EC1_molivotto_S1R1	1	colobanthus	2018-02-02	C_10401		20.9%	17476224609375	True	0	QTLSYAGVDLELHPK	_QTLSYAGVDLELHPK_	_QTLSYAGVDLELHPK_.3	0.00494759614318993	5595755859375	606547900390625
S1	210409_EC1_molivotto_S1R1	1	colobanthus	2018-02-02	C_10401		20.9%	17476224609375	False	0	QVEFYFSDSNLPR	_QVEFYFSDSNLPR_	_QVEFYFSDSNLPR_.2	0.0029857499466548	98586728515625	106862373046875
S1	210409_EC1_molivotto_S1R1	1	colobanthus	2018-02-02	C_10401		20.9%	17476224609375	True	1	TIAASPLPYDAKLEDVESFFTQYGK	_TIAASPLPYDAKLEDVESFFTQYGK_	_TIAASPLPYDAKLEDVESFFTQYGK_.3	0.00628745491937511	454449033737183	49259672164917
S1	210409_EC1_molivotto_S1R1	1	colobanthus	2018-02-02	C_10402		2.5%	357809765625	True	0	IQAGEAIDQK	_IQAGEAIDQK_	_IQAGEAIDQK_.2	3.01185e-38	357809765625	3878453125
S1	210409_EC1_molivotto_S1R1	1	colobanthus	2018-02-02	C_10410		5.7%	60458453125	True	1	CEAAFVGNTIGQANGVFDKPLDLR	_C[Carbamidomethyl (C)]EAAFVGNTIGQANGVFDKPLDLR_	_C[Carbamidomethyl (C)]EAAFVGNTIGQANGVFDKPLDLR_.3	5.04348e-50	447765390625	48535203125
S1	210409_EC1_molivotto_S1R1	1	colobanthus	2018-02-02	C_10410		5.7%	60458453125	True	0	TLSAALMVNAK	_TLSAALMVNAK_	_TLSAALMVNAK_.2	5.02888e-15	761403671875	82531796875
S1	210409_EC1_molivotto_S1R1	1	colobanthus	2018-02-02	C_10418		19.2%	1474590625	False	0	AVVIHVPYR	_AVVIHVPYR_	_AVVIHVPYR_.2	7.12607e-51	6253385625	6778311875
S1	210409_EC1_molivotto_S1R1	1	colobanthus	2018-02-02	C_10418		19.2%	1474590625	False	0	AVVIHVPYR	_AVVIHVPYR_	_AVVIHVPYR_.3	8.9925e-51	43330346875	46967615625
S1	210409_EC1_molivotto_S1R1	1	colobanthus	2018-02-02	C_10418		19.2%	1474590625	False	0	AVVIHVPYR	_AVVIHVPYR_	_AVVIHVPYR_.1	1.28445e+06	132425947265625	1435421484375
S1	210409_EC1_molivotto_S1R1	1	colobanthus	2018-02-02	C_10418		19.2%	1474590625	False	0	LETFSGVYR	_LETFSGVYR_	_LETFSGVYR_.2	5.08803e-38	1064448.5	1153801.25
S1	210409_EC1_molivotto_S1R1	1	colobanthus	2018-02-02	C_10418		19.2%	1474590625	False	2	TRNDTEYKLETFSGVYR	_TRNDTEYKLETFSGVYR_	_TRNDTEYKLETFSGVYR_.3	8.97364e-27	158195171875	171474515625
S1	210409_EC1_molivotto_S1R1	1	colobanthus	2018-02-02	C_10418		19.2%	1474590625	False	2	TRNDTEYKLETFSGVYR	_TRNDTEYKLETFSGVYR_	_TRNDTEYKLETFSGVYR_.4	1.31171e-18	478898828125	51909890625
S1	210409_EC1_molivotto_S1R1	1	colobanthus	2018-02-02	C_10418		19.2%	1474590625	False	2	TRNDTEYKLETFSGVYR	_TRNDTEYKLETFSGVYR_	_TRNDTEYKLETFSGVYR_.2	7.1392e-23	15438576171875	16734533203125
S1	210409_EC1_molivotto_S1R1	1	colobanthus	2018-02-02	C_10418		19.2%	1474590625	False	1	NDTEYKLETFSGVYR	_NDTEYKLETFSGVYR_	_NDTEYKLETFSGVYR_.2	1.41561e-51	5871721875	6364610625
S1	210409_EC1_molivotto_S1R1	1	colobanthus	2018-02-02	C_10418		19.2%	1474590625	False	1	NDTEYKLETFSGVYR	_NDTEYKLETFSGVYR_	_NDTEYKLETFSGVYR_.3	2.3521e-37	16720278125	181238.25
S1	210409_EC1_molivotto_S1R1	1	colobanthus	2018-02-02	C_10418		19.2%	1474590625	False	1	TRNDTEYK	_TRNDTEYK_	_TRNDTEYK_.1	28.8536	8755880859375	94908740234375
S1	210409_EC1_molivotto_S1R1	1	colobanthus	2018-02-02	C_10418		19.2%	1474590625	False	1	TRNDTEYK	_TRNDTEYK_	_TRNDTEYK_.2	2.57141e-17	1251203359375	13562328125
S1	210409_EC1_molivotto_S1R1	1	colobanthus	2018-02-02	C_10418		19.2%	1474590625	True	1	DLFINSAAQFDISNNKK	_DLFINSAAQFDISNNKK_	_DLFINSAAQFDISNNKK_.2	20533.2	17841099609375	1933873046875
S1	210409_EC1_molivotto_S1R1	1	colobanthus	2018-02-02	C_10418		19.2%	1474590625	True	1	DLFINSAAQFDISNNKK	_DLFINSAAQFDISNNKK_	_DLFINSAAQFDISNNKK_.3	1.58377e-19	346180625	37524
S1	210409_EC1_molivotto_S1R1	1	colobanthus	2018-02-02	C_10418		19.2%	1474590625	False	1	KAVVIHVPYR	_KAVVIHVPYR_	_KAVVIHVPYR_.3	5.00589e-16	173626328125	18820099609375
S1	210409_EC1_molivotto_S1R1	1	colobanthus	2018-02-02	C_10418		19.2%	1474590625	False	1	KAVVIHVPYR	_KAVVIHVPYR_	_KAVVIHVPYR_.2	9.248e+09	645371240234375	699545458984375
S1	210409_EC1_molivotto_S1R1	1	colobanthus	2018-02-02	C_10418		19.2%	1474590625	False	1	TLTSVHENILEDLVQPAEIVGKR	_TLTSVHENILEDLVQPAEIVGKR_	_TLTSVHENILEDLVQPAEIVGKR_.3	0.00646770301288962	1	0.645034790039063
S1	210409_EC1_molivotto_S1R1	1	colobanthus	2018-02-02	C_10418		19.2%	1474590625	False	0	TLTSVHENILEDLVQPAEIVGK	_TLTSVHENILEDLVQPAEIVGK_	_TLTSVHENILEDLVQPAEIVGK_.3	6.7111e+09	748596252441406	811435485839844
S1	210409_EC1_molivotto_S1R1	1	colobanthus	2018-02-02	C_10418		19.2%	1474590625	True	2	DKGTETTEFDETVAQALFDLENTNNELKPDLK	_DKGTETTEFDETVAQALFDLENTNNELKPDLK_	_DKGTETTEFDETVAQALFDLENTNNELKPDLK_.4	9.76043e+09	326223095703125	353607153320313
S1	210409_EC1_molivotto_S1R1	1	colobanthus	23-Feb-2018;23-Feb-2018;14-Feb-2018	C_104186;C_2646;C_31394		6.9%;7.1%;5.9%	NaN	False	0	HVLFTEAK	_HVLFTEAK_	_HVLFTEAK_.2	8.21714e-19	136173115234375	147603857421875
S1	210409_EC1_molivotto_S1R1	1	colobanthus	23-Feb-2018;23-Feb-2018;14-Feb-2018	C_104186;C_2646;C_31394		6.9%;7.1%;5.9%	NaN	False	2	KTPEKLEFR	_KTPEKLEFR_	_KTPEKLEFR_.3	162043	8517470703125	9232451171875
S1	210409_EC1_molivotto_S1R1	1	colobanthus	23-Feb-2018;14-Feb-2018	C_104208;C_43212		6.8%;6.8%	NaN	False	1	SEIPEKECEACGGSGICAECK	_SEIPEKEC[Carbamidomethyl (C)]EAC[Carbamidomethyl (C)]GGSGIC[Carbamidomethyl (C)]AEC[Carbamidomethyl (C)]K_	_SEIPEKEC[Carbamidomethyl (C)]EAC[Carbamidomethyl (C)]GGSGIC[Carbamidomethyl (C)]AEC[Carbamidomethyl (C)]K_.3	1.11134e+08	7382048828125	800171826171875
S1	210409_EC1_molivotto_S1R1	1	colobanthus	23-Feb-2018;14-Feb-2018	C_104208;C_43212		6.8%;6.8%	NaN	False	0	MSSTDAATR	_MSSTDAATR_	_MSSTDAATR_.2	0.0050004093108093	6298154296875	68268388671875
S1	210409_EC1_molivotto_S1R1	1	colobanthus	2018-02-02	C_10425;C_7782		6.5%;5.7%	NaN	False	0	SGQNDAAIVLR	_SGQNDAAIVLR_	_SGQNDAAIVLR_.2	0.00068314	17622107421875	1910135546875
S1	210409_EC1_molivotto_S1R1	1	colobanthus	2018-02-02	C_10425;C_7782		6.5%;5.7%	NaN	False	0	VPSFDTVDDFLQK	_VPSFDTVDDFLQK_	_VPSFDTVDDFLQK_.2	0.000972855956853583	155861083984375	1689444921875
S1	210409_EC1_molivotto_S1R1	1	colobanthus	2018-02-02	C_10425;C_7782		6.5%;5.7%	NaN	False	0	LLDCPGVVMLK	_LLDC[Carbamidomethyl (C)]PGVVMLK_	_LLDC[Carbamidomethyl (C)]PGVVMLK_.2	2.06055e+07	2518060546875	272943359375
S1	210409_EC1_molivotto_S1R1	1	colobanthus	2018-02-02	C_10425;C_7782		6.5%;5.7%	NaN	False	0	GGIVDVEAAAR	_GGIVDVEAAAR_	_GGIVDVEAAAR_.2	0.00539196607030876	205447421875	2226932421875
S1	210409_EC1_molivotto_S1R1	1	colobanthus	2018-02-02	C_10425;C_7782		6.5%;5.7%	NaN	False	1	YLREELPAVAFK	_YLREELPAVAFK_	_YLREELPAVAFK_.3	0.00615581047372563	76517666015625	82940771484375
S1	210409_EC1_molivotto_S1R1	1	colobanthus	2018-02-02	C_10427		0.05	3063285546875	True	0	AFVVPEGHNAPQQVR	_AFVVPEGHNAPQQVR_	_AFVVPEGHNAPQQVR_.3	1.01845e-22	41286328125	44752015625
S1	210409_EC1_molivotto_S1R1	1	colobanthus	2018-02-02	C_10427		0.05	3063285546875	True	0	AFVVPEGHNAPQQVR	_AFVVPEGHNAPQQVR_	_AFVVPEGHNAPQQVR_.2	8.63846e-20	4331315625	4694898046875
S1	210409_EC1_molivotto_S1R1	1	colobanthus	2018-02-02	C_10427		0.05	3063285546875	True	0	SEWPAIDIPLDNK	_SEWPAIDIPLDNK_	_SEWPAIDIPLDNK_.2	5.19921e+06	4319708984375	46823171875
S1	210409_EC1_molivotto_S1R1	1	colobanthus	2018-02-02	C_10427		0.05	3063285546875	True	1	SGYIHHCVVGGLEYDKK	_SGYIHHC[Carbamidomethyl (C)]VVGGLEYDKK_	_SGYIHHC[Carbamidomethyl (C)]VVGGLEYDKK_.3	4196.78	64017353515625	693911474609375
S1	210409_EC1_molivotto_S1R1	1	colobanthus	2018-02-02	C_10428		12.8%	80690556640625	False	1	FRDPQPEYSAFR	_FRDPQPEYSAFR_	_FRDPQPEYSAFR_.3	4.75304e-30	795403828125	8621721875
S1	210409_EC1_molivotto_S1R1	1	colobanthus	2018-02-02	C_10428		12.8%	80690556640625	False	1	FRDPQPEYSAFR	_FRDPQPEYSAFR_	_FRDPQPEYSAFR_.2	6.22508e-13	5762826171875	6246573828125
S1	210409_EC1_molivotto_S1R1	1	colobanthus	2018-02-02	C_10428		12.8%	80690556640625	False	0	YYYQIGHGDSSR	_YYYQIGHGDSSR_	_YYYQIGHGDSSR_.3	2.23194e-33	247380859375	26814669921875
S1	210409_EC1_molivotto_S1R1	1	colobanthus	2018-02-02	C_10428		12.8%	80690556640625	False	0	YYYQIGHGDSSR	_YYYQIGHGDSSR_	_YYYQIGHGDSSR_.2	0.000655997	21041888671875	22808203125
S1	210409_EC1_molivotto_S1R1	1	colobanthus	2018-02-02	C_10428		12.8%	80690556640625	False	0	ITQGDYDGK	_ITQGDYDGK_	_ITQGDYDGK_.2	1.66537e-24	2241472265625	2429627734375
S1	210409_EC1_molivotto_S1R1	1	colobanthus	2018-02-02	C_10428		12.8%	80690556640625	False	0	ITQGDYDGK	_ITQGDYDGK_	_ITQGDYDGK_.1	3889.51	118038515625	1279469921875
S1	210409_EC1_molivotto_S1R1	1	colobanthus	2018-02-02	C_10428		12.8%	80690556640625	False	0	YHQNDIGLR	_YHQNDIGLR_	_YHQNDIGLR_.2	4.46689e+09	11476291015625	12439642578125
S1	210409_EC1_molivotto_S1R1	1	colobanthus	2018-02-02	C_10428		12.8%	80690556640625	False	1	YPVPDKTAPVYITVGDGGNQEGLAGR	_YPVPDKTAPVYITVGDGGNQEGLAGR_	_YPVPDKTAPVYITVGDGGNQEGLAGR_.3	2.88468e-11	2058257421875	2231033203125
S1	210409_EC1_molivotto_S1R1	1	colobanthus	2018-02-02	C_10428		12.8%	80690556640625	True	0	AFDVPEGHNAPQQVR	_AFDVPEGHNAPQQVR_	_AFDVPEGHNAPQQVR_.3	6.23995e+06	80690556640625	874639453125
S1	210409_EC1_molivotto_S1R1	1	colobanthus	2018-02-02	C_10428		12.8%	80690556640625	False	0	FGIIGDMGQTYNSLSTLEHYIESK	_FGIIGDMGQTYNSLSTLEHYIESK_	_FGIIGDMGQTYNSLSTLEHYIESK_.3	0.00484193761833648	752726318359375	815912255859375
S1	210409_EC1_molivotto_S1R1	1	colobanthus	2018-02-02	C_10428		12.8%	80690556640625	False	0	TAPVYITVGDGGNQEGLAGR	_TAPVYITVGDGGNQEGLAGR_	_TAPVYITVGDGGNQEGLAGR_.2	0.00838764896455311	99578046875	107936904296875
S1	210409_EC1_molivotto_S1R1	1	colobanthus	2018-02-23	C_1043;C_1104		28.1%;27.9%	NaN	False	0	SGVIILAEGR	_SGVIILAEGR_	_SGVIILAEGR_.2	3.89829e-47	3392813.5	3677615.75
S1	210409_EC1_molivotto_S1R1	1	colobanthus	2018-02-23	C_1043;C_1104		28.1%;27.9%	NaN	False	0	SGVIILAEGR	_SGVIILAEGR_	_SGVIILAEGR_.1	1.64298e-15	43269046875	4690116796875
S1	210409_EC1_molivotto_S1R1	1	colobanthus	2018-02-23	C_1043;C_1104		28.1%;27.9%	NaN	False	1	ITIKPQTDR	_ITIKPQTDR_	_ITIKPQTDR_.2	2.06519e-50	1480486375	1604762.5
S1	210409_EC1_molivotto_S1R1	1	colobanthus	2018-02-23	C_1043;C_1104		28.1%;27.9%	NaN	False	1	ITIKPQTDR	_ITIKPQTDR_	_ITIKPQTDR_.3	1.81585e-45	1325560625	1436831875
S1	210409_EC1_molivotto_S1R1	1	colobanthus	2018-02-23	C_1043;C_1104		28.1%;27.9%	NaN	False	1	LVGVSEETTTGVKR	_LVGVSEETTTGVKR_	_LVGVSEETTTGVKR_.3	6.93359e-51	1395296875	1512422
S1	210409_EC1_molivotto_S1R1	1	colobanthus	2018-02-23	C_1043;C_1104		28.1%;27.9%	NaN	False	1	LVGVSEETTTGVKR	_LVGVSEETTTGVKR_	_LVGVSEETTTGVKR_.2	9.66191e-53	1210029	1311602125
S1	210409_EC1_molivotto_S1R1	1	colobanthus	2018-02-23	C_1043;C_1104		28.1%;27.9%	NaN	False	0	TEFGPSQPFK	_TEFGPSQPFK_	_TEFGPSQPFK_.2	2.83543e-54	1783217375	1932905.5
S1	210409_EC1_molivotto_S1R1	1	colobanthus	2018-02-23	C_1043;C_1104		28.1%;27.9%	NaN	False	0	TEFGPSQPFK	_TEFGPSQPFK_	_TEFGPSQPFK_.1	1.08044e-51	247432921875	268203125
S1	210409_EC1_molivotto_S1R1	1	colobanthus	2018-02-23	C_1043;C_1104		28.1%;27.9%	NaN	False	0	DIIMVDHMR	_DIIMVDHMR_	_DIIMVDHMR_.2	5.4642e-51	1769019.75	1917516125
S1	210409_EC1_molivotto_S1R1	1	colobanthus	2018-02-23	C_1043;C_1104		28.1%;27.9%	NaN	False	0	DIIMVDHMR	_DIIMVDHMR_	_DIIMVDHMR_.3	1.17124e-45	5756161328125	623934921875
S1	210409_EC1_molivotto_S1R1	1	colobanthus	2018-02-23	C_1043;C_1104		28.1%;27.9%	NaN	False	0	DIIMVDHMR	_DIIMVDHM[Oxidation (M)]R_	_DIIMVDHM[Oxidation (M)]R_.2	4.07113e-27	105044.5	1138622265625
S1	210409_EC1_molivotto_S1R1	1	colobanthus	2018-02-23	C_1043;C_1104		28.1%;27.9%	NaN	False	0	DIIMVDHMR	_DIIM[Oxidation (M)]VDHMR_	_DIIM[Oxidation (M)]VDHMR_.2	1.03695e-31	5830323828125	6319737109375
S1	210409_EC1_molivotto_S1R1	1	colobanthus	2018-02-23	C_1043;C_1104		28.1%;27.9%	NaN	False	0	DIIMVDHMR	_DIIM[Oxidation (M)]VDHMR_	_DIIM[Oxidation (M)]VDHMR_.3	3.85598e+09	1673391796875	18138609375
S1	210409_EC1_molivotto_S1R1	1	colobanthus	2018-02-23	C_1043;C_1104		28.1%;27.9%	NaN	False	0	DIIMVDHMR	_DIIM[Oxidation (M)]VDHM[Oxidation (M)]R_	_DIIM[Oxidation (M)]VDHM[Oxidation (M)]R_.2	0.00012848750913685	17359498046875	18816703125
S1	210409_EC1_molivotto_S1R1	1	colobanthus	2018-02-23	C_1043;C_1104		28.1%;27.9%	NaN	False	0	FVFPDTK	_FVFPDTK_	_FVFPDTK_.2	3.78052e-58	9141664375	9909040625
S1	210409_EC1_molivotto_S1R1	1	colobanthus	2018-02-23	C_1043;C_1104		28.1%;27.9%	NaN	False	0	FVFPDTK	_FVFPDTK_	_FVFPDTK_.1	2.08398e-56	9383635625	1017132375
S1	210409_EC1_molivotto_S1R1	1	colobanthus	2018-02-23	C_1043;C_1104		28.1%;27.9%	NaN	False	1	DQSDYLSIPVEGPYKPVHYR	_DQSDYLSIPVEGPYKPVHYR_	_DQSDYLSIPVEGPYKPVHYR_.3	7.10641e-57	9328576875	10111643125
S1	210409_EC1_molivotto_S1R1	1	colobanthus	2018-02-23	C_1043;C_1104		28.1%;27.9%	NaN	False	1	DQSDYLSIPVEGPYKPVHYR	_DQSDYLSIPVEGPYKPVHYR_	_DQSDYLSIPVEGPYKPVHYR_.4	1.36263e-51	606445875	657352625
S1	210409_EC1_molivotto_S1R1	1	colobanthus	2018-02-23	C_1043;C_1104		28.1%;27.9%	NaN	False	0	VGVVCGYGDVGK	_VGVVC[Carbamidomethyl (C)]GYGDVGK_	_VGVVC[Carbamidomethyl (C)]GYGDVGK_.2	5.79731e-45	1311109625	1421167.75
S1	210409_EC1_molivotto_S1R1	1	colobanthus	2018-02-23	C_1043;C_1104		28.1%;27.9%	NaN	False	0	LVGVSEETTTGVK	_LVGVSEETTTGVK_	_LVGVSEETTTGVK_.2	3.2112e-53	7204613125	7809388125
S1	210409_EC1_molivotto_S1R1	1	colobanthus	2018-02-23	C_1043;C_1104		28.1%;27.9%	NaN	False	0	VAALHLGK	_VAALHLGK_	_VAALHLGK_.2	3.99705e-55	662320375	717917375
S1	210409_EC1_molivotto_S1R1	1	colobanthus	2018-02-23	C_1043;C_1104		28.1%;27.9%	NaN	False	0	VAALHLGK	_VAALHLGK_	_VAALHLGK_.1	4.23387e-50	1828389375	1981869375
S1	210409_EC1_molivotto_S1R1	1	colobanthus	2018-02-23	C_1043;C_1104		28.1%;27.9%	NaN	False	1	ESLKVDPK	_ESLKVDPK_	_ESLKVDPK_.2	9.88092e-55	709189	768720.25
S1	210409_EC1_molivotto_S1R1	1	colobanthus	2018-02-23	C_1043;C_1104		28.1%;27.9%	NaN	False	1	ESLKVDPK	_ESLKVDPK_	_ESLKVDPK_.1	1.67511e-44	604514765625	6552594140625
S1	210409_EC1_molivotto_S1R1	1	colobanthus	2018-02-23	C_1043;C_1104		28.1%;27.9%	NaN	False	0	GCALALK	_GC[Carbamidomethyl (C)]ALALK_	_GC[Carbamidomethyl (C)]ALALK_.1	2.97311e-43	235453625	255218.25
S1	210409_EC1_molivotto_S1R1	1	colobanthus	2018-02-23	C_1043;C_1104		28.1%;27.9%	NaN	False	0	GCALALK	_GC[Carbamidomethyl (C)]ALALK_	_GC[Carbamidomethyl (C)]ALALK_.2	7.4902e-53	206549921875	223888296875
S1	210409_EC1_molivotto_S1R1	1	colobanthus	2018-02-23	C_1043;C_1104		28.1%;27.9%	NaN	False	0	AEEEFEK	_AEEEFEK_	_AEEEFEK_.1	5.19038e-56	31587603125	34239153125
S1	210409_EC1_molivotto_S1R1	1	colobanthus	2018-02-23	C_1043;C_1104		28.1%;27.9%	NaN	False	0	AEEEFEK	_AEEEFEK_	_AEEEFEK_.2	1.24729e-54	11237759375	121810875
S1	210409_EC1_molivotto_S1R1	1	colobanthus	2018-02-23	C_1043;C_1104		28.1%;27.9%	NaN	False	2	RITIKPQTDR	_RITIKPQTDR_	_RITIKPQTDR_.3	0.000227581109516369	2011918359375	2180804296875
S1	210409_EC1_molivotto_S1R1	1	colobanthus	2018-02-23	C_1043;C_1104		28.1%;27.9%	NaN	False	0	DSAAVFAWK	_DSAAVFAWK_	_DSAAVFAWK_.2	9.72958e-56	30917109375	33512378125
S1	210409_EC1_molivotto_S1R1	1	colobanthus	2018-02-23	C_1043;C_1104		28.1%;27.9%	NaN	False	0	DSAAVFAWK	_DSAAVFAWK_	_DSAAVFAWK_.1	1.78113e-52	135837265625	1472398125
S1	210409_EC1_molivotto_S1R1	1	colobanthus	2018-02-23	C_1043;C_1104		28.1%;27.9%	NaN	False	0	WCSCNIFSTQDHAAAVIAR	_WC[Carbamidomethyl (C)]SC[Carbamidomethyl (C)]NIFSTQDHAAAVIAR_	_WC[Carbamidomethyl (C)]SC[Carbamidomethyl (C)]NIFSTQDHAAAVIAR_.3	6.78793e-45	198982125	215685234375
S1	210409_EC1_molivotto_S1R1	1	colobanthus	2018-02-23	C_1043;C_1104		28.1%;27.9%	NaN	False	0	WCSCNIFSTQDHAAAVIAR	_WC[Carbamidomethyl (C)]SC[Carbamidomethyl (C)]NIFSTQDHAAAVIAR_	_WC[Carbamidomethyl (C)]SC[Carbamidomethyl (C)]NIFSTQDHAAAVIAR_.2	0.000102138258847432	4711262890625	5106739453125
S1	210409_EC1_molivotto_S1R1	1	colobanthus	2018-02-23	C_1043;C_1104		28.1%;27.9%	NaN	False	0	DMSQADFGR	_DMSQADFGR_	_DMSQADFGR_.2	4.25433e-43	170944875	185294453125
S1	210409_EC1_molivotto_S1R1	1	colobanthus	2018-02-23	C_1043;C_1104		28.1%;27.9%	NaN	False	0	DMSQADFGR	_DMSQADFGR_	_DMSQADFGR_.1	1967.51	30154861328125	32686142578125
S1	210409_EC1_molivotto_S1R1	1	colobanthus	2018-02-23	C_1043;C_1104		28.1%;27.9%	NaN	False	0	DMSQADFGR	_DM[Oxidation (M)]SQADFGR_	_DM[Oxidation (M)]SQADFGR_.2	0.000982514	13712892578125	14863990234375
S1	210409_EC1_molivotto_S1R1	1	colobanthus	2018-02-23	C_1043;C_1104		28.1%;27.9%	NaN	False	0	ALDWGPGGGPDLIVDDGGDATLLIHEGVK	_ALDWGPGGGPDLIVDDGGDATLLIHEGVK_	_ALDWGPGGGPDLIVDDGGDATLLIHEGVK_.3	8.14512e-44	257710109375	279343
S1	210409_EC1_molivotto_S1R1	1	colobanthus	2018-02-23	C_1043;C_1104		28.1%;27.9%	NaN	False	1	ALDWGPGGGPDLIVDDGGDATLLIHEGVKAEEEFEK	_ALDWGPGGGPDLIVDDGGDATLLIHEGVKAEEEFEK_	_ALDWGPGGGPDLIVDDGGDATLLIHEGVKAEEEFEK_.4	0.000535069298823274	1602833984375	173738024902344
S1	210409_EC1_molivotto_S1R1	1	colobanthus	2018-02-23	C_1043;C_1104		28.1%;27.9%	NaN	False	0	LEIEMAEVEMPGLMACR	_LEIEMAEVEMPGLMAC[Carbamidomethyl (C)]R_	_LEIEMAEVEMPGLMAC[Carbamidomethyl (C)]R_.2	3.8362e-05	3438655078125	3727305078125
S1	210409_EC1_molivotto_S1R1	1	colobanthus	2018-02-23	C_1043;C_1104		28.1%;27.9%	NaN	False	0	LYQMQYNGTLLFPAINVNDSVTK	_LYQM[Oxidation (M)]QYNGTLLFPAINVNDSVTK_	_LYQM[Oxidation (M)]QYNGTLLFPAINVNDSVTK_.3	3.10343e-32	3791905859375	4110208984375
S1	210409_EC1_molivotto_S1R1	1	colobanthus	2018-02-23	C_1043;C_1104		28.1%;27.9%	NaN	False	0	LYQMQYNGTLLFPAINVNDSVTK	_LYQMQYNGTLLFPAINVNDSVTK_	_LYQMQYNGTLLFPAINVNDSVTK_.3	0.0064424384185948	12097595703125	131131015625
S1	210409_EC1_molivotto_S1R1	1	colobanthus	2018-02-23	C_1043;C_1104		28.1%;27.9%	NaN	False	2	LTKDQSDYLSIPVEGPYKPVHYR	_LTKDQSDYLSIPVEGPYKPVHYR_	_LTKDQSDYLSIPVEGPYKPVHYR_.4	31.7047	306112109375	3318080078125
S1	210409_EC1_molivotto_S1R1	1	colobanthus	2018-02-23	C_1043;C_1104		28.1%;27.9%	NaN	False	2	ERLVGVSEETTTGVKR	_ERLVGVSEETTTGVKR_	_ERLVGVSEETTTGVKR_.3	1.50942e-16	1941246875	2104200390625
S1	210409_EC1_molivotto_S1R1	1	colobanthus	2018-02-23	C_1043;C_1104		28.1%;27.9%	NaN	False	0	GETLQEYWWCTER	_GETLQEYWWC[Carbamidomethyl (C)]TER_	_GETLQEYWWC[Carbamidomethyl (C)]TER_.2	0.000418532078247568	1	0.866409301757813
S1	210409_EC1_molivotto_S1R1	1	colobanthus	2018-02-23	C_1043;C_1104		28.1%;27.9%	NaN	False	1	VKDMSQADFGR	_VKDMSQADFGR_	_VKDMSQADFGR_.2	1.87159e-27	977884140625	105997046875
S1	210409_EC1_molivotto_S1R1	1	colobanthus	2018-02-23	C_1043;C_1104		28.1%;27.9%	NaN	False	1	VKDMSQADFGR	_VKDMSQADFGR_	_VKDMSQADFGR_.3	2.50515	4621518359375	5009461328125
S1	210409_EC1_molivotto_S1R1	1	colobanthus	2018-02-23	C_1043;C_1104		28.1%;27.9%	NaN	False	0	NNAIVCNIGHFDNEIDMHGLETFPGIK	_NNAIVC[Carbamidomethyl (C)]NIGHFDNEIDMHGLETFPGIK_	_NNAIVC[Carbamidomethyl (C)]NIGHFDNEIDMHGLETFPGIK_.3	1.7511e-12	16937028125	1835876875
S1	210409_EC1_molivotto_S1R1	1	colobanthus	2018-02-23	C_1043;C_1104		28.1%;27.9%	NaN	False	0	NNAIVCNIGHFDNEIDMHGLETFPGIK	_NNAIVC[Carbamidomethyl (C)]NIGHFDNEIDMHGLETFPGIK_	_NNAIVC[Carbamidomethyl (C)]NIGHFDNEIDMHGLETFPGIK_.4	3.78093e-23	70994484375	76953953125
S1	210409_EC1_molivotto_S1R1	1	colobanthus	2018-02-23	C_1043;C_1104		28.1%;27.9%	NaN	False	0	NNAIVCNIGHFDNEIDMHGLETFPGIK	_NNAIVC[Carbamidomethyl (C)]NIGHFDNEIDM[Oxidation (M)]HGLETFPGIK_	_NNAIVC[Carbamidomethyl (C)]NIGHFDNEIDM[Oxidation (M)]HGLETFPGIK_.4	0.00234596139563594	1	0.851234436035156
S1	210409_EC1_molivotto_S1R1	1	colobanthus	2018-02-23	C_1043;C_1104		28.1%;27.9%	NaN	False	0	NNAIVCNIGHFDNEIDMHGLETFPGIK	_NNAIVC[Carbamidomethyl (C)]NIGHFDNEIDM[Oxidation (M)]HGLETFPGIK_	_NNAIVC[Carbamidomethyl (C)]NIGHFDNEIDM[Oxidation (M)]HGLETFPGIK_.3	5.79664e+08	74506171875	80760421875
S1	210409_EC1_molivotto_S1R1	1	colobanthus	2018-02-23	C_1043;C_1104		28.1%;27.9%	NaN	False	1	NNAIVCNIGHFDNEIDMHGLETFPGIKR	_NNAIVC[Carbamidomethyl (C)]NIGHFDNEIDM[Oxidation (M)]HGLETFPGIKR_	_NNAIVC[Carbamidomethyl (C)]NIGHFDNEIDM[Oxidation (M)]HGLETFPGIKR_.4	674.568	102756375	11138203125
S1	210409_EC1_molivotto_S1R1	1	colobanthus	2018-02-23	C_1043;C_1104		28.1%;27.9%	NaN	False	1	AEEEFEKNGTIPDPTSTDNVEFQLVLGLIK	_AEEEFEKNGTIPDPTSTDNVEFQLVLGLIK_	_AEEEFEKNGTIPDPTSTDNVEFQLVLGLIK_.3	0.000940228561854203	131377506256104	142405700683594
S1	210409_EC1_molivotto_S1R1	1	colobanthus	2018-02-02	C_10431		10.9%	838374296875	True	0	ELVPGIK	_ELVPGIK_	_ELVPGIK_.2	8.34614e-22	13264290625	1437773125
S1	210409_EC1_molivotto_S1R1	1	colobanthus	2018-02-02	C_10431		10.9%	838374296875	True	0	FVLTTHK	_FVLTTHK_	_FVLTTHK_.2	8.32626e-12	719210703125	779583203125
S1	210409_EC1_molivotto_S1R1	1	colobanthus	2018-02-02	C_10431		10.9%	838374296875	True	0	VYGGSIDDVK	_VYGGSIDDVK_	_VYGGSIDDVK_.2	6.55168e-31	4694831640625	508892890625
S1	210409_EC1_molivotto_S1R1	1	colobanthus	2018-02-02	C_10431		10.9%	838374296875	True	0	EHGVEVK	_EHGVEVK_	_EHGVEVK_.1	0.00171057880149865	60825849609375	6593173828125
S1	210409_EC1_molivotto_S1R1	1	colobanthus	2018-02-02	C_10431		10.9%	838374296875	True	0	EHGVEVK	_EHGVEVK_	_EHGVEVK_.2	0.00214998987304156	142878173828125	1548717578125
S1	210409_EC1_molivotto_S1R1	1	colobanthus	2018-02-02	C_10431		10.9%	838374296875	True	0	WAQNQQTAGLPTVPSTIEEELEINPFMR	_WAQNQQTAGLPTVPSTIEEELEINPFMR_	_WAQNQQTAGLPTVPSTIEEELEINPFMR_.3	2.19594e-05	49105576171875	532276318359375
S1	210409_EC1_molivotto_S1R1	1	colobanthus	2018-02-02	C_10431		10.9%	838374296875	True	2	EAAVVDPVEPEKVLEAAKEHGVEVK	_EAAVVDPVEPEKVLEAAKEHGVEVK_	_EAAVVDPVEPEKVLEAAKEHGVEVK_.4	6.39196e+09	988991015625	107200966796875
S1	210409_EC1_molivotto_S1R1	1	colobanthus	02-Feb-2018;14-Feb-2018;14-Feb-2018	C_10439;C_36180;C_50842		3.7%;4.7%;4.6%	NaN	False	0	SLGLIVCR	_SLGLIVC[Carbamidomethyl (C)]R_	_SLGLIVC[Carbamidomethyl (C)]R_.2	8.3329e-44	34042153125	3689974375
S1	210409_EC1_molivotto_S1R1	1	colobanthus	02-Feb-2018;14-Feb-2018;14-Feb-2018	C_10439;C_36180;C_50842		3.7%;4.7%;4.6%	NaN	False	0	ETVLDLAK	_ETVLDLAK_	_ETVLDLAK_.2	0.107858	177803890625	192729234375
S1	210409_EC1_molivotto_S1R1	1	colobanthus	02-Feb-2018;14-Feb-2018;14-Feb-2018	C_10439;C_36180;C_50842		3.7%;4.7%;4.6%	NaN	False	0	ETVLDLAK	_ETVLDLAK_	_ETVLDLAK_.1	2.63e-28	64499890625	699141875
S1	210409_EC1_molivotto_S1R1	1	colobanthus	2018-02-02	C_10440		21.7%	29136990234375	False	0	YFPSAPPAR	_YFPSAPPAR_	_YFPSAPPAR_.2	2.76137e-57	2614393.25	2833852.5
S1	210409_EC1_molivotto_S1R1	1	colobanthus	2018-02-02	C_10440		21.7%	29136990234375	False	0	STYQVAALPLDAR	_STYQVAALPLDAR_	_STYQVAALPLDAR_.2	1.54781e-56	2175174	2357764
S1	210409_EC1_molivotto_S1R1	1	colobanthus	2018-02-02	C_10440		21.7%	29136990234375	False	0	APAALGPYSQAIK	_APAALGPYSQAIK_	_APAALGPYSQAIK_.2	7.46937e-51	8133588125	881634375
S1	210409_EC1_molivotto_S1R1	1	colobanthus	2018-02-02	C_10440		21.7%	29136990234375	False	0	ASGASYSSVVK	_ASGASYSSVVK_	_ASGASYSSVVK_.2	1.22106e-54	7571520625	820709.5
S1	210409_EC1_molivotto_S1R1	1	colobanthus	2018-02-02	C_10440		21.7%	29136990234375	False	0	ASGASYSSVVK	_ASGASYSSVVK_	_ASGASYSSVVK_.1	1.13813e-55	766776875	831142265625
S1	210409_EC1_molivotto_S1R1	1	colobanthus	2018-02-02	C_10440		21.7%	29136990234375	False	0	FVSETVEEQTEQVMK	_FVSETVEEQTEQVMK_	_FVSETVEEQTEQVMK_.2	1.16645e-52	5929423125	642715.5
S1	210409_EC1_molivotto_S1R1	1	colobanthus	2018-02-02	C_10440		21.7%	29136990234375	False	0	FVSETVEEQTEQVMK	_FVSETVEEQTEQVM[Oxidation (M)]K_	_FVSETVEEQTEQVM[Oxidation (M)]K_.2	2.18407e-43	27651017578125	2997212109375
S1	210409_EC1_molivotto_S1R1	1	colobanthus	2018-02-02	C_10440		21.7%	29136990234375	False	0	EVVQTNK	_EVVQTNK_	_EVVQTNK_.2	2.02451e-32	20479659375	22198778125
S1	210409_EC1_molivotto_S1R1	1	colobanthus	2018-02-02	C_10440		21.7%	29136990234375	False	0	EVVQTNK	_EVVQTNK_	_EVVQTNK_.1	2.73821e-31	18273640625	1980758125
S1	210409_EC1_molivotto_S1R1	1	colobanthus	2018-02-02	C_10440		21.7%	29136990234375	True	1	KVNEVYAK	_KVNEVYAK_	_KVNEVYAK_.2	3.41422e-20	6095669140625	660735625
S1	210409_EC1_molivotto_S1R1	1	colobanthus	2018-02-02	C_10440		21.7%	29136990234375	True	1	KVNEVYAK	_KVNEVYAK_	_KVNEVYAK_.1	2.63214e-19	63606943359375	689462841796875
S1	210409_EC1_molivotto_S1R1	1	colobanthus	2018-02-02	C_10440		21.7%	29136990234375	False	0	TTIMLADLK	_TTIMLADLK_	_TTIMLADLK_.2	1.55215e-50	651290	7059610625
S1	210409_EC1_molivotto_S1R1	1	colobanthus	2018-02-02	C_10440		21.7%	29136990234375	False	0	TTIMLADLK	_TTIMLADLK_	_TTIMLADLK_.1	1.48731e-44	860131171875	93233296875
S1	210409_EC1_molivotto_S1R1	1	colobanthus	2018-02-02	C_10440		21.7%	29136990234375	False	0	TTIMLADLK	_TTIM[Oxidation (M)]LADLK_	_TTIM[Oxidation (M)]LADLK_.2	1.07004e-20	6506923046875	705313203125
S1	210409_EC1_molivotto_S1R1	1	colobanthus	2018-02-02	C_10440		21.7%	29136990234375	False	0	NMGEILK	_NMGEILK_	_NMGEILK_.1	1.37977e-52	30042165625	325639875
S1	210409_EC1_molivotto_S1R1	1	colobanthus	2018-02-02	C_10440		21.7%	29136990234375	False	0	NMGEILK	_NMGEILK_	_NMGEILK_.2	4.35548e-47	12719421875	137871.25
S1	210409_EC1_molivotto_S1R1	1	colobanthus	2018-02-02	C_10440		21.7%	29136990234375	False	0	NMGEILK	_NM[Oxidation (M)]GEILK_	_NM[Oxidation (M)]GEILK_.2	0.0247672	1676024609375	18167146484375
S1	210409_EC1_molivotto_S1R1	1	colobanthus	2018-02-02	C_10440		21.7%	29136990234375	False	0	NMGEILK	_NM[Oxidation (M)]GEILK_	_NM[Oxidation (M)]GEILK_.1	0.00533143065245598	175666357421875	190412280273438
S1	210409_EC1_molivotto_S1R1	1	colobanthus	2018-02-02	C_10440		21.7%	29136990234375	True	0	VNEVYAK	_VNEVYAK_	_VNEVYAK_.2	7.0545e+06	246152890625	26681564453125
S1	210409_EC1_molivotto_S1R1	1	colobanthus	2018-02-02	C_10440		21.7%	29136990234375	False	0	ANNLLFVSGVLGLVPETGK	_ANNLLFVSGVLGLVPETGK_	_ANNLLFVSGVLGLVPETGK_.3	6.34233e-54	2080641875	225529671875
S1	210409_EC1_molivotto_S1R1	1	colobanthus	2018-02-02	C_10441		7.9%	135896669921875	False	0	NFNEITSIQDAK	_NFNEITSIQDAK_	_NFNEITSIQDAK_.2	2.07077e-32	365178359375	395832421875
S1	210409_EC1_molivotto_S1R1	1	colobanthus	2018-02-02	C_10441		7.9%	135896669921875	False	0	EALAALGLK	_EALAALGLK_	_EALAALGLK_.2	1.1047e-13	3314236328125	3592442578125
S1	210409_EC1_molivotto_S1R1	1	colobanthus	2018-02-02	C_10441		7.9%	135896669921875	False	0	VATEFEEQWAK	_VATEFEEQWAK_	_VATEFEEQWAK_.2	8.2005e-23	17222875	18668611328125
S1	210409_EC1_molivotto_S1R1	1	colobanthus	2018-02-02	C_10441		7.9%	135896669921875	False	0	TEPLQDLDR	_TEPLQDLDR_	_TEPLQDLDR_.2	0.000376163043221124	111847484375	1212362734375
S1	210409_EC1_molivotto_S1R1	1	colobanthus	2018-02-02	C_10441		7.9%	135896669921875	True	1	LVGIYEDKDNSR	_LVGIYEDKDNSR_	_LVGIYEDKDNSR_.2	4.7418e-37	233943671875	25358154296875
S1	210409_EC1_molivotto_S1R1	1	colobanthus	2018-02-02	C_10441		7.9%	135896669921875	True	0	ELQNDPTSAK	_ELQNDPTSAK_	_ELQNDPTSAK_.2	0.000677389409250211	378496704101563	41026875
S1	210409_EC1_molivotto_S1R1	1	colobanthus	2018-02-02	C_10441		7.9%	135896669921875	False	0	CLGIPNTK	_C[Carbamidomethyl (C)]LGIPNTK_	_C[Carbamidomethyl (C)]LGIPNTK_.2	0.00616942216870365	2434108203125	2638433984375
S1	210409_EC1_molivotto_S1R1	1	colobanthus	02-Feb-2018;23-Feb-2018	C_10444;C_2235		20.9%;19.3%	NaN	False	0	VTTTDDPIIR	_VTTTDDPIIR_	_VTTTDDPIIR_.2	1.02654e-19	1128972578125	1223741640625
S1	210409_EC1_molivotto_S1R1	1	colobanthus	02-Feb-2018;23-Feb-2018	C_10444;C_2235		20.9%;19.3%	NaN	False	1	VTTTDDPIIRR	_VTTTDDPIIRR_	_VTTTDDPIIRR_.3	1.28307e+08	37291640625	4042200390625
S1	210409_EC1_molivotto_S1R1	1	colobanthus	02-Feb-2018;23-Feb-2018	C_10444;C_2235		20.9%;19.3%	NaN	False	1	VTTTDDPIIRR	_VTTTDDPIIRR_	_VTTTDDPIIRR_.2	6.30504e+07	3546617578125	384433046875
S1	210409_EC1_molivotto_S1R1	1	colobanthus	02-Feb-2018;23-Feb-2018	C_10444;C_2235		20.9%;19.3%	NaN	False	0	GAVLATELK	_GAVLATELK_	_GAVLATELK_.2	0.000162690668096436	649621640625	70415265625
S1	210409_EC1_molivotto_S1R1	1	colobanthus	02-Feb-2018;23-Feb-2018	C_10444;C_2235		20.9%;19.3%	NaN	False	1	DPSKPQVR	_DPSKPQVR_	_DPSKPQVR_.2	9.59095e-17	59346640625	64328359375
S1	210409_EC1_molivotto_S1R1	1	colobanthus	02-Feb-2018;23-Feb-2018	C_10444;C_2235		20.9%;19.3%	NaN	False	0	YTGVDWR	_YTGVDWR_	_YTGVDWR_.2	2.33481e-38	4750646875	5149429296875
S1	210409_EC1_molivotto_S1R1	1	colobanthus	02-Feb-2018;23-Feb-2018	C_10444;C_2235		20.9%;19.3%	NaN	False	0	CELQSSMELNEQK	_C[Carbamidomethyl (C)]ELQSSMELNEQK_	_C[Carbamidomethyl (C)]ELQSSMELNEQK_.2	1.47494e-17	1514434765625	1641560546875
S1	210409_EC1_molivotto_S1R1	1	colobanthus	02-Feb-2018;23-Feb-2018	C_10444;C_2235		20.9%;19.3%	NaN	False	0	NQNLNNANR	_NQNLNNANR_	_NQNLNNANR_.2	2.92118e-17	41691671875	4519138671875
S1	210409_EC1_molivotto_S1R1	1	colobanthus	02-Feb-2018;23-Feb-2018	C_10444;C_2235		20.9%;19.3%	NaN	False	0	NQNLNNANR	_NQNLNNANR_	_NQNLNNANR_.1	1.34564e+09	161937878417969	175531396484375
S1	210409_EC1_molivotto_S1R1	1	colobanthus	02-Feb-2018;23-Feb-2018	C_10444;C_2235		20.9%;19.3%	NaN	False	1	KVAFDEPNPFASEGEEVASAAYR	_KVAFDEPNPFASEGEEVASAAYR_	_KVAFDEPNPFASEGEEVASAAYR_.3	3.60306e-41	4545021484375	492654296875
S1	210409_EC1_molivotto_S1R1	1	colobanthus	02-Feb-2018;23-Feb-2018	C_10444;C_2235		20.9%;19.3%	NaN	False	2	YVLVKDPSKPQVR	_YVLVKDPSKPQVR_	_YVLVKDPSKPQVR_.2	9.65377e+07	78601865234375	85199921875
S1	210409_EC1_molivotto_S1R1	1	colobanthus	02-Feb-2018;23-Feb-2018	C_10444;C_2235		20.9%;19.3%	NaN	False	2	YVLVKDPSKPQVR	_YVLVKDPSKPQVR_	_YVLVKDPSKPQVR_.3	4.3079e+08	32545966796875	3527796484375
S1	210409_EC1_molivotto_S1R1	1	colobanthus	02-Feb-2018;23-Feb-2018	C_10444;C_2235		20.9%;19.3%	NaN	False	0	QFITVNALNEFDSK	_QFITVNALNEFDSK_	_QFITVNALNEFDSK_.2	5.03975e-06	27037947265625	29307587890625
S1	210409_EC1_molivotto_S1R1	1	colobanthus	02-Feb-2018;23-Feb-2018	C_10444;C_2235		20.9%;19.3%	NaN	False	0	DGSQLDLLSVHETSQEPLPESK	_DGSQLDLLSVHETSQEPLPESK_	_DGSQLDLLSVHETSQEPLPESK_.3	0.000513220052519866	411246728515625	445767919921875
S1	210409_EC1_molivotto_S1R1	1	colobanthus	02-Feb-2018;23-Feb-2018	C_10444;C_2235		20.9%;19.3%	NaN	False	1	DSLHHVILGVVGYKPK	_DSLHHVILGVVGYKPK_	_DSLHHVILGVVGYKPK_.3	4.9178e-06	33939921875	3678893359375
S1	210409_EC1_molivotto_S1R1	1	colobanthus	02-Feb-2018;23-Feb-2018	C_10444;C_2235		20.9%;19.3%	NaN	False	1	DSLHHVILGVVGYKPK	_DSLHHVILGVVGYKPK_	_DSLHHVILGVVGYKPK_.4	21179	26374533203125	28588484375
S1	210409_EC1_molivotto_S1R1	1	colobanthus	02-Feb-2018;23-Feb-2018	C_10444;C_2235		20.9%;19.3%	NaN	False	0	SSVEIQPEWNMLDQIPFSTFTK	_SSVEIQPEWNMLDQIPFSTFTK_	_SSVEIQPEWNMLDQIPFSTFTK_.3	3.06816e-08	66955009765625	72575400390625
S1	210409_EC1_molivotto_S1R1	1	colobanthus	02-Feb-2018;23-Feb-2018	C_10444;C_2235		20.9%;19.3%	NaN	False	0	WTAQALLGSADMMK	_WTAQALLGSADMMK_	_WTAQALLGSADMMK_.2	0.00167326815052816	311486743164063	3376337890625
S1	210409_EC1_molivotto_S1R1	1	colobanthus	02-Feb-2018;23-Feb-2018	C_10444;C_2235		20.9%;19.3%	NaN	False	0	EDINSAHSLSVEAAYINQNFSQQVLVK	_EDINSAHSLSVEAAYINQNFSQQVLVK_	_EDINSAHSLSVEAAYINQNFSQQVLVK_.3	0.00221287750821705	587444384765625	636756103515625
S1	210409_EC1_molivotto_S1R1	1	colobanthus	02-Feb-2018;23-Feb-2018	C_10444;C_2235		20.9%;19.3%	NaN	False	0	SVYSWDIVIQR	_SVYSWDIVIQR_	_SVYSWDIVIQR_.2	0.00540324654572603	1	0.654006958007813
S1	210409_EC1_molivotto_S1R1	1	colobanthus	2018-02-23	C_104443		1.4%	NaN	False	0	TVLIMELINNVAK	_TVLIMELINNVAK_	_TVLIMELINNVAK_.2	1.0312e-57	2736402.75	2966104
S1	210409_EC1_molivotto_S1R1	1	colobanthus	2018-02-23	C_104443		1.4%	NaN	False	0	TVLIMELINNVAK	_TVLIM[Oxidation (M)]ELINNVAK_	_TVLIM[Oxidation (M)]ELINNVAK_.2	8.15595e-51	153536453125	166424734375
S1	210409_EC1_molivotto_S1R1	1	colobanthus	2018-02-23	C_104443		1.4%	NaN	False	0	TVLIMELINNVAK	_TVLIMELINNVAK_	_TVLIMELINNVAK_.3	0.2906	613851904296875	665380322265625
S1	210409_EC1_molivotto_S1R1	1	colobanthus	23-Feb-2018;02-Feb-2018;23-Feb-2018;14-Feb-2018;14-Feb-2018;14-Feb-2018;23-Feb-2018;23-Feb-2018;02-Feb-2018	C_104559;C_14571;C_2247;C_33232;C_35655;C_43599;C_4855;C_588;C_8236		1.6%;1.2%;2%;1.2%;1.2%;1.1%;1.1%;1.3%;0.7%	NaN	False	0	LDDWVLCR	_LDDWVLC[Carbamidomethyl (C)]R_	_LDDWVLC[Carbamidomethyl (C)]R_.2	2.51188e-43	19574935546875	21218109375
S1	210409_EC1_molivotto_S1R1	1	colobanthus	2018-02-02	C_10457		21.7%	13113478125	False	0	LVPLLTEAGAVK	_LVPLLTEAGAVK_	_LVPLLTEAGAVK_.2	3.27814e-55	1020496.25	1106159.5
S1	210409_EC1_molivotto_S1R1	1	colobanthus	2018-02-02	C_10457		21.7%	13113478125	True	0	TIELDQESDGR	_TIELDQESDGR_	_TIELDQESDGR_.2	4.05076e-22	26282646875	28488884375
S1	210409_EC1_molivotto_S1R1	1	colobanthus	2018-02-02	C_10457		21.7%	13113478125	True	0	LIVSSNSVVVFSK	_LIVSSNSVVVFSK_	_LIVSSNSVVVFSK_.2	3.30621e-41	1078827265625	116938703125
S1	210409_EC1_molivotto_S1R1	1	colobanthus	2018-02-02	C_10457		21.7%	13113478125	True	0	SYCPYCVDVK	_SYC[Carbamidomethyl (C)]PYC[Carbamidomethyl (C)]VDVK_	_SYC[Carbamidomethyl (C)]PYC[Carbamidomethyl (C)]VDVK_.2	0.000112216697411483	226951328125	24600224609375
S1	210409_EC1_molivotto_S1R1	1	colobanthus	2018-02-02	C_10457		21.7%	13113478125	True	0	ILTQLGASFK	_ILTQLGASFK_	_ILTQLGASFK_.2	7.13635e-45	173590671875	188162359375
S1	210409_EC1_molivotto_S1R1	1	colobanthus	2018-02-02	C_10457		21.7%	13113478125	True	0	ILTQLGASFK	_ILTQLGASFK_	_ILTQLGASFK_.1	0.000268095612148189	114731533203125	124362412109375
S1	210409_EC1_molivotto_S1R1	1	colobanthus	2018-02-02	C_10457		21.7%	13113478125	True	0	NSAGMNSIPR	_NSAGMNSIPR_	_NSAGMNSIPR_.2	5.82503e-29	202064390625	219026234375
S1	210409_EC1_molivotto_S1R1	1	colobanthus	2018-02-02	C_10457		21.7%	13113478125	True	0	EIQAALAEWTK	_EIQAALAEWTK_	_EIQAALAEWTK_.2	4.04861e-43	76285015625	8268859375
S1	210409_EC1_molivotto_S1R1	1	colobanthus	2018-02-02	C_10457		21.7%	13113478125	True	1	TIELDQESDGREIQAALAEWTK	_TIELDQESDGREIQAALAEWTK_	_TIELDQESDGREIQAALAEWTK_.3	4.54978e-10	33314890625	3611143359375
S1	210409_EC1_molivotto_S1R1	1	colobanthus	2018-02-02	C_10457		21.7%	13113478125	True	0	HIGGCDATQGLHSQGK	_HIGGC[Carbamidomethyl (C)]DATQGLHSQGK_	_HIGGC[Carbamidomethyl (C)]DATQGLHSQGK_.3	2.00152e-48	278925	30233871875
S1	210409_EC1_molivotto_S1R1	1	colobanthus	2018-02-02	C_10457		21.7%	13113478125	True	0	HIGGCDATQGLHSQGK	_HIGGC[Carbamidomethyl (C)]DATQGLHSQGK_	_HIGGC[Carbamidomethyl (C)]DATQGLHSQGK_.2	3.23886e-45	902001953125	977718515625
S1	210409_EC1_molivotto_S1R1	1	colobanthus	2018-02-02	C_10459;C_10460;C_10461		3.7%;3.7%;3.3%	NaN	False	0	AVISCSVTSNEGSQLK	_AVISC[Carbamidomethyl (C)]SVTSNEGSQLK_	_AVISC[Carbamidomethyl (C)]SVTSNEGSQLK_.2	0.000360799361703153	194732470703125	211078857421875
S1	210409_EC1_molivotto_S1R1	1	colobanthus	2018-02-02	C_10464		7.8%	276691796875	True	0	GPLADGIEFWR	_GPLADGIEFWR_	_GPLADGIEFWR_.2	2.38377e-14	4015524609375	4352598828125
S1	210409_EC1_molivotto_S1R1	1	colobanthus	2018-02-02	C_10464		7.8%	276691796875	True	0	SFYTAGPLPFESK	_SFYTAGPLPFESK_	_SFYTAGPLPFESK_.2	2.38521e+07	224781875	24365068359375
S1	210409_EC1_molivotto_S1R1	1	colobanthus	2018-02-02	C_10464		7.8%	276691796875	True	0	TGGSNSVLLDAITR	_TGGSNSVLLDAITR_	_TGGSNSVLLDAITR_.2	0.0142829	2037410546875	2208436328125
S1	210409_EC1_molivotto_S1R1	1	colobanthus	2018-02-02	C_10464		7.8%	276691796875	True	0	ISEMCTTVEAR	_ISEMC[Carbamidomethyl (C)]TTVEAR_	_ISEMC[Carbamidomethyl (C)]TTVEAR_.2	3.10668e-14	1642367578125	1780232421875
S1	210409_EC1_molivotto_S1R1	1	colobanthus	2018-02-02	C_10464		7.8%	276691796875	True	0	VQIQANLPK	_VQIQANLPK_	_VQIQANLPK_.2	1.14338e-21	146153466796875	1584219921875
S1	210409_EC1_molivotto_S1R1	1	colobanthus	2018-02-02	C_10464		7.8%	276691796875	False	0	ELLVSFYK	_ELLVSFYK_	_ELLVSFYK_.2	799.761	143942900390625	156025859375
S1	210409_EC1_molivotto_S1R1	1	colobanthus	2018-02-02	C_10464		7.8%	276691796875	True	0	NTDAPQDAIQVLDVVLR	_NTDAPQDAIQVLDVVLR_	_NTDAPQDAIQVLDVVLR_.2	5.55972e-23	13035533203125	14129771484375
S1	210409_EC1_molivotto_S1R1	1	colobanthus	2018-02-02	C_10464		7.8%	276691796875	True	0	NIINMVVGNR	_NIINMVVGNR_	_NIINMVVGNR_.2	4.41833e+09	18366990234375	19908765625
S1	210409_EC1_molivotto_S1R1	1	colobanthus	2018-02-02	C_10464		7.8%	276691796875	True	0	ELENLTLTPSSSK	_ELENLTLTPSSSK_	_ELENLTLTPSSSK_.2	0.000222083888152737	126266572265625	136865732421875
S1	210409_EC1_molivotto_S1R1	1	colobanthus	2018-02-02	C_10464		7.8%	276691796875	True	1	TICDTQLGIVTQCCKPQQAR	_TIC[Carbamidomethyl (C)]DTQLGIVTQC[Carbamidomethyl (C)]C[Carbamidomethyl (C)]KPQQAR_	_TIC[Carbamidomethyl (C)]DTQLGIVTQC[Carbamidomethyl (C)]C[Carbamidomethyl (C)]KPQQAR_.3	6977.95	649408984375	70392216796875
S1	210409_EC1_molivotto_S1R1	1	colobanthus	2018-02-23	C_104677		11.8%	65884046875	True	0	ANNLQNPDK	_ANNLQNPDK_	_ANNLQNPDK_.2	0.000674460743120234	1385638125	150195234375
S1	210409_EC1_molivotto_S1R1	1	colobanthus	2018-02-23	C_104677		11.8%	65884046875	False	1	DKIDMMEISR	_DKIDMMEISR_	_DKIDMMEISR_.2	9.78409e-50	116567125	12635209375
S1	210409_EC1_molivotto_S1R1	1	colobanthus	2018-02-23	C_104677		11.8%	65884046875	False	1	DKIDMMEISR	_DKIDMMEISR_	_DKIDMMEISR_.3	2.18561e+09	384806884765625	417108642578125
S1	210409_EC1_molivotto_S1R1	1	colobanthus	2018-02-23	C_104677		11.8%	65884046875	True	0	TEIICDQK	_TEIIC[Carbamidomethyl (C)]DQK_	_TEIIC[Carbamidomethyl (C)]DQK_.2	3.91126e-31	49376921875	535217578125
S1	210409_EC1_molivotto_S1R1	1	colobanthus	2018-02-23	C_104677		11.8%	65884046875	True	0	TEIICDQK	_TEIIC[Carbamidomethyl (C)]DQK_	_TEIIC[Carbamidomethyl (C)]DQK_.1	1.35853e-38	141666611328125	15355849609375
S1	210409_EC1_molivotto_S1R1	1	colobanthus	2018-02-23	C_104677		11.8%	65884046875	True	1	GLSKPMPVSPVLQK	_GLSKPMPVSPVLQK_	_GLSKPMPVSPVLQK_.3	3.44238e-39	3069841015625	332753203125
S1	210409_EC1_molivotto_S1R1	1	colobanthus	2018-02-23	C_104677		11.8%	65884046875	True	1	GLSKPMPVSPVLQK	_GLSKPMPVSPVLQK_	_GLSKPMPVSPVLQK_.2	0.0012041	23934685546875	25943828125
S1	210409_EC1_molivotto_S1R1	1	colobanthus	2018-02-23	C_104677		11.8%	65884046875	True	0	TTTDAAVK	_TTTDAAVK_	_TTTDAAVK_.1	5.9173e-40	3368288671875	365103203125
S1	210409_EC1_molivotto_S1R1	1	colobanthus	2018-02-23	C_104677		11.8%	65884046875	True	0	TTTDAAVK	_TTTDAAVK_	_TTTDAAVK_.2	0.000283574	16691427734375	18092552734375
S1	210409_EC1_molivotto_S1R1	1	colobanthus	2018-02-23	C_104677		11.8%	65884046875	True	1	ANNLQNPDKK	_ANNLQNPDKK_	_ANNLQNPDKK_.2	3.29515e-27	144513935546875	156644833984375
S1	210409_EC1_molivotto_S1R1	1	colobanthus	2018-02-23	C_104677		11.8%	65884046875	True	1	KTEIICDQK	_KTEIIC[Carbamidomethyl (C)]DQK_	_KTEIIC[Carbamidomethyl (C)]DQK_.2	0.0069932974096279	11205109375	12145697265625
S1	210409_EC1_molivotto_S1R1	1	colobanthus	2018-02-02	C_10468		3.9%	3159833203125	True	1	DTTTTTPQATSGDKA	_DTTTTTPQATSGDKA_	_DTTTTTPQATSGDKA_.2	1.70168e-45	518904375	56246265625
S1	210409_EC1_molivotto_S1R1	1	colobanthus	2018-02-02	C_10468		3.9%	3159833203125	True	2	NSKDTTTTTPQATSGDKA	_NSKDTTTTTPQATSGDKA_	_NSKDTTTTTPQATSGDKA_.2	5.60389e-43	113062255859375	122553017578125
S1	210409_EC1_molivotto_S1R1	1	colobanthus	23-Feb-2018;02-Feb-2018;14-Feb-2018	C_1047;C_19790;C_37877		3.2%;3.1%;3.5%	NaN	False	0	IDATELR	_IDATELR_	_IDATELR_.2	1.16677e+09	3953414453125	42852.75
S1	210409_EC1_molivotto_S1R1	1	colobanthus	23-Feb-2018;02-Feb-2018;14-Feb-2018	C_1047;C_19790;C_37877		3.2%;3.1%;3.5%	NaN	False	0	AIEYDNFIECCLTVK	_AIEYDNFIEC[Carbamidomethyl (C)]C[Carbamidomethyl (C)]LTVK_	_AIEYDNFIEC[Carbamidomethyl (C)]C[Carbamidomethyl (C)]LTVK_.2	4.75688e-43	3350691015625	3631957421875
S1	210409_EC1_molivotto_S1R1	1	colobanthus	23-Feb-2018;02-Feb-2018;14-Feb-2018	C_1047;C_19790;C_37877		3.2%;3.1%;3.5%	NaN	False	1	SGKIDATELR	_SGKIDATELR_	_SGKIDATELR_.2	6.47291e+09	28221580078125	30590578125
S1	210409_EC1_molivotto_S1R1	1	colobanthus	23-Feb-2018;02-Feb-2018;14-Feb-2018	C_1047;C_19790;C_37877		3.2%;3.1%;3.5%	NaN	False	1	SGKIDATELR	_SGKIDATELR_	_SGKIDATELR_.3	0.000207713494397882	5208857421875	5646103515625
S1	210409_EC1_molivotto_S1R1	1	colobanthus	2018-02-02	C_10477		4.6%	4697952734375	True	0	AIIAAVEHK	_AIIAAVEHK_	_AIIAAVEHK_.2	1.77409e-27	362087265625	392481875
S1	210409_EC1_molivotto_S1R1	1	colobanthus	2018-02-02	C_10477		4.6%	4697952734375	True	1	EIAADKFIQDHPSYDGR	_EIAADKFIQDHPSYDGR_	_EIAADKFIQDHPSYDGR_.3	0.00016342835435468	4145028515625	4492973828125
S1	210409_EC1_molivotto_S1R1	1	colobanthus	2018-02-02	C_10477		4.6%	4697952734375	True	0	LGSMETGTGLTR	_LGSMETGTGLTR_	_LGSMETGTGLTR_.2	9.91571e-32	6327956640625	685914296875
S1	210409_EC1_molivotto_S1R1	1	colobanthus	2018-02-02	C_10479		2.1%	17490904296875	False	0	GQETPGEDPVLSAR	_GQETPGEDPVLSAR_	_GQETPGEDPVLSAR_.2	1.94233	36919796875	400189453125
S1	210409_EC1_molivotto_S1R1	1	colobanthus	2018-02-02	C_10479		2.1%	17490904296875	True	0	TPEEAAADSIK	_TPEEAAADSIK_	_TPEEAAADSIK_.2	8.09581e-15	17490904296875	18959138671875
S1	210409_EC1_molivotto_S1R1	1	colobanthus	2018-02-23	C_1048		9.2%	28314309375	False	0	ELPVIGGTGGFR	_ELPVIGGTGGFR_	_ELPVIGGTGGFR_.2	3.89207e-55	6614095625	716930125
S1	210409_EC1_molivotto_S1R1	1	colobanthus	2018-02-23	C_1048		9.2%	28314309375	False	0	NEVNAPGIR	_NEVNAPGIR_	_NEVNAPGIR_.2	7.1685e-48	29350409375	318141625
S1	210409_EC1_molivotto_S1R1	1	colobanthus	2018-02-23	C_1048		9.2%	28314309375	False	0	NEVNAPGIR	_NEVNAPGIR_	_NEVNAPGIR_.1	2.21017e-28	16540181640625	17928609375
S1	210409_EC1_molivotto_S1R1	1	colobanthus	2018-02-23	C_1048		9.2%	28314309375	True	0	TADSSSALIGR	_TADSSSALIGR_	_TADSSSALIGR_.2	1.7735e-46	28314309375	30691090625
S1	210409_EC1_molivotto_S1R1	1	colobanthus	2018-02-23	C_1048		9.2%	28314309375	False	0	DDQQTQITFYYHDTLSGSNPTSLQIAK	_DDQQTQITFYYHDTLSGSNPTSLQIAK_	_DDQQTQITFYYHDTLSGSNPTSLQIAK_.3	0.000216439960310867	155112353515625	16813291015625
S1	210409_EC1_molivotto_S1R1	1	colobanthus	2018-02-23	C_104839;C_106289;C_106290;C_136212;C_3551;C_4916		6.7%;6.5%;6.6%;5.8%;7.5%;10.7%	NaN	False	0	EIAQDFK	_EIAQDFK_	_EIAQDFK_.2	1.50864e-57	3094750.25	3354532.25
S1	210409_EC1_molivotto_S1R1	1	colobanthus	2018-02-23	C_104839;C_106289;C_106290;C_136212;C_3551;C_4916		6.7%;6.5%;6.6%;5.8%;7.5%;10.7%	NaN	False	0	EIAQDFK	_EIAQDFK_	_EIAQDFK_.1	2.45177e-57	2581325	2798008.5
S1	210409_EC1_molivotto_S1R1	1	colobanthus	2018-02-23	C_104839;C_106289;C_106290;C_136212;C_3551;C_4916		6.7%;6.5%;6.6%;5.8%;7.5%;10.7%	NaN	False	1	RVTIMPK	_RVTIMPK_	_RVTIMPK_.2	1.42634e-43	1007673.5	1092260375
S1	210409_EC1_molivotto_S1R1	1	colobanthus	2018-02-23	C_104839;C_106289;C_106290;C_136212;C_3551;C_4916		6.7%;6.5%;6.6%;5.8%;7.5%;10.7%	NaN	False	1	RVTIMPK	_RVTIM[Oxidation (M)]PK_	_RVTIM[Oxidation (M)]PK_.2	1.3423e-05	19429178125	210601171875
S1	210409_EC1_molivotto_S1R1	1	colobanthus	2018-02-23	C_104839;C_106289;C_106290;C_136212;C_3551;C_4916		6.7%;6.5%;6.6%;5.8%;7.5%;10.7%	NaN	False	1	RVTIMPK	_RVTIMPK_	_RVTIMPK_.1	0.000105827292768754	70642177734375	765720751953125
S1	210409_EC1_molivotto_S1R1	1	colobanthus	2018-02-23	C_104839;C_106289;C_106290;C_136212;C_3551;C_4916		6.7%;6.5%;6.6%;5.8%;7.5%;10.7%	NaN	False	0	SAPTTGGVK	_SAPTTGGVK_	_SAPTTGGVK_.2	4.34243e-48	317720625	34439096875
S1	210409_EC1_molivotto_S1R1	1	colobanthus	2018-02-23	C_104839;C_106289;C_106290;C_136212;C_3551;C_4916		6.7%;6.5%;6.6%;5.8%;7.5%;10.7%	NaN	False	0	SAPTTGGVK	_SAPTTGGVK_	_SAPTTGGVK_.1	2.54427e-45	1515599375	164282296875
S1	210409_EC1_molivotto_S1R1	1	colobanthus	2018-02-23	C_104839;C_106289;C_106290;C_136212;C_3551;C_4916		6.7%;6.5%;6.6%;5.8%;7.5%;10.7%	NaN	False	1	EIAQDFKTDLR	_EIAQDFKTDLR_	_EIAQDFKTDLR_.2	2.90728e-43	44658759375	484075375
S1	210409_EC1_molivotto_S1R1	1	colobanthus	2018-02-23	C_104839;C_106289;C_106290;C_136212;C_3551;C_4916		6.7%;6.5%;6.6%;5.8%;7.5%;10.7%	NaN	False	1	EIAQDFKTDLR	_EIAQDFKTDLR_	_EIAQDFKTDLR_.3	1.77615e-47	24755709375	26833771875
S1	210409_EC1_molivotto_S1R1	1	colobanthus	2018-02-23	C_104839;C_106289;C_106290;C_136212;C_3551;C_4916		6.7%;6.5%;6.6%;5.8%;7.5%;10.7%	NaN	False	1	KSAPTTGGVK	_KSAPTTGGVK_	_KSAPTTGGVK_.2	2.06701e-27	4552224375	4934350625
S1	210409_EC1_molivotto_S1R1	1	colobanthus	2018-02-23	C_104839;C_106289;C_106290;C_136212;C_3551;C_4916		6.7%;6.5%;6.6%;5.8%;7.5%;10.7%	NaN	False	1	KSAPTTGGVK	_KSAPTTGGVK_	_KSAPTTGGVK_.1	1.554e-05	44942529296875	48715126953125
S1	210409_EC1_molivotto_S1R1	1	colobanthus	2018-02-23	C_104839;C_106289;C_106290;C_136212;C_3551;C_4916		6.7%;6.5%;6.6%;5.8%;7.5%;10.7%	NaN	False	1	YRPGTVALR	_YRPGTVALR_	_YRPGTVALR_.2	4.81378e-07	123033203125	133360953125
S1	210409_EC1_molivotto_S1R1	1	colobanthus	2018-02-02	C_10484		3.4%	145745634765625	True	1	LLKDPLYLGLQK	_LLKDPLYLGLQK_	_LLKDPLYLGLQK_.3	1.61959e-30	2537815625	2750846875
S1	210409_EC1_molivotto_S1R1	1	colobanthus	2018-02-02	C_10484		3.4%	145745634765625	True	1	LLKDPLYLGLQK	_LLKDPLYLGLQK_	_LLKDPLYLGLQK_.2	0.00567236532458823	377097143554688	408751708984375
S1	210409_EC1_molivotto_S1R1	1	colobanthus	2018-02-23	C_1049		4.8%	124056845703125	False	0	NPEEPWEWR	_NPEEPWEWR_	_NPEEPWEWR_.2	1.64148e-23	255220703125	27664462890625
S1	210409_EC1_molivotto_S1R1	1	colobanthus	2018-02-23	C_1049		4.8%	124056845703125	True	0	HFEATSQVPDGLSK	_HFEATSQVPDGLSK_	_HFEATSQVPDGLSK_.2	1.67747e+09	16170640625	17528048828125
S1	210409_EC1_molivotto_S1R1	1	colobanthus	2018-02-23	C_1049		4.8%	124056845703125	True	0	HFEATSQVPDGLSK	_HFEATSQVPDGLSK_	_HFEATSQVPDGLSK_.3	0.00850421552116093	8640728515625	93660546875
S1	210409_EC1_molivotto_S1R1	1	colobanthus	2018-02-23	C_1049		4.8%	124056845703125	False	0	ESSSVPR	_ESSSVPR_	_ESSSVPR_.2	0.000855361657347607	12872140625	139526640625
S1	210409_EC1_molivotto_S1R1	1	colobanthus	2018-02-02	C_10490		9.5%	145933203125	False	0	EFEVEGYLR	_EFEVEGYLR_	_EFEVEGYLR_.2	6.98714e-05	724055078125	78483421875
S1	210409_EC1_molivotto_S1R1	1	colobanthus	2018-02-02	C_10490		9.5%	145933203125	False	0	LVEAQPNEIEWK	_LVEAQPNEIEWK_	_LVEAQPNEIEWK_.2	1.77939e-32	31978099609375	346624296875
S1	210409_EC1_molivotto_S1R1	1	colobanthus	2018-02-02	C_10490		9.5%	145933203125	True	1	ALTIAVEEGKEK	_ALTIAVEEGKEK_	_ALTIAVEEGKEK_.2	3.39352e-16	19691501953125	213444609375
S1	210409_EC1_molivotto_S1R1	1	colobanthus	2018-02-02	C_10490		9.5%	145933203125	True	1	ALTIAVEEGKEK	_ALTIAVEEGKEK_	_ALTIAVEEGKEK_.3	0.000189550493424738	94951396484375	102921875
S1	210409_EC1_molivotto_S1R1	1	colobanthus	2018-02-02	C_10490		9.5%	145933203125	False	0	LMESNVDFVDNLR	_LMESNVDFVDNLR_	_LMESNVDFVDNLR_.2	1.67823e+08	4463578125	483826328125
S1	210409_EC1_molivotto_S1R1	1	colobanthus	2018-02-02	C_10490		9.5%	145933203125	False	0	LIIAQVLFLQK	_LIIAQVLFLQK_	_LIIAQVLFLQK_.2	0.00165768209500951	109009350585938	118159899902344
S1	210409_EC1_molivotto_S1R1	1	colobanthus	2018-02-23	C_104901		13.1%	66870796875	True	0	LLDVADNLSR	_LLDVADNLSR_	_LLDVADNLSR_.2	2.77033e+08	754160703125	81746703125
S1	210409_EC1_molivotto_S1R1	1	colobanthus	2018-02-23	C_104901		13.1%	66870796875	True	0	IDVSNDTIGAVPVLK	_IDVSNDTIGAVPVLK_	_IDVSNDTIGAVPVLK_.2	5.80748e-49	5832552734375	6322153125
S1	210409_EC1_molivotto_S1R1	1	colobanthus	2018-02-23	C_104948		6.9%	1495179375	True	0	CLPDGNLLQTK	_C[Carbamidomethyl (C)]LPDGNLLQTK_	_C[Carbamidomethyl (C)]LPDGNLLQTK_.2	1.41665e-55	28593521875	30993740625
S1	210409_EC1_molivotto_S1R1	1	colobanthus	2018-02-23	C_104948		6.9%	1495179375	True	0	IHTIGAK	_IHTIGAK_	_IHTIGAK_.2	3.61679e-25	156554892578125	16969654296875
S1	210409_EC1_molivotto_S1R1	1	colobanthus	2018-02-23	C_104948		6.9%	1495179375	True	0	IHTIGAK	_IHTIGAK_	_IHTIGAK_.1	5.89572e-05	105458046875	11431048828125
S1	210409_EC1_molivotto_S1R1	1	colobanthus	2018-02-02	C_10495		0.05	1704461328125	True	0	FWDDTVAGPHPDSGLGK	_FWDDTVAGPHPDSGLGK_	_FWDDTVAGPHPDSGLGK_.3	8.54918e+09	3910590625	423885625
S1	210409_EC1_molivotto_S1R1	1	colobanthus	2018-02-02	C_10495		0.05	1704461328125	True	0	FWDDTVAGPHPDSGLGK	_FWDDTVAGPHPDSGLGK_	_FWDDTVAGPHPDSGLGK_.2	8.15683e-20	1317209375	142777958984375
S1	210409_EC1_molivotto_S1R1	1	colobanthus	2018-02-02	C_10495		0.05	1704461328125	True	0	GMGGDNSESSGVK	_GMGGDNSESSGVK_	_GMGGDNSESSGVK_.2	0.000737575001189205	795022705078125	86175908203125
S1	210409_EC1_molivotto_S1R1	1	colobanthus	2018-02-02	C_10496		4.4%	17472892578125	True	0	AATSSPILGELFDGLSK	_AATSSPILGELFDGLSK_	_AATSSPILGELFDGLSK_.2	0.00546358662663985	17472892578125	18939615234375
S1	210409_EC1_molivotto_S1R1	1	colobanthus	2018-02-23	C_104964		3.1%	7413758.5	True	0	EGNTLLK	_EGNTLLK_	_EGNTLLK_.1	2.22053e-57	20627656	22359198
S1	210409_EC1_molivotto_S1R1	1	colobanthus	2018-02-23	C_104964		3.1%	7413758.5	True	0	EGNTLLK	_EGNTLLK_	_EGNTLLK_.2	4.26407e-47	8941911	9692520
S1	210409_EC1_molivotto_S1R1	1	colobanthus	2018-02-23	C_104964		3.1%	7413758.5	True	1	EGNTLLKK	_EGNTLLKK_	_EGNTLLKK_.2	3.13029e-44	80002375	867179921875
S1	210409_EC1_molivotto_S1R1	1	colobanthus	2018-02-23	C_104964		3.1%	7413758.5	True	1	EGNTLLKK	_EGNTLLKK_	_EGNTLLKK_.1	5.94207e-19	546372998046875	592237060546875
S1	210409_EC1_molivotto_S1R1	1	colobanthus	2018-02-02	C_10497		26.9%	27662236328125	False	0	LGVDIIEAGFPAASK	_LGVDIIEAGFPAASK_	_LGVDIIEAGFPAASK_.2	4.21327e-52	147043578125	159386828125
S1	210409_EC1_molivotto_S1R1	1	colobanthus	2018-02-02	C_10497		26.9%	27662236328125	False	0	SLGGLYTGIR	_SLGGLYTGIR_	_SLGGLYTGIR_.2	3.34883e-27	122531.75	13281740625
S1	210409_EC1_molivotto_S1R1	1	colobanthus	2018-02-02	C_10497		26.9%	27662236328125	False	0	ELDDIFWR	_ELDDIFWR_	_ELDDIFWR_.2	1.53558e-40	1227541640625	133058484375
S1	210409_EC1_molivotto_S1R1	1	colobanthus	2018-02-02	C_10497		26.9%	27662236328125	False	0	SDESGLVLGK	_SDESGLVLGK_	_SDESGLVLGK_.2	0.00308731857613556	805521328125	873138984375
S1	210409_EC1_molivotto_S1R1	1	colobanthus	2018-02-02	C_10497		26.9%	27662236328125	False	0	SDESGLVLGK	_SDESGLVLGK_	_SDESGLVLGK_.1	5.97149e+09	162855517578125	1765260546875
S1	210409_EC1_molivotto_S1R1	1	colobanthus	2018-02-02	C_10497		26.9%	27662236328125	False	0	EFGELIADIK	_EFGELIADIK_	_EFGELIADIK_.2	1.70519e-49	80900359375	87691359375
S1	210409_EC1_molivotto_S1R1	1	colobanthus	2018-02-02	C_10497		26.9%	27662236328125	False	0	AIVGANAFK	_AIVGANAFK_	_AIVGANAFK_.2	0.000438434236984787	5192173046875	5628018359375
S1	210409_EC1_molivotto_S1R1	1	colobanthus	2018-02-02	C_10497		26.9%	27662236328125	True	0	GDDGFTATHASGATIHR	_GDDGFTATHASGATIHR_	_GDDGFTATHASGATIHR_.3	8.22318e-50	564302734375	611671875
S1	210409_EC1_molivotto_S1R1	1	colobanthus	2018-02-02	C_10497		26.9%	27662236328125	False	0	DGEQSPGASMTPK	_DGEQSPGASMTPK_	_DGEQSPGASMTPK_.2	1.05387e-06	3727596875	40405015625
S1	210409_EC1_molivotto_S1R1	1	colobanthus	2018-02-02	C_10497		26.9%	27662236328125	False	0	AGNASLEEVVMTLK	_AGNASLEEVVMTLK_	_AGNASLEEVVMTLK_.2	17.929	32475826171875	352019375
S1	210409_EC1_molivotto_S1R1	1	colobanthus	2018-02-02	C_10497		26.9%	27662236328125	False	1	CNKGDIDSAWEAVK	_C[Carbamidomethyl (C)]NKGDIDSAWEAVK_	_C[Carbamidomethyl (C)]NKGDIDSAWEAVK_.3	0.000349982362554235	772454248046875	83729619140625
S1	210409_EC1_molivotto_S1R1	1	colobanthus	2018-02-02	C_10497		26.9%	27662236328125	False	0	EVGNEVDSDGYVPVICGLSR	_EVGNEVDSDGYVPVIC[Carbamidomethyl (C)]GLSR_	_EVGNEVDSDGYVPVIC[Carbamidomethyl (C)]GLSR_.2	3.64718e-47	146289953125	1585699375
S1	210409_EC1_molivotto_S1R1	1	colobanthus	2018-02-02	C_10497		26.9%	27662236328125	False	0	TFSGSGSEVDIVVSSVR	_TFSGSGSEVDIVVSSVR_	_TFSGSGSEVDIVVSSVR_.2	5.36565e-48	1072547109375	11625796875
S1	210409_EC1_molivotto_S1R1	1	colobanthus	2018-02-02	C_10497		26.9%	27662236328125	False	0	AGATTLNIPDTVGYTVPK	_AGATTLNIPDTVGYTVPK_	_AGATTLNIPDTVGYTVPK_.2	2.05948e-26	798014765625	86500234375
S1	210409_EC1_molivotto_S1R1	1	colobanthus	2018-02-02	C_10497		26.9%	27662236328125	False	0	EYVACSVGTGPVDSAYK	_EYVAC[Carbamidomethyl (C)]SVGTGPVDSAYK_	_EYVAC[Carbamidomethyl (C)]SVGTGPVDSAYK_.2	6.0999e-49	4684045703125	50772375
S1	210409_EC1_molivotto_S1R1	1	colobanthus	2018-02-02	C_10497		26.9%	27662236328125	False	0	AYVSALNK	_AYVSALNK_	_AYVSALNK_.2	65756.6	2477114453125	26850501953125
S1	210409_EC1_molivotto_S1R1	1	colobanthus	2018-02-02	C_10497		26.9%	27662236328125	False	0	AYVSALNK	_AYVSALNK_	_AYVSALNK_.1	3.10228e-09	94625419921875	10256853515625
S1	210409_EC1_molivotto_S1R1	1	colobanthus	2018-02-02	C_10497		26.9%	27662236328125	True	1	SKEEVIDIATSMVK	_SKEEVIDIATSMVK_	_SKEEVIDIATSMVK_.3	1.22444e-22	151767900390625	16450771484375
S1	210409_EC1_molivotto_S1R1	1	colobanthus	2018-02-02	C_10497		26.9%	27662236328125	True	1	SKEEVIDIATSMVK	_SKEEVIDIATSMVK_	_SKEEVIDIATSMVK_.2	59.8338	23673556640625	2566078125
S1	210409_EC1_molivotto_S1R1	1	colobanthus	2018-02-02	C_10497		26.9%	27662236328125	False	0	MVAEYSGLLVQPHK	_MVAEYSGLLVQPHK_	_MVAEYSGLLVQPHK_.3	2.15452e-24	1518476171875	16459412109375
S1	210409_EC1_molivotto_S1R1	1	colobanthus	2018-02-02	C_10497		26.9%	27662236328125	False	0	HESGIHQHGMLK	_HESGIHQHGMLK_	_HESGIHQHGMLK_.3	1196.27	4846486328125	525331396484375
S1	210409_EC1_molivotto_S1R1	1	colobanthus	2018-02-02	C_10497		26.9%	27662236328125	False	0	HESGIHQHGMLK	_HESGIHQHGMLK_	_HESGIHQHGMLK_.2	0.00232955394339539	470704681396484	510216918945313
S1	210409_EC1_molivotto_S1R1	1	colobanthus	2018-02-02	C_10497		26.9%	27662236328125	True	1	SDREFLYR	_SDREFLYR_	_SDREFLYR_.3	2.12331e-23	32347392578125	350627221679688
S1	210409_EC1_molivotto_S1R1	1	colobanthus	2018-02-02	C_10497		26.9%	27662236328125	True	1	SDREFLYR	_SDREFLYR_	_SDREFLYR_.2	0.000625224	110277841796875	11953486328125
S1	210409_EC1_molivotto_S1R1	1	colobanthus	2018-02-02	C_10497		26.9%	27662236328125	False	0	IHTFIATSEIHMK	_IHTFIATSEIHMK_	_IHTFIATSEIHMK_.3	3.51268e+09	98780439453125	10707234375
S1	210409_EC1_molivotto_S1R1	1	colobanthus	2018-02-02	C_10497		26.9%	27662236328125	False	0	IHTFIATSEIHMK	_IHTFIATSEIHMK_	_IHTFIATSEIHMK_.2	4.36446e+09	76665224609375	83100712890625
S1	210409_EC1_molivotto_S1R1	1	colobanthus	2018-02-02	C_10497		26.9%	27662236328125	False	0	SLGCDDVEFSPEDAGR	_SLGC[Carbamidomethyl (C)]DDVEFSPEDAGR_	_SLGC[Carbamidomethyl (C)]DDVEFSPEDAGR_.2	4.69279e+09	1	0.659889221191406
S1	210409_EC1_molivotto_S1R1	1	colobanthus	2018-02-02	C_10497		26.9%	27662236328125	False	0	QLEVTINGIGER	_QLEVTINGIGER_	_QLEVTINGIGER_.2	0.00162018683943116	1	100469970703125
S1	210409_EC1_molivotto_S1R1	1	colobanthus	2018-02-23	C_104982		8.5%	29736697265625	True	0	AINVDVLLR	_AINVDVLLR_	_AINVDVLLR_.2	2.60401e-27	4815749609375	5219996875
S1	210409_EC1_molivotto_S1R1	1	colobanthus	2018-02-23	C_104982		8.5%	29736697265625	True	0	GCFNCGEEGHFAR	_GC[Carbamidomethyl (C)]FNC[Carbamidomethyl (C)]GEEGHFAR_	_GC[Carbamidomethyl (C)]FNC[Carbamidomethyl (C)]GEEGHFAR_.3	1.15199e+07	105205263671875	114036484375
S1	210409_EC1_molivotto_S1R1	1	colobanthus	2018-02-23	C_104982		8.5%	29736697265625	True	0	GCFNCGEEGHFAR	_GC[Carbamidomethyl (C)]FNC[Carbamidomethyl (C)]GEEGHFAR_	_GC[Carbamidomethyl (C)]FNC[Carbamidomethyl (C)]GEEGHFAR_.2	2.74711e+09	111268518066406	120608703613281
S1	210409_EC1_molivotto_S1R1	1	colobanthus	2018-02-23	C_104982		8.5%	29736697265625	True	0	GFGFIAPDEQDSEELFVHQTSINFEGYR	_GFGFIAPDEQDSEELFVHQTSINFEGYR_	_GFGFIAPDEQDSEELFVHQTSINFEGYR_.3	2.69883e+08	3523598828125	3819379296875
S1	210409_EC1_molivotto_S1R1	1	colobanthus	2018-02-23	C_105		11.4%	282823984375	True	0	LTGTDVGYPGGLWFDPLGWGSGSAAK	_LTGTDVGYPGGLWFDPLGWGSGSAAK_	_LTGTDVGYPGGLWFDPLGWGSGSAAK_.3	1.865e-43	5520380078125	5983776171875
S1	210409_EC1_molivotto_S1R1	1	colobanthus	2018-02-23	C_105		11.4%	282823984375	True	1	WADILKPGCVNTDPIFPNNK	_WADILKPGC[Carbamidomethyl (C)]VNTDPIFPNNK_	_WADILKPGC[Carbamidomethyl (C)]VNTDPIFPNNK_.3	0.00619952329801728	136099523925781	147524096679688
S1	210409_EC1_molivotto_S1R1	1	colobanthus	2018-02-02	C_10501		14.7%	1191986640625	False	0	ANNLQDPNK	_ANNLQDPNK_	_ANNLQDPNK_.2	2.20774e-36	26581034375	2881231875
S1	210409_EC1_molivotto_S1R1	1	colobanthus	2018-02-02	C_10501		14.7%	1191986640625	False	0	ANNLQDPNK	_ANNLQDPNK_	_ANNLQDPNK_.1	1.12382e-49	625015078125	677480546875
S1	210409_EC1_molivotto_S1R1	1	colobanthus	2018-02-02	C_10501		14.7%	1191986640625	True	0	AFIGDGATEVSR	_AFIGDGATEVSR_	_AFIGDGATEVSR_.2	4.93786e-37	31845715625	3451893125
S1	210409_EC1_molivotto_S1R1	1	colobanthus	2018-02-02	C_10501		14.7%	1191986640625	False	0	EIICDQK	_EIIC[Carbamidomethyl (C)]DQK_	_EIIC[Carbamidomethyl (C)]DQK_.1	1.7483e-46	14354128125	15559053125
S1	210409_EC1_molivotto_S1R1	1	colobanthus	2018-02-02	C_10501		14.7%	1191986640625	False	0	EIICDQK	_EIIC[Carbamidomethyl (C)]DQK_	_EIIC[Carbamidomethyl (C)]DQK_.2	0.000341895591286412	6276228125	6803071875
S1	210409_EC1_molivotto_S1R1	1	colobanthus	2018-02-02	C_10501		14.7%	1191986640625	True	0	SATVGAAK	_SATVGAAK_	_SATVGAAK_.2	1.9001e-12	33172375	3595695703125
S1	210409_EC1_molivotto_S1R1	1	colobanthus	2018-02-02	C_10501		14.7%	1191986640625	True	0	SATVGAAK	_SATVGAAK_	_SATVGAAK_.1	84.4514	1343059375	145579951171875
S1	210409_EC1_molivotto_S1R1	1	colobanthus	2018-02-02	C_10501		14.7%	1191986640625	True	2	TKPVSGILKPK	_TKPVSGILKPK_	_TKPVSGILKPK_.2	5.51265e-20	20996416015625	22758912109375
S1	210409_EC1_molivotto_S1R1	1	colobanthus	2018-02-02	C_10501		14.7%	1191986640625	True	2	TKPVSGILKPK	_TKPVSGILKPK_	_TKPVSGILKPK_.3	0.00070825174252701	10678287109375	1157465234375
S1	210409_EC1_molivotto_S1R1	1	colobanthus	2018-02-02	C_10501		14.7%	1191986640625	False	0	INMLEISGLLSQHFVK	_INM[Oxidation (M)]LEISGLLSQHFVK_	_INM[Oxidation (M)]LEISGLLSQHFVK_.3	2.66733e-20	23559697265625	2553736328125
S1	210409_EC1_molivotto_S1R1	1	colobanthus	2018-02-02	C_10501		14.7%	1191986640625	False	0	INMLEISGLLSQHFVK	_INMLEISGLLSQHFVK_	_INMLEISGLLSQHFVK_.3	1.68362e-44	885062890625	95935.75
S1	210409_EC1_molivotto_S1R1	1	colobanthus	2018-02-02	C_10501		14.7%	1191986640625	False	0	INMLEISGLLSQHFVK	_INM[Oxidation (M)]LEISGLLSQHFVK_	_INM[Oxidation (M)]LEISGLLSQHFVK_.2	1.41421e+06	90382314453125	979692578125
S1	210409_EC1_molivotto_S1R1	1	colobanthus	2018-02-02	C_10501		14.7%	1191986640625	False	0	INMLEISGLLSQHFVK	_INMLEISGLLSQHFVK_	_INMLEISGLLSQHFVK_.2	2.20485e-31	20615857421875	2234641015625
S1	210409_EC1_molivotto_S1R1	1	colobanthus	2018-02-02	C_10501		14.7%	1191986640625	True	1	AFIGDGATEVSRVEAVK	_AFIGDGATEVSRVEAVK_	_AFIGDGATEVSRVEAVK_.2	1.38704e-09	132616044921875	143748203125
S1	210409_EC1_molivotto_S1R1	1	colobanthus	2018-02-02	C_10501		14.7%	1191986640625	True	1	AFIGDGATEVSRVEAVK	_AFIGDGATEVSRVEAVK_	_AFIGDGATEVSRVEAVK_.3	0.000310823541209621	344502294921875	373420776367188
S1	210409_EC1_molivotto_S1R1	1	colobanthus	2018-02-02	C_10517		26.1%	NaN	False	0	IVGFLDPDGWK	_IVGFLDPDGWK_	_IVGFLDPDGWK_.2	2.95136e-56	4444293	4817359
S1	210409_EC1_molivotto_S1R1	1	colobanthus	2018-02-02	C_10517		26.1%	NaN	False	0	SVIEELGGK	_SVIEELGGK_	_SVIEELGGK_.2	1.61816e-54	1755870875	1903263.5
S1	210409_EC1_molivotto_S1R1	1	colobanthus	2018-02-02	C_10517		26.1%	NaN	False	0	SVIEELGGK	_SVIEELGGK_	_SVIEELGGK_.1	7.00519e-58	7563751875	8198674375
S1	210409_EC1_molivotto_S1R1	1	colobanthus	2018-02-02	C_10517		26.1%	NaN	False	0	ALGMEVVK	_ALGMEVVK_	_ALGMEVVK_.2	4.2666e-52	8120256875	880189375
S1	210409_EC1_molivotto_S1R1	1	colobanthus	2018-02-02	C_10517		26.1%	NaN	False	0	ALGMEVVK	_ALGMEVVK_	_ALGMEVVK_.1	9.9342e-46	47963215625	5198938125
S1	210409_EC1_molivotto_S1R1	1	colobanthus	2018-02-02	C_10517		26.1%	NaN	False	0	ALGMEVVK	_ALGM[Oxidation (M)]EVVK_	_ALGM[Oxidation (M)]EVVK_.2	2.15235e-24	134358953125	14563740625
S1	210409_EC1_molivotto_S1R1	1	colobanthus	2018-02-02	C_10517		26.1%	NaN	False	0	ALGMEVVK	_ALGM[Oxidation (M)]EVVK_	_ALGM[Oxidation (M)]EVVK_.1	2.2017e-23	191442421875	2075126171875
S1	210409_EC1_molivotto_S1R1	1	colobanthus	2018-02-02	C_10517		26.1%	NaN	False	0	GTAYAQVAIGTDDVYK	_GTAYAQVAIGTDDVYK_	_GTAYAQVAIGTDDVYK_.2	3.77056e-50	1203769375	1304817125
S1	210409_EC1_molivotto_S1R1	1	colobanthus	2018-02-02	C_10517		26.1%	NaN	False	2	KVDRPEQK	_KVDRPEQK_	_KVDRPEQK_.2	4.91567e-26	258766859375	28048846875
S1	210409_EC1_molivotto_S1R1	1	colobanthus	2018-02-02	C_10517		26.1%	NaN	False	2	KVDRPEQK	_KVDRPEQK_	_KVDRPEQK_.1	1.20754e-30	253848046875	275156.75
S1	210409_EC1_molivotto_S1R1	1	colobanthus	2018-02-02	C_10517		26.1%	NaN	False	0	PAGPLPGLNTK	_PAGPLPGLNTK_	_PAGPLPGLNTK_.2	1.02959e-50	132043.5	14312759375
S1	210409_EC1_molivotto_S1R1	1	colobanthus	2018-02-02	C_10517		26.1%	NaN	False	0	TVLVDNEDFLK	_TVLVDNEDFLK_	_TVLVDNEDFLK_.2	2.8421e-40	9738728125	105562234375
S1	210409_EC1_molivotto_S1R1	1	colobanthus	2018-02-02	C_10517		26.1%	NaN	False	1	VDRPEQK	_VDRPEQK_	_VDRPEQK_.2	1.58235e-29	538885546875	58412109375
S1	210409_EC1_molivotto_S1R1	1	colobanthus	2018-02-02	C_10517		26.1%	NaN	False	1	ITRPAGPLPGLNTK	_ITRPAGPLPGLNTK_	_ITRPAGPLPGLNTK_.3	1.64746e-59	2972336	3221842
S1	210409_EC1_molivotto_S1R1	1	colobanthus	2018-02-02	C_10517		26.1%	NaN	False	1	ITRPAGPLPGLNTK	_ITRPAGPLPGLNTK_	_ITRPAGPLPGLNTK_.2	0.000196248680601699	176888122558594	191736596679688
S1	210409_EC1_molivotto_S1R1	1	colobanthus	2018-02-02	C_10517		26.1%	NaN	False	0	YSIAMMGYAPEPETTVLELTYNYGVTEYTK	_YSIAMMGYAPEPETTVLELTYNYGVTEYTK_	_YSIAMMGYAPEPETTVLELTYNYGVTEYTK_.3	0.000140069917325584	421289697265625	45665390625
S1	210409_EC1_molivotto_S1R1	1	colobanthus	2018-02-02	C_10517		26.1%	NaN	False	1	ALGMEVVKK	_ALGMEVVKK_	_ALGMEVVKK_.2	1.86641e-15	964061953125	104498796875
S1	210409_EC1_molivotto_S1R1	1	colobanthus	2018-02-02	C_10521		11.3%	20564267578125	True	1	VCQQVLRDPIISR	_VC[Carbamidomethyl (C)]QQVLRDPIISR_	_VC[Carbamidomethyl (C)]QQVLRDPIISR_.3	918.449	4890594140625	530112421875
S1	210409_EC1_molivotto_S1R1	1	colobanthus	2018-02-02	C_10521		11.3%	20564267578125	True	1	SQVMAASGAVQLIQIQEELKR	_SQVM[Oxidation (M)]AASGAVQLIQIQEELKR_	_SQVM[Oxidation (M)]AASGAVQLIQIQEELKR_.3	525.721	2294525390625	24871341796875
S1	210409_EC1_molivotto_S1R1	1	colobanthus	2018-02-02	C_10521		11.3%	20564267578125	True	1	SQVMAASGAVQLIQIQEELKR	_SQVMAASGAVQLIQIQEELKR_	_SQVMAASGAVQLIQIQEELKR_.3	0.004631663461127	262646826171875	284694116210938
S1	210409_EC1_molivotto_S1R1	1	colobanthus	2018-02-02	C_10521		11.3%	20564267578125	True	0	TEDPNSSVTSSGSK	_TEDPNSSVTSSGSK_	_TEDPNSSVTSSGSK_.2	0.00199875396229153	1	0.50050163269043
S1	210409_EC1_molivotto_S1R1	1	colobanthus	2018-02-23	C_105227;C_4696		3.6%;3.2%	NaN	False	0	EASFGHATLEIK	_EASFGHATLEIK_	_EASFGHATLEIK_.2	0.0010277060012148	1	0.603824615478516
S1	210409_EC1_molivotto_S1R1	1	colobanthus	2018-02-02	C_10525;C_18853		4.5%;4.5%	NaN	False	0	LMIQNQDEMIK	_LMIQNQDEMIK_	_LMIQNQDEMIK_.2	5.78316e+09	9046046875	9805396875
S1	210409_EC1_molivotto_S1R1	1	colobanthus	2018-02-02	C_10525;C_18853		4.5%;4.5%	NaN	False	0	AVAGAGVLSGYDR	_AVAGAGVLSGYDR_	_AVAGAGVLSGYDR_.2	8.42846e+09	22418373046875	24300232421875
S1	210409_EC1_molivotto_S1R1	1	colobanthus	2018-02-02	C_10525;C_18853		4.5%;4.5%	NaN	False	0	YGTSFDAFR	_YGTSFDAFR_	_YGTSFDAFR_.2	1.10105e+09	9841091796875	106671806640625
S1	210409_EC1_molivotto_S1R1	1	colobanthus	02-Feb-2018;23-Feb-2018	C_10530;C_108249		1.2%;1.2%	NaN	False	1	LVVKPDMLFGK	_LVVKPDMLFGK_	_LVVKPDMLFGK_.2	3.50146e+09	676915859375	733738046875
S1	210409_EC1_molivotto_S1R1	1	colobanthus	02-Feb-2018;23-Feb-2018	C_10530;C_108249		1.2%;1.2%	NaN	False	1	LVVKPDMLFGK	_LVVKPDMLFGK_	_LVVKPDMLFGK_.3	1.75072e-24	20933572265625	22690794921875
S1	210409_EC1_molivotto_S1R1	1	colobanthus	2018-02-02	C_10534		18.3%	3237515625	False	0	AFVDSGAQSTIISK	_AFVDSGAQSTIISK_	_AFVDSGAQSTIISK_.2	4.63163e-43	177094.5	191960296875
S1	210409_EC1_molivotto_S1R1	1	colobanthus	2018-02-02	C_10534		18.3%	3237515625	False	1	KIEAAIR	_KIEAAIR_	_KIEAAIR_.2	2.03134e-39	117741046875	1276245546875
S1	210409_EC1_molivotto_S1R1	1	colobanthus	2018-02-02	C_10534		18.3%	3237515625	False	0	VGGGEVSVPFLAEK	_VGGGEVSVPFLAEK_	_VGGGEVSVPFLAEK_.2	5.20725e+09	75369078125	81695765625
S1	210409_EC1_molivotto_S1R1	1	colobanthus	2018-02-02	C_10534		18.3%	3237515625	False	0	IHVAPIK	_IHVAPIK_	_IHVAPIK_.2	1.84303e-42	4614665234375	50020328125
S1	210409_EC1_molivotto_S1R1	1	colobanthus	2018-02-02	C_10534		18.3%	3237515625	True	0	GIAHGVGQTEILGR	_GIAHGVGQTEILGR_	_GIAHGVGQTEILGR_.2	1.93947e+07	29098095703125	31540669921875
S1	210409_EC1_molivotto_S1R1	1	colobanthus	2018-02-02	C_10534		18.3%	3237515625	True	0	GIAHGVGQTEILGR	_GIAHGVGQTEILGR_	_GIAHGVGQTEILGR_.3	7.57846e-06	16565255859375	179557890625
S1	210409_EC1_molivotto_S1R1	1	colobanthus	2018-02-02	C_10534		18.3%	3237515625	True	0	LQSDPNFMHQIFESDPELAR	_LQSDPNFMHQIFESDPELAR_	_LQSDPNFMHQIFESDPELAR_.3	1.88468e-36	5070705859375	5496355078125
S1	210409_EC1_molivotto_S1R1	1	colobanthus	2018-02-02	C_10534		18.3%	3237515625	True	0	VNPDGSAVNPVAFQQK	_VNPDGSAVNPVAFQQK_	_VNPDGSAVNPVAFQQK_.2	2.48147e-36	23586736328125	25566671875
S1	210409_EC1_molivotto_S1R1	1	colobanthus	2018-02-02	C_10534		18.3%	3237515625	True	0	NTPTGSQSSGGAAAAGNPQQGSDFEAK	_NTPTGSQSSGGAAAAGNPQQGSDFEAK_	_NTPTGSQSSGGAAAAGNPQQGSDFEAK_.3	0.000161960598115927	253394287109375	274664892578125
S1	210409_EC1_molivotto_S1R1	1	colobanthus	2018-02-02	C_10534		18.3%	3237515625	False	0	GIDENWEAALEHNPEGFAR	_GIDENWEAALEHNPEGFAR_	_GIDENWEAALEHNPEGFAR_.3	8.36016e-22	5290823046875	573494921875
S1	210409_EC1_molivotto_S1R1	1	colobanthus	2018-02-02	C_10534		18.3%	3237515625	False	0	GIDENWEAALEHNPEGFAR	_GIDENWEAALEHNPEGFAR_	_GIDENWEAALEHNPEGFAR_.2	0.000416336096777705	19762294921875	21421197265625
S1	210409_EC1_molivotto_S1R1	1	colobanthus	2018-02-02	C_10534		18.3%	3237515625	False	0	LMELGFDR	_LMELGFDR_	_LMELGFDR_.2	1.65145e-29	1393151875	1510096875
S1	210409_EC1_molivotto_S1R1	1	colobanthus	2018-02-02	C_10544		8.5%	6091304296875	False	1	KLQEEQELER	_KLQEEQELER_	_KLQEEQELER_.2	3.86054e-15	4388312109375	4756679296875
S1	210409_EC1_molivotto_S1R1	1	colobanthus	2018-02-02	C_10544		8.5%	6091304296875	False	1	KLQEEQELER	_KLQEEQELER_	_KLQEEQELER_.3	3.26126e+06	188535859375	2043620703125
S1	210409_EC1_molivotto_S1R1	1	colobanthus	2018-02-02	C_10544		8.5%	6091304296875	False	2	EAALEEQKIKDEEAQR	_EAALEEQKIKDEEAQR_	_EAALEEQKIKDEEAQR_.3	7.68305e-30	24108521484375	261322578125
S1	210409_EC1_molivotto_S1R1	1	colobanthus	2018-02-02	C_10544		8.5%	6091304296875	False	2	EAALEEQKIKDEEAQR	_EAALEEQKIKDEEAQR_	_EAALEEQKIKDEEAQR_.2	3.6976e-29	483277001953125	523844580078125
S1	210409_EC1_molivotto_S1R1	1	colobanthus	2018-02-02	C_10544		8.5%	6091304296875	False	0	LQSLFDFIDVGR	_LQSLFDFIDVGR_	_LQSLFDFIDVGR_.2	20.2663	138476240234375	150100322265625
S1	210409_EC1_molivotto_S1R1	1	colobanthus	2018-02-02	C_10544		8.5%	6091304296875	False	1	TDKLQSLFDFIDVGR	_TDKLQSLFDFIDVGR_	_TDKLQSLFDFIDVGR_.3	1.87276e-19	13688435546875	1483748046875
S1	210409_EC1_molivotto_S1R1	1	colobanthus	2018-02-02	C_10544		8.5%	6091304296875	True	1	EQQDDEYFASLQADREK	_EQQDDEYFASLQADREK_	_EQQDDEYFASLQADREK_.3	0.00751964318232935	6091304296875	66026.25
S1	210409_EC1_molivotto_S1R1	1	colobanthus	2018-02-02	C_10545		5.7%	21948365234375	True	0	VAFAEPLQEPDPEVMAK	_VAFAEPLQEPDPEVMAK_	_VAFAEPLQEPDPEVMAK_.2	3.10978e-08	4036470703125	4375303125
S1	210409_EC1_molivotto_S1R1	1	colobanthus	2018-02-02	C_10545		5.7%	21948365234375	False	1	REPFPLDDGGYSR	_REPFPLDDGGYSR_	_REPFPLDDGGYSR_.3	0.000767590468439394	1747366796875	18940455078125
S1	210409_EC1_molivotto_S1R1	1	colobanthus	2018-02-02	C_10545		5.7%	21948365234375	False	1	REPFPLDDGGYSR	_REPFPLDDGGYSR_	_REPFPLDDGGYSR_.2	2.85264e+09	381916967773438	413976123046875
S1	210409_EC1_molivotto_S1R1	1	colobanthus	2018-02-02	C_10545		5.7%	21948365234375	True	1	LQKPDAVFGHAER	_LQKPDAVFGHAER_	_LQKPDAVFGHAER_.4	0.00693669230509811	353202197265625	382850952148438
S1	210409_EC1_molivotto_S1R1	1	colobanthus	2018-02-02	C_10555		7.7%	18826078125	False	1	TVEEILSAVESEAGKR	_TVEEILSAVESEAGKR_	_TVEEILSAVESEAGKR_.3	3.12306e-50	47678453125	5168071484375
S1	210409_EC1_molivotto_S1R1	1	colobanthus	2018-02-02	C_10555		7.7%	18826078125	False	0	LLDIFLAYEEDPGVK	_LLDIFLAYEEDPGVK_	_LLDIFLAYEEDPGVK_.2	5.5689e-10	3412587890625	36990.5
S1	210409_EC1_molivotto_S1R1	1	colobanthus	2018-02-02	C_10555		7.7%	18826078125	True	0	LPGFFGEYAGLTGPR	_LPGFFGEYAGLTGPR_	_LPGFFGEYAGLTGPR_.2	1.28359e+09	18826078125	20406390625
S1	210409_EC1_molivotto_S1R1	1	colobanthus	2018-02-02	C_10555		7.7%	18826078125	False	2	AILIDKDKNPK	_AILIDKDKNPK_	_AILIDKDKNPK_.3	0.00708328464396083	17328853515625	18783484375
S1	210409_EC1_molivotto_S1R1	1	colobanthus	02-Feb-2018;14-Feb-2018;14-Feb-2018	C_10570;C_29453;C_35278		1.3%;1.3%;1.6%	NaN	False	0	TPEQLQK	_TPEQLQK_	_TPEQLQK_.1	3.19949e-10	415626904296875	450515771484375
S1	210409_EC1_molivotto_S1R1	1	colobanthus	02-Feb-2018;14-Feb-2018;14-Feb-2018	C_10570;C_29453;C_35278		1.3%;1.3%;1.6%	NaN	False	0	TPEQLQK	_TPEQLQK_	_TPEQLQK_.2	268254	19983671875	2166115625
S1	210409_EC1_molivotto_S1R1	1	colobanthus	02-Feb-2018;23-Feb-2018	C_10571;C_2518		2%;2.1%	NaN	False	0	TAEVWNSR	_TAEVWNSR_	_TAEVWNSR_.2	0.00823474758593558	25308361328125	27432814453125
S1	210409_EC1_molivotto_S1R1	1	colobanthus	2018-02-23	C_105749		2.4%	1	True	1	SMAVTQADRR	_SMAVTQADRR_	_SMAVTQADRR_.2	0.00877087106745179	1	0.443264007568359
S1	210409_EC1_molivotto_S1R1	1	colobanthus	2018-02-02	C_10575		4.9%	5798053125	True	0	SAQDIALADLAPTHPIR	_SAQDIALADLAPTHPIR_	_SAQDIALADLAPTHPIR_.3	1.51919e-38	6042183203125	6549380859375
S1	210409_EC1_molivotto_S1R1	1	colobanthus	2018-02-02	C_10575		4.9%	5798053125	True	0	SAQDIALADLAPTHPIR	_SAQDIALADLAPTHPIR_	_SAQDIALADLAPTHPIR_.2	4.05718e-42	55539234375	602013515625
S1	210409_EC1_molivotto_S1R1	1	colobanthus	2018-02-02	C_10575		4.9%	5798053125	False	0	EAAESTLLAYK	_EAAESTLLAYK_	_EAAESTLLAYK_.2	1.30372e-08	25797609375	279631328125
S1	210409_EC1_molivotto_S1R1	1	colobanthus	2018-02-02	C_10576		0.03	2213477734375	True	1	TIEDDESVEPQDKK	_TIEDDESVEPQDKK_	_TIEDDESVEPQDKK_.2	1.04337e-34	2855735546875	309545390625
S1	210409_EC1_molivotto_S1R1	1	colobanthus	2018-02-02	C_10576		0.03	2213477734375	True	1	TIEDDESVEPQDKK	_TIEDDESVEPQDKK_	_TIEDDESVEPQDKK_.3	0.000288486542825181	15712201171875	17031126953125
S1	210409_EC1_molivotto_S1R1	1	colobanthus	02-Feb-2018;23-Feb-2018;23-Feb-2018;02-Feb-2018;14-Feb-2018;23-Feb-2018	C_10577;C_153217;C_157591;C_17021;C_33118;C_660		2.1%;2.8%;2.4%;2.3%;1.3%;2.4%	NaN	False	0	FGLAPSANR	_FGLAPSANR_	_FGLAPSANR_.2	3.15567e-54	1129584.5	1224404875
S1	210409_EC1_molivotto_S1R1	1	colobanthus	02-Feb-2018;23-Feb-2018;23-Feb-2018;02-Feb-2018;14-Feb-2018;23-Feb-2018	C_10577;C_153217;C_157591;C_17021;C_33118;C_660		2.1%;2.8%;2.4%;2.3%;1.3%;2.4%	NaN	False	1	FGLAPSANRK	_FGLAPSANRK_	_FGLAPSANRK_.2	0.00282390101625573	1	0.529054641723633
S1	210409_EC1_molivotto_S1R1	1	colobanthus	02-Feb-2018;23-Feb-2018;23-Feb-2018;02-Feb-2018;14-Feb-2018;23-Feb-2018	C_10577;C_153217;C_157591;C_17021;C_33118;C_660		2.1%;2.8%;2.4%;2.3%;1.3%;2.4%	NaN	False	1	FGLAPSANRK	_FGLAPSANRK_	_FGLAPSANRK_.3	0.000103781613502354	114060302734375	12363484375
S1	210409_EC1_molivotto_S1R1	1	colobanthus	2018-02-02	C_10579		3.4%	129956201171875	True	0	IVHSELNHPEK	_IVHSELNHPEK_	_IVHSELNHPEK_.2	5.06931e-05	129956201171875	140865078125
S1	210409_EC1_molivotto_S1R1	1	colobanthus	2018-02-23	C_105838		8.2%	1215671484375	True	0	ESAGLLDIR	_ESAGLLDIR_	_ESAGLLDIR_.2	5.09944e-42	207956171875	22541259375
S1	210409_EC1_molivotto_S1R1	1	colobanthus	2018-02-23	C_105838		8.2%	1215671484375	True	0	HPDADTLYVEEVDIGENENR	_HPDADTLYVEEVDIGENENR_	_HPDADTLYVEEVDIGENENR_.3	5.77764e-47	1167458671875	1265458359375
S1	210409_EC1_molivotto_S1R1	1	colobanthus	2018-02-23	C_105838		8.2%	1215671484375	True	0	TICSGLVK	_TIC[Carbamidomethyl (C)]SGLVK_	_TIC[Carbamidomethyl (C)]SGLVK_.2	5.66001e-44	79997828125	867130625
S1	210409_EC1_molivotto_S1R1	1	colobanthus	2018-02-23	C_105838		8.2%	1215671484375	True	0	TICSGLVK	_TIC[Carbamidomethyl (C)]SGLVK_	_TIC[Carbamidomethyl (C)]SGLVK_.1	0.00109991163367182	1	0.620040893554688
S1	210409_EC1_molivotto_S1R1	1	colobanthus	2018-02-02	C_10588		1.4%	NaN	False	0	ENILEACR	_ENILEAC[Carbamidomethyl (C)]R_	_ENILEAC[Carbamidomethyl (C)]R_.2	3.89365e+08	759975078125	823769453125
S1	210409_EC1_molivotto_S1R1	1	colobanthus	2018-02-02	C_10588		1.4%	NaN	False	1	ENILEACRR	_ENILEAC[Carbamidomethyl (C)]RR_	_ENILEAC[Carbamidomethyl (C)]RR_.2	3.30825e-45	359813046875	3900167578125
S1	210409_EC1_molivotto_S1R1	1	colobanthus	2018-02-02	C_10588		1.4%	NaN	False	1	ENILEACRR	_ENILEAC[Carbamidomethyl (C)]RR_	_ENILEAC[Carbamidomethyl (C)]RR_.3	6.35815e-29	2406972265625	26090201171875
S1	210409_EC1_molivotto_S1R1	1	colobanthus	2018-02-02	C_10593		3.2%	16945216796875	True	0	NAAVQLNNILR	_NAAVQLNNILR_	_NAAVQLNNILR_.2	742853	16945216796875	1836764453125
S1	210409_EC1_molivotto_S1R1	1	colobanthus	2018-02-02	C_10595		9.8%	28130423828125	True	0	TDNYVAFK	_TDNYVAFK_	_TDNYVAFK_.2	4.6523e+09	35532859375	385155859375
S1	210409_EC1_molivotto_S1R1	1	colobanthus	2018-02-02	C_10595		9.8%	28130423828125	True	0	EAPADMQCK	_EAPADMQC[Carbamidomethyl (C)]K_	_EAPADMQC[Carbamidomethyl (C)]K_.2	2.36211e-05	429712265625	465783515625
S1	210409_EC1_molivotto_S1R1	1	colobanthus	2018-02-02	C_10595		9.8%	28130423828125	False	0	EAGHVVEECK	_EAGHVVEEC[Carbamidomethyl (C)]K_	_EAGHVVEEC[Carbamidomethyl (C)]K_.2	27888.3	193046015625	20925083984375
S1	210409_EC1_molivotto_S1R1	1	colobanthus	2018-02-02	C_10595		9.8%	28130423828125	False	0	DITPEMFSK	_DITPEMFSK_	_DITPEMFSK_.2	2.26654e-41	77800.25	84331015625
S1	210409_EC1_molivotto_S1R1	1	colobanthus	2018-02-02	C_10595		9.8%	28130423828125	False	0	DITPEMFSK	_DITPEMFSK_	_DITPEMFSK_.1	1.44635e-10	19192798828125	2080389453125
S1	210409_EC1_molivotto_S1R1	1	colobanthus	2018-02-02	C_10595		9.8%	28130423828125	True	0	GSVSDNGNLSGSESAAVTGSR	_GSVSDNGNLSGSESAAVTGSR_	_GSVSDNGNLSGSESAAVTGSR_.2	1.27587e+09	588718359375	63813701171875
S1	210409_EC1_molivotto_S1R1	1	colobanthus	2018-02-02	C_10599		13.9%	11208840625	False	0	VLMESIHK	_VLMESIHK_	_VLMESIHK_.2	4.68674e-50	1387029625	1503460.75
S1	210409_EC1_molivotto_S1R1	1	colobanthus	2018-02-02	C_10599		13.9%	11208840625	False	0	VLMESIHK	_VLM[Oxidation (M)]ESIHK_	_VLM[Oxidation (M)]ESIHK_.2	3.05567e-18	14524428125	157436484375
S1	210409_EC1_molivotto_S1R1	1	colobanthus	2018-02-02	C_10599		13.9%	11208840625	False	0	VLMESIHK	_VLMESIHK_	_VLMESIHK_.1	2.13515e-34	5362886328125	581306171875
S1	210409_EC1_molivotto_S1R1	1	colobanthus	2018-02-02	C_10599		13.9%	11208840625	False	0	VLMESIHK	_VLM[Oxidation (M)]ESIHK_	_VLM[Oxidation (M)]ESIHK_.1	2.30974e+06	311383276367188	337521655273438
S1	210409_EC1_molivotto_S1R1	1	colobanthus	2018-02-02	C_10599		13.9%	11208840625	False	1	DKTLSDQFEAK	_DKTLSDQFEAK_	_DKTLSDQFEAK_.2	3.73121e-50	9014378125	977107
S1	210409_EC1_molivotto_S1R1	1	colobanthus	2018-02-02	C_10599		13.9%	11208840625	False	1	DKTLSDQFEAK	_DKTLSDQFEAK_	_DKTLSDQFEAK_.3	1.16401e-19	23014865234375	24946796875
S1	210409_EC1_molivotto_S1R1	1	colobanthus	2018-02-02	C_10599		13.9%	11208840625	False	2	DKTLSDQFEAKR	_DKTLSDQFEAKR_	_DKTLSDQFEAKR_.3	2.83344e-54	6600144375	715417875
S1	210409_EC1_molivotto_S1R1	1	colobanthus	2018-02-02	C_10599		13.9%	11208840625	False	2	DKTLSDQFEAKR	_DKTLSDQFEAKR_	_DKTLSDQFEAKR_.2	4.05091e-54	28176521875	305417375
S1	210409_EC1_molivotto_S1R1	1	colobanthus	2018-02-02	C_10599		13.9%	11208840625	False	0	VWLDPNESGEISMANSR	_VWLDPNESGEISMANSR_	_VWLDPNESGEISMANSR_.2	4.05684e-55	50041428125	5424204375
S1	210409_EC1_molivotto_S1R1	1	colobanthus	2018-02-02	C_10599		13.9%	11208840625	False	0	VWLDPNESGEISMANSR	_VWLDPNESGEISM[Oxidation (M)]ANSR_	_VWLDPNESGEISM[Oxidation (M)]ANSR_.2	1.68839e-06	390283203125	4230446484375
S1	210409_EC1_molivotto_S1R1	1	colobanthus	2018-02-02	C_10599		13.9%	11208840625	False	0	VWLDPNESGEISMANSR	_VWLDPNESGEISMANSR_	_VWLDPNESGEISMANSR_.3	1.54308e+06	358932734375	3890625390625
S1	210409_EC1_molivotto_S1R1	1	colobanthus	2018-02-02	C_10599		13.9%	11208840625	False	1	TLSDQFEAKR	_TLSDQFEAKR_	_TLSDQFEAKR_.2	1.38119e-50	3241538125	3513641875
S1	210409_EC1_molivotto_S1R1	1	colobanthus	2018-02-02	C_10599		13.9%	11208840625	False	1	TLSDQFEAKR	_TLSDQFEAKR_	_TLSDQFEAKR_.3	1.95394e-36	102907	111545296875
S1	210409_EC1_molivotto_S1R1	1	colobanthus	2018-02-02	C_10599		13.9%	11208840625	False	0	TLSDQFEAK	_TLSDQFEAK_	_TLSDQFEAK_.2	2.08268e-50	31177040625	33794128125
S1	210409_EC1_molivotto_S1R1	1	colobanthus	2018-02-02	C_10599		13.9%	11208840625	False	0	TLSDQFEAK	_TLSDQFEAK_	_TLSDQFEAK_.1	9.90847e-49	3372660546875	365577109375
S1	210409_EC1_molivotto_S1R1	1	colobanthus	2018-02-02	C_10599		13.9%	11208840625	True	1	FAQGPGAEPVKPAVEVAAAPK	_FAQGPGAEPVKPAVEVAAAPK_	_FAQGPGAEPVKPAVEVAAAPK_.3	1.88686e-49	176928890625	19178078125
S1	210409_EC1_molivotto_S1R1	1	colobanthus	2018-02-02	C_10599		13.9%	11208840625	True	1	FAQGPGAEPVKPAVEVAAAPK	_FAQGPGAEPVKPAVEVAAAPK_	_FAQGPGAEPVKPAVEVAAAPK_.2	3.6365e-42	472479296875	5121405078125
S1	210409_EC1_molivotto_S1R1	1	colobanthus	2018-02-02	C_10599		13.9%	11208840625	False	0	LAAAVLK	_LAAAVLK_	_LAAAVLK_.1	3.91538e-53	14567634375	1579048125
S1	210409_EC1_molivotto_S1R1	1	colobanthus	2018-02-02	C_10599		13.9%	11208840625	False	1	RVLMESIHK	_RVLMESIHK_	_RVLMESIHK_.3	0.000141790237477917	21012662109375	227765234375
S1	210409_EC1_molivotto_S1R1	1	colobanthus	2018-02-02	C_10599		13.9%	11208840625	False	0	HMYHEMYMK	_HMYHEMYMK_	_HMYHEMYMK_.3	1.97875e-38	1351603125	146506046875
S1	210409_EC1_molivotto_S1R1	1	colobanthus	2018-02-02	C_10599		13.9%	11208840625	False	0	HMYHEMYMK	_HMYHEMYMK_	_HMYHEMYMK_.2	424.072	2420968359375	2624191015625
S1	210409_EC1_molivotto_S1R1	1	colobanthus	2018-02-02	C_10599		13.9%	11208840625	False	0	HMYHEMYMK	_HMYHEMYM[Oxidation (M)]K_	_HMYHEMYM[Oxidation (M)]K_.3	2.93994e+08	3338330859375	3618559375
S1	210409_EC1_molivotto_S1R1	1	colobanthus	2018-02-02	C_10599		13.9%	11208840625	False	1	GKVWLDPNESGEISMANSR	_GKVWLDPNESGEISMANSR_	_GKVWLDPNESGEISMANSR_.3	0.000391379251462465	116511767578125	12629208984375
S1	210409_EC1_molivotto_S1R1	1	colobanthus	2018-02-02	C_10601		16.2%	3527133203125	True	0	VGYTLSPTLDCAK	_VGYTLSPTLDC[Carbamidomethyl (C)]AK_	_VGYTLSPTLDC[Carbamidomethyl (C)]AK_.2	5.78257e-18	3527133203125	3823210546875
S1	210409_EC1_molivotto_S1R1	1	colobanthus	2018-02-02	C_10601		16.2%	3527133203125	False	0	VACACIK	_VAC[Carbamidomethyl (C)]AC[Carbamidomethyl (C)]IK_	_VAC[Carbamidomethyl (C)]AC[Carbamidomethyl (C)]IK_.2	0.00213299266882619	130281240234375	14121740234375
S1	210409_EC1_molivotto_S1R1	1	colobanthus	2018-02-02	C_10601		16.2%	3527133203125	False	0	QAAQSYGVNYGYANGLPSK	_QAAQSYGVNYGYANGLPSK_	_QAAQSYGVNYGYANGLPSK_.2	5.61679e-19	12440291015625	134845634765625
S1	210409_EC1_molivotto_S1R1	1	colobanthus	2018-02-02	C_10601		16.2%	3527133203125	False	0	GLYSAANTTPLR	_GLYSAANTTPLR_	_GLYSAANTTPLR_.2	6.94948e+09	631357861328125	68435576171875
S1	210409_EC1_molivotto_S1R1	1	colobanthus	2018-02-02	C_10601		16.2%	3527133203125	False	0	NGGAPTGVCCNGAK	_NGGAPTGVC[Carbamidomethyl (C)]C[Carbamidomethyl (C)]NGAK_	_NGGAPTGVC[Carbamidomethyl (C)]C[Carbamidomethyl (C)]NGAK_.2	0.0019369288522202	38751171875	42004052734375
S1	210409_EC1_molivotto_S1R1	1	colobanthus	2018-02-02	C_10606		3.8%	344286157226563	False	0	CNSAVWR	_C[Carbamidomethyl (C)]NSAVWR_	_C[Carbamidomethyl (C)]NSAVWR_.2	9.16771e+09	21134939453125	22909064453125
S1	210409_EC1_molivotto_S1R1	1	colobanthus	2018-02-02	C_10606		3.8%	344286157226563	False	0	GIELTGPDAGSPTFSVR	_GIELTGPDAGSPTFSVR_	_GIELTGPDAGSPTFSVR_.2	0.00135634579870098	13676630859375	148246845703125
S1	210409_EC1_molivotto_S1R1	1	colobanthus	2018-02-02	C_10606		3.8%	344286157226563	True	0	IVESSGLGDETYVPK	_IVESSGLGDETYVPK_	_IVESSGLGDETYVPK_.2	0.00134012563488832	344286157226563	373186474609375
S1	210409_EC1_molivotto_S1R1	1	colobanthus	02-Feb-2018;14-Feb-2018	C_10607;C_53184		9.5%;9.5%	NaN	False	0	GFGFISFDNEDAVDR	_GFGFISFDNEDAVDR_	_GFGFISFDNEDAVDR_.2	2.55087e-48	41493478125	4497655625
S1	210409_EC1_molivotto_S1R1	1	colobanthus	02-Feb-2018;14-Feb-2018	C_10607;C_53184		9.5%;9.5%	NaN	False	0	DANPGMGSR	_DANPGMGSR_	_DANPGMGSR_.2	9.48773e-43	133313140625	1445038125
S1	210409_EC1_molivotto_S1R1	1	colobanthus	02-Feb-2018;14-Feb-2018	C_10607;C_53184		9.5%;9.5%	NaN	False	0	DANPGMGSR	_DANPGMGSR_	_DANPGMGSR_.1	3.74856e-16	2188812109375	23725470703125
S1	210409_EC1_molivotto_S1R1	1	colobanthus	02-Feb-2018;14-Feb-2018	C_10607;C_53184		9.5%;9.5%	NaN	False	0	VLQNTFHDLDGK	_VLQNTFHDLDGK_	_VLQNTFHDLDGK_.2	1.56618e-43	722829765625	78350609375
S1	210409_EC1_molivotto_S1R1	1	colobanthus	02-Feb-2018;14-Feb-2018	C_10607;C_53184		9.5%;9.5%	NaN	False	0	VLQNTFHDLDGK	_VLQNTFHDLDGK_	_VLQNTFHDLDGK_.3	0.000391142958717978	281893203125	30555609375
S1	210409_EC1_molivotto_S1R1	1	colobanthus	02-Feb-2018;14-Feb-2018	C_10607;C_53184		9.5%;9.5%	NaN	False	0	GGSGGGSGSYGYNSSGNQNTYDSR	_GGSGGGSGSYGYNSSGNQNTYDSR_	_GGSGGGSGSYGYNSSGNQNTYDSR_.3	48.7204	961869140625	104261108398438
S1	210409_EC1_molivotto_S1R1	1	colobanthus	2018-02-02	C_10610		27.9%	NaN	False	0	GVILYGEPGTGK	_GVILYGEPGTGK_	_GVILYGEPGTGK_.2	1.51727e-45	5600844375	607099.5
S1	210409_EC1_molivotto_S1R1	1	colobanthus	2018-02-02	C_10610		27.9%	NaN	False	1	IESLDPALLRPGR	_IESLDPALLRPGR_	_IESLDPALLRPGR_.3	5.26828e-50	357277375	38726821875
S1	210409_EC1_molivotto_S1R1	1	colobanthus	2018-02-02	C_10610		27.9%	NaN	False	1	IESLDPALLRPGR	_IESLDPALLRPGR_	_IESLDPALLRPGR_.2	1.01171e-25	107378375	116392015625
S1	210409_EC1_molivotto_S1R1	1	colobanthus	2018-02-02	C_10610		27.9%	NaN	False	1	KIEFPLPDIK	_KIEFPLPDIK_	_KIEFPLPDIK_.2	4.5611e-14	303637.75	3291259375
S1	210409_EC1_molivotto_S1R1	1	colobanthus	2018-02-02	C_10610		27.9%	NaN	False	1	KIEFPLPDIK	_KIEFPLPDIK_	_KIEFPLPDIK_.3	0.000454268206383316	20668880859375	224038828125
S1	210409_EC1_molivotto_S1R1	1	colobanthus	2018-02-02	C_10610		27.9%	NaN	False	0	YLGDGPK	_YLGDGPK_	_YLGDGPK_.2	1.08154e-35	13603540625	14745459375
S1	210409_EC1_molivotto_S1R1	1	colobanthus	2018-02-02	C_10610		27.9%	NaN	False	0	YLGDGPK	_YLGDGPK_	_YLGDGPK_.1	5.6948e-41	1020686484375	1106365703125
S1	210409_EC1_molivotto_S1R1	1	colobanthus	2018-02-02	C_10610		27.9%	NaN	False	1	KFEPAAPPAR	_KFEPAAPPAR_	_KFEPAAPPAR_.2	7.40688e-27	113076890625	122568875
S1	210409_EC1_molivotto_S1R1	1	colobanthus	2018-02-02	C_10610		27.9%	NaN	False	0	AVANSTSATFLR	_AVANSTSATFLR_	_AVANSTSATFLR_.2	2.24711e-34	130055546875	140972765625
S1	210409_EC1_molivotto_S1R1	1	colobanthus	2018-02-02	C_10610		27.9%	NaN	False	0	VILATNR	_VILATNR_	_VILATNR_.2	2.5495e-42	1086402265625	1177597890625
S1	210409_EC1_molivotto_S1R1	1	colobanthus	2018-02-02	C_10610		27.9%	NaN	False	1	VADDLSPSIVFIDEIDAVGTKR	_VADDLSPSIVFIDEIDAVGTKR_	_VADDLSPSIVFIDEIDAVGTKR_.3	2.1403e-12	87241375	9456465625
S1	210409_EC1_molivotto_S1R1	1	colobanthus	2018-02-02	C_10610		27.9%	NaN	False	0	IEFPLPDIK	_IEFPLPDIK_	_IEFPLPDIK_.2	1.54102e-18	590514765625	64008421875
S1	210409_EC1_molivotto_S1R1	1	colobanthus	2018-02-02	C_10610		27.9%	NaN	False	0	QGGLPGER	_QGGLPGER_	_QGGLPGER_.2	3.33464e-10	416557109375	4515240625
S1	210409_EC1_molivotto_S1R1	1	colobanthus	2018-02-02	C_10610		27.9%	NaN	False	0	LPTVTPLSK	_LPTVTPLSK_	_LPTVTPLSK_.2	1.87034e-12	446665546875	4841598828125
S1	210409_EC1_molivotto_S1R1	1	colobanthus	2018-02-02	C_10610		27.9%	NaN	False	0	VADDLSPSIVFIDEIDAVGTK	_VADDLSPSIVFIDEIDAVGTK_	_VADDLSPSIVFIDEIDAVGTK_.2	1.74602e-06	4968899609375	5386002734375
S1	210409_EC1_molivotto_S1R1	1	colobanthus	2018-02-02	C_10610		27.9%	NaN	False	0	YDAHSGGER	_YDAHSGGER_	_YDAHSGGER_.2	3.35182e+06	16933107421875	1835451953125
S1	210409_EC1_molivotto_S1R1	1	colobanthus	2018-02-02	C_10610		27.9%	NaN	False	2	LKPQEEKTEEDR	_LKPQEEKTEEDR_	_LKPQEEKTEEDR_.3	1.30098e-06	1728426953125	18735158203125
S1	210409_EC1_molivotto_S1R1	1	colobanthus	2018-02-02	C_10610		27.9%	NaN	False	0	VMHVDFK	_VMHVDFK_	_VMHVDFK_.2	4.40078e-17	112221240234375	121641396484375
S1	210409_EC1_molivotto_S1R1	1	colobanthus	2018-02-02	C_10610		27.9%	NaN	False	0	TMLELLNQLDGFDSR	_TMLELLNQLDGFDSR_	_TMLELLNQLDGFDSR_.2	6.1576e-54	223503765625	24226528125
S1	210409_EC1_molivotto_S1R1	1	colobanthus	2018-02-02	C_10610		27.9%	NaN	False	0	TMLELLNQLDGFDSR	_TM[Oxidation (M)]LELLNQLDGFDSR_	_TM[Oxidation (M)]LELLNQLDGFDSR_.2	5.73782e-41	648465546875	70289953125
S1	210409_EC1_molivotto_S1R1	1	colobanthus	2018-02-02	C_10610		27.9%	NaN	False	0	VVGSELIQK	_VVGSELIQK_	_VVGSELIQK_.1	4.67852e-28	2643040625	28649046875
S1	210409_EC1_molivotto_S1R1	1	colobanthus	2018-02-02	C_10610		27.9%	NaN	False	0	VVGSELIQK	_VVGSELIQK_	_VVGSELIQK_.2	0.000240146731477523	178153859375	19310859375
S1	210409_EC1_molivotto_S1R1	1	colobanthus	2018-02-02	C_10610		27.9%	NaN	False	0	AICTEAGLLALR	_AIC[Carbamidomethyl (C)]TEAGLLALR_	_AIC[Carbamidomethyl (C)]TEAGLLALR_.2	1.94378e-53	241102296875	26134109375
S1	210409_EC1_molivotto_S1R1	1	colobanthus	2018-02-02	C_10610		27.9%	NaN	False	1	IKDYLLMEEEFVANQER	_IKDYLLMEEEFVANQER_	_IKDYLLMEEEFVANQER_.3	2.64478e+09	567241640625	6148574609375
S1	210409_EC1_molivotto_S1R1	1	colobanthus	2018-02-02	C_10610		27.9%	NaN	False	0	DDLSGADVK	_DDLSGADVK_	_DDLSGADVK_.2	3.54847e+09	742558740234375	804891162109375
S1	210409_EC1_molivotto_S1R1	1	colobanthus	2018-02-02	C_10610		27.9%	NaN	False	0	DDLSGADVK	_DDLSGADVK_	_DDLSGADVK_.1	0.00033772	287959594726563	312131713867188
S1	210409_EC1_molivotto_S1R1	1	colobanthus	2018-02-02	C_10610		27.9%	NaN	False	1	EAVELPLTHPELYEDIGIKPPK	_EAVELPLTHPELYEDIGIKPPK_	_EAVELPLTHPELYEDIGIKPPK_.4	2.86661e-33	18376403125	1991896875
S1	210409_EC1_molivotto_S1R1	1	colobanthus	2018-02-02	C_10610		27.9%	NaN	False	1	EAVELPLTHPELYEDIGIKPPK	_EAVELPLTHPELYEDIGIKPPK_	_EAVELPLTHPELYEDIGIKPPK_.3	2.45882e-11	16007728125	173514609375
S1	210409_EC1_molivotto_S1R1	1	colobanthus	2018-02-02	C_10610		27.9%	NaN	False	1	RYDAHSGGER	_RYDAHSGGER_	_RYDAHSGGER_.2	1.428e+06	82571435546875	8950271484375
S1	210409_EC1_molivotto_S1R1	1	colobanthus	23-Feb-2018;02-Feb-2018	C_106181;C_8333		3.3%;3.5%	NaN	False	1	CNICNTNKPGTVEGGAR	_C[Carbamidomethyl (C)]NIC[Carbamidomethyl (C)]NTNKPGTVEGGAR_	_C[Carbamidomethyl (C)]NIC[Carbamidomethyl (C)]NTNKPGTVEGGAR_.3	0.000140791360430772	8717685546875	94494716796875
S1	210409_EC1_molivotto_S1R1	1	colobanthus	23-Feb-2018;02-Feb-2018	C_106181;C_8333		3.3%;3.5%	NaN	False	1	CNICNTNKPGTVEGGAR	_C[Carbamidomethyl (C)]NIC[Carbamidomethyl (C)]NTNKPGTVEGGAR_	_C[Carbamidomethyl (C)]NIC[Carbamidomethyl (C)]NTNKPGTVEGGAR_.2	0.00184361172630684	547935693359375	593930908203125
S1	210409_EC1_molivotto_S1R1	1	colobanthus	2018-02-23	C_1062		1.3%	93315927734375	True	0	YDVWASTPHGNR	_YDVWASTPHGNR_	_YDVWASTPHGNR_.3	0.000280264067711008	134272216796875	1455433984375
S1	210409_EC1_molivotto_S1R1	1	colobanthus	2018-02-23	C_1062		1.3%	93315927734375	True	0	YDVWASTPHGNR	_YDVWASTPHGNR_	_YDVWASTPHGNR_.2	0.00130765586851335	52359638671875	56754853515625
S1	210409_EC1_molivotto_S1R1	1	colobanthus	2018-02-23	C_1064		4.8%	947927109375	True	1	DPSGVLSPIEFNRR	_DPSGVLSPIEFNRR_	_DPSGVLSPIEFNRR_.3	1.34657e-50	29523546875	32001834375
S1	210409_EC1_molivotto_S1R1	1	colobanthus	2018-02-23	C_1064		4.8%	947927109375	True	1	DPSGVLSPIEFNRR	_DPSGVLSPIEFNRR_	_DPSGVLSPIEFNRR_.2	6.7032e-42	83933375	909789765625
S1	210409_EC1_molivotto_S1R1	1	colobanthus	2018-02-23	C_1064		4.8%	947927109375	True	0	DPSGVLSPIEFNR	_DPSGVLSPIEFNR_	_DPSGVLSPIEFNR_.2	0.00302844173567811	1	0.855308532714844
S1	210409_EC1_molivotto_S1R1	1	colobanthus	02-Feb-2018;14-Feb-2018	C_10643;C_28627		3.4%;3.4%	NaN	False	0	VWEFGIPVVIK	_VWEFGIPVVIK_	_VWEFGIPVVIK_.2	1.90762e-42	28621109375	3102364453125
S1	210409_EC1_molivotto_S1R1	1	colobanthus	02-Feb-2018;14-Feb-2018	C_10643;C_28627		3.4%;3.4%	NaN	False	0	VATCGWDGLIK	_VATC[Carbamidomethyl (C)]GWDGLIK_	_VATC[Carbamidomethyl (C)]GWDGLIK_.2	0.00646284512881509	1710935546875	185455625
S1	210409_EC1_molivotto_S1R1	1	colobanthus	02-Feb-2018;14-Feb-2018	C_10643;C_28627		3.4%;3.4%	NaN	False	1	EGLVQGELTEEQKK	_EGLVQGELTEEQKK_	_EGLVQGELTEEQKK_.2	0.347324	82874375	8983107421875
S1	210409_EC1_molivotto_S1R1	1	colobanthus	02-Feb-2018;14-Feb-2018	C_10643;C_28627		3.4%;3.4%	NaN	False	1	EGLVQGELTEEQKK	_EGLVQGELTEEQKK_	_EGLVQGELTEEQKK_.3	0.00659304559430965	34711875	376256860351563
S1	210409_EC1_molivotto_S1R1	1	colobanthus	2018-02-02	C_10644		18.4%	124599921875	True	0	AMVIINPGNPTGQCLSEANLQEIVR	_AMVIINPGNPTGQC[Carbamidomethyl (C)]LSEANLQEIVR_	_AMVIINPGNPTGQC[Carbamidomethyl (C)]LSEANLQEIVR_.3	8.43433e-53	22519603125	244099609375
S1	210409_EC1_molivotto_S1R1	1	colobanthus	2018-02-02	C_10644		18.4%	124599921875	True	0	AMVIINPGNPTGQCLSEANLQEIVR	_AM[Oxidation (M)]VIINPGNPTGQC[Carbamidomethyl (C)]LSEANLQEIVR_	_AM[Oxidation (M)]VIINPGNPTGQC[Carbamidomethyl (C)]LSEANLQEIVR_.3	0.000931379546788047	101947412109375	11050515625
S1	210409_EC1_molivotto_S1R1	1	colobanthus	2018-02-02	C_10644		18.4%	124599921875	True	0	EIAEFIER	_EIAEFIER_	_EIAEFIER_.2	1.96804e-49	167439140625	1814944375
S1	210409_EC1_molivotto_S1R1	1	colobanthus	2018-02-02	C_10644		18.4%	124599921875	True	1	EIAEFIERR	_EIAEFIERR_	_EIAEFIERR_.2	1.18442e-45	132927921875	144086265625
S1	210409_EC1_molivotto_S1R1	1	colobanthus	2018-02-02	C_10644		18.4%	124599921875	True	1	EIAEFIERR	_EIAEFIERR_	_EIAEFIERR_.3	8.22653e-44	4440256640625	4812983984375
S1	210409_EC1_molivotto_S1R1	1	colobanthus	2018-02-02	C_10644		18.4%	124599921875	True	1	KEIAEFIER	_KEIAEFIER_	_KEIAEFIER_.2	3.49707e-14	4795694921875	5198258984375
S1	210409_EC1_molivotto_S1R1	1	colobanthus	2018-02-02	C_10644		18.4%	124599921875	True	2	KEIAEFIERR	_KEIAEFIERR_	_KEIAEFIERR_.3	1.26453e+07	1976399609375	21423041015625
S1	210409_EC1_molivotto_S1R1	1	colobanthus	2018-02-02	C_10644		18.4%	124599921875	True	0	GYFGECGQR	_GYFGEC[Carbamidomethyl (C)]GQR_	_GYFGEC[Carbamidomethyl (C)]GQR_.2	1.82775e-44	729395375	7906228125
S1	210409_EC1_molivotto_S1R1	1	colobanthus	2018-02-02	C_10644		18.4%	124599921875	True	0	GYFGECGQR	_GYFGEC[Carbamidomethyl (C)]GQR_	_GYFGEC[Carbamidomethyl (C)]GQR_.1	185782	122257861328125	13252052734375
S1	210409_EC1_molivotto_S1R1	1	colobanthus	2018-02-02	C_10644		18.4%	124599921875	True	0	ELQLVSFHTVSK	_ELQLVSFHTVSK_	_ELQLVSFHTVSK_.2	7.42478e-50	689340.75	7472059375
S1	210409_EC1_molivotto_S1R1	1	colobanthus	2018-02-02	C_10644		18.4%	124599921875	True	0	ELQLVSFHTVSK	_ELQLVSFHTVSK_	_ELQLVSFHTVSK_.3	7.53386e-48	394103515625	4271856640625
S1	210409_EC1_molivotto_S1R1	1	colobanthus	2018-02-02	C_10644		18.4%	124599921875	False	0	DGYPSDPELIFLTDGASK	_DGYPSDPELIFLTDGASK_	_DGYPSDPELIFLTDGASK_.2	6.59999e-30	5900799375	639612875
S1	210409_EC1_molivotto_S1R1	1	colobanthus	2018-02-02	C_10644		18.4%	124599921875	False	0	DGYPSDPELIFLTDGASK	_DGYPSDPELIFLTDGASK_	_DGYPSDPELIFLTDGASK_.3	1.67359e-31	336837890625	3651130078125
S1	210409_EC1_molivotto_S1R1	1	colobanthus	2018-02-02	C_10644		18.4%	124599921875	True	0	VLMNMGLPASK	_VLMNMGLPASK_	_VLMNMGLPASK_.2	2.31207e-36	12823096875	13899503125
S1	210409_EC1_molivotto_S1R1	1	colobanthus	2018-02-02	C_10644		18.4%	124599921875	True	0	GGYFEMTNIPPQTVDEIYK	_GGYFEMTNIPPQTVDEIYK_	_GGYFEMTNIPPQTVDEIYK_.2	0.0011537355423582	12917734375	14002084375
S1	210409_EC1_molivotto_S1R1	1	colobanthus	02-Feb-2018;02-Feb-2018;14-Feb-2018	C_10647;C_10848;C_32502		6.5%;7.2%;8%	NaN	False	0	GVGGVPIIER	_GVGGVPIIER_	_GVGGVPIIER_.2	1.38756e-26	78155515625	847161015625
S1	210409_EC1_molivotto_S1R1	1	colobanthus	02-Feb-2018;02-Feb-2018;14-Feb-2018	C_10647;C_10848;C_32502		6.5%;7.2%;8%	NaN	False	0	VEDISGTFR	_VEDISGTFR_	_VEDISGTFR_.2	0.000293108	381322421875	4133316796875
S1	210409_EC1_molivotto_S1R1	1	colobanthus	02-Feb-2018;02-Feb-2018;14-Feb-2018	C_10647;C_10848;C_32502		6.5%;7.2%;8%	NaN	False	0	IYVVDEDGNLEGLITLR	_IYVVDEDGNLEGLITLR_	_IYVVDEDGNLEGLITLR_.2	9.78832e+09	20471845703125	2219030859375
S1	210409_EC1_molivotto_S1R1	1	colobanthus	02-Feb-2018;02-Feb-2018;14-Feb-2018	C_10647;C_10848;C_32502		6.5%;7.2%;8%	NaN	False	1	TKVEDISGTFR	_TKVEDISGTFR_	_TKVEDISGTFR_.2	1.22235e+07	19454533203125	21087599609375
S1	210409_EC1_molivotto_S1R1	1	colobanthus	02-Feb-2018;02-Feb-2018;14-Feb-2018	C_10647;C_10848;C_32502		6.5%;7.2%;8%	NaN	False	0	DCSLAEAVSILSEHK	_DC[Carbamidomethyl (C)]SLAEAVSILSEHK_	_DC[Carbamidomethyl (C)]SLAEAVSILSEHK_.3	3.81653e-05	98128818359375	106366025390625
S1	210409_EC1_molivotto_S1R1	1	colobanthus	2018-02-02	C_10649		5.7%	668580390625	True	0	NNVPAPEIK	_NNVPAPEIK_	_NNVPAPEIK_.2	2.52958e-15	1214305625	13162378125
S1	210409_EC1_molivotto_S1R1	1	colobanthus	2018-02-02	C_10649		5.7%	668580390625	True	2	KETDVKEPEEDPEEK	_KETDVKEPEEDPEEK_	_KETDVKEPEEDPEEK_.3	5.04886e-22	4708106640625	510331796875
S1	210409_EC1_molivotto_S1R1	1	colobanthus	2018-02-02	C_10649		5.7%	668580390625	True	2	KETDVKEPEEDPEEK	_KETDVKEPEEDPEEK_	_KETDVKEPEEDPEEK_.2	1.62609e-33	3818695703125	413924765625
S1	210409_EC1_molivotto_S1R1	1	colobanthus	2018-02-02	C_10649		5.7%	668580390625	True	1	ETDVKEPEEDPEEK	_ETDVKEPEEDPEEK_	_ETDVKEPEEDPEEK_.2	1.89203e-43	4272552734375	4631202734375
S1	210409_EC1_molivotto_S1R1	1	colobanthus	2018-02-02	C_10649		5.7%	668580390625	True	1	ETDVKEPEEDPEEK	_ETDVKEPEEDPEEK_	_ETDVKEPEEDPEEK_.3	1.38139e-21	30293556640625	3283648046875
S1	210409_EC1_molivotto_S1R1	1	colobanthus	2018-02-02	C_10649		5.7%	668580390625	True	0	VLLSLSEEK	_VLLSLSEEK_	_VLLSLSEEK_.2	5.3361e-33	16696215625	180977421875
S1	210409_EC1_molivotto_S1R1	1	colobanthus	2018-02-02	C_10649		5.7%	668580390625	True	0	VLLSLSEEK	_VLLSLSEEK_	_VLLSLSEEK_.1	7.83792e-19	22109716796875	2396566796875
S1	210409_EC1_molivotto_S1R1	1	colobanthus	2018-02-02	C_10649		5.7%	668580390625	True	0	QAGGMISNNEK	_QAGGMISNNEK_	_QAGGMISNNEK_.2	0.00692508550408013	106063291015625	114966533203125
S1	210409_EC1_molivotto_S1R1	1	colobanthus	2018-02-02	C_10649		5.7%	668580390625	True	0	AAAVATTMTSK	_AAAVATTMTSK_	_AAAVATTMTSK_.2	1.1134e-29	44442984375	4817365234375
S1	210409_EC1_molivotto_S1R1	1	colobanthus	2018-02-02	C_10649		5.7%	668580390625	True	0	AAAVATTMTSK	_AAAVATTMTSK_	_AAAVATTMTSK_.1	6.91956e-14	496150390625	5377986328125
S1	210409_EC1_molivotto_S1R1	1	colobanthus	2018-02-02	C_10653		18.6%	NaN	False	0	EAMLQDLFPTSELMPGASR	_EAMLQDLFPTSELMPGASR_	_EAMLQDLFPTSELMPGASR_.2	3.17756e+09	76526109375	82949921875
S1	210409_EC1_molivotto_S1R1	1	colobanthus	2018-02-02	C_10653		18.6%	NaN	False	0	CLVFEDAPSGAQAGK	_C[Carbamidomethyl (C)]LVFEDAPSGAQAGK_	_C[Carbamidomethyl (C)]LVFEDAPSGAQAGK_.2	4.75363e-06	6104403125	66168234375
S1	210409_EC1_molivotto_S1R1	1	colobanthus	2018-02-02	C_10653		18.6%	NaN	False	0	TFDWSLK	_TFDWSLK_	_TFDWSLK_.2	505.526	42014890625	45541734375
S1	210409_EC1_molivotto_S1R1	1	colobanthus	2018-02-02	C_10653		18.6%	NaN	False	0	GVPICVATGTHK	_GVPIC[Carbamidomethyl (C)]VATGTHK_	_GVPIC[Carbamidomethyl (C)]VATGTHK_.3	7.119e+09	762042578125	826010546875
S1	210409_EC1_molivotto_S1R1	1	colobanthus	2018-02-02	C_10653		18.6%	NaN	False	0	GVPICVATGTHK	_GVPIC[Carbamidomethyl (C)]VATGTHK_	_GVPIC[Carbamidomethyl (C)]VATGTHK_.2	0.00521140205330607	10948666015625	118677275390625
S1	210409_EC1_molivotto_S1R1	1	colobanthus	2018-02-02	C_10653		18.6%	NaN	False	0	NAGMYVVMVPDPR	_NAGMYVVMVPDPR_	_NAGMYVVMVPDPR_.2	474.115	26661572265625	28899619140625
S1	210409_EC1_molivotto_S1R1	1	colobanthus	2018-02-02	C_10653		18.6%	NaN	False	1	RFEGGPIDPK	_RFEGGPIDPK_	_RFEGGPIDPK_.2	1.3308e+06	1145670546875	124184125
S1	210409_EC1_molivotto_S1R1	1	colobanthus	2018-02-02	C_10653		18.6%	NaN	False	1	RFEGGPIDPK	_RFEGGPIDPK_	_RFEGGPIDPK_.3	2.55804e+08	11743931640625	12729.75
S1	210409_EC1_molivotto_S1R1	1	colobanthus	2018-02-02	C_10653		18.6%	NaN	False	1	QGKPAPDGFLAAAR	_QGKPAPDGFLAAAR_	_QGKPAPDGFLAAAR_.3	1.17201e-38	727774375	78886578125
S1	210409_EC1_molivotto_S1R1	1	colobanthus	2018-02-02	C_10653		18.6%	NaN	False	1	QGKPAPDGFLAAAR	_QGKPAPDGFLAAAR_	_QGKPAPDGFLAAAR_.2	0.00410491202735004	473401916503906	513140563964844
S1	210409_EC1_molivotto_S1R1	1	colobanthus	2018-02-02	C_10653		18.6%	NaN	False	1	KCLVFEDAPSGAQAGK	_KC[Carbamidomethyl (C)]LVFEDAPSGAQAGK_	_KC[Carbamidomethyl (C)]LVFEDAPSGAQAGK_.3	0.48304	152648798828125	16546255859375
S1	210409_EC1_molivotto_S1R1	1	colobanthus	2018-02-02	C_10653		18.6%	NaN	False	0	LDSSFHEIADQVLK	_LDSSFHEIADQVLK_	_LDSSFHEIADQVLK_.2	0.00544219976099453	1	0.668998718261719
S1	210409_EC1_molivotto_S1R1	1	colobanthus	02-Feb-2018;23-Feb-2018	C_10656;C_5902		21.4%;22%	NaN	False	0	ALCAEHNVNLLTVPSAK	_ALC[Carbamidomethyl (C)]AEHNVNLLTVPSAK_	_ALC[Carbamidomethyl (C)]AEHNVNLLTVPSAK_.3	3.98321e-57	4075070.75	4417143.5
S1	210409_EC1_molivotto_S1R1	1	colobanthus	02-Feb-2018;23-Feb-2018	C_10656;C_5902		21.4%;22%	NaN	False	0	ALCAEHNVNLLTVPSAK	_ALC[Carbamidomethyl (C)]AEHNVNLLTVPSAK_	_ALC[Carbamidomethyl (C)]AEHNVNLLTVPSAK_.2	9.21225e-58	2273268	2464092.5
S1	210409_EC1_molivotto_S1R1	1	colobanthus	02-Feb-2018;23-Feb-2018	C_10656;C_5902		21.4%;22%	NaN	False	0	SMAHGGLAR	_SMAHGGLAR_	_SMAHGGLAR_.2	2.15975e-50	1358890875	1472959875
S1	210409_EC1_molivotto_S1R1	1	colobanthus	02-Feb-2018;23-Feb-2018	C_10656;C_5902		21.4%;22%	NaN	False	0	SMAHGGLAR	_SM[Oxidation (M)]AHGGLAR_	_SM[Oxidation (M)]AHGGLAR_.2	6.79117e+06	1145743203125	1241920078125
S1	210409_EC1_molivotto_S1R1	1	colobanthus	02-Feb-2018;23-Feb-2018	C_10656;C_5902		21.4%;22%	NaN	False	0	SMAHGGLAR	_SMAHGGLAR_	_SMAHGGLAR_.1	5.51637e-45	266575390625	2889524609375
S1	210409_EC1_molivotto_S1R1	1	colobanthus	02-Feb-2018;23-Feb-2018	C_10656;C_5902		21.4%;22%	NaN	False	0	IDSEGNAR	_IDSEGNAR_	_IDSEGNAR_.2	2.62901e-43	758863	8225640625
S1	210409_EC1_molivotto_S1R1	1	colobanthus	02-Feb-2018;23-Feb-2018	C_10656;C_5902		21.4%;22%	NaN	False	0	IDSEGNAR	_IDSEGNAR_	_IDSEGNAR_.1	5.10442e-31	30362028125	329107
S1	210409_EC1_molivotto_S1R1	1	colobanthus	02-Feb-2018;23-Feb-2018	C_10656;C_5902		21.4%;22%	NaN	False	0	DYGEVTEGLHVVEEHIK	_DYGEVTEGLHVVEEHIK_	_DYGEVTEGLHVVEEHIK_.3	1.07878e-47	541787.5	587266625
S1	210409_EC1_molivotto_S1R1	1	colobanthus	02-Feb-2018;23-Feb-2018	C_10656;C_5902		21.4%;22%	NaN	False	0	DYGEVTEGLHVVEEHIK	_DYGEVTEGLHVVEEHIK_	_DYGEVTEGLHVVEEHIK_.2	1.37496e-51	135823921875	147225359375
S1	210409_EC1_molivotto_S1R1	1	colobanthus	02-Feb-2018;23-Feb-2018	C_10656;C_5902		21.4%;22%	NaN	False	0	TLGEWSGLCK	_TLGEWSGLC[Carbamidomethyl (C)]K_	_TLGEWSGLC[Carbamidomethyl (C)]K_.2	1.51745e-38	48380271875	5244144375
S1	210409_EC1_molivotto_S1R1	1	colobanthus	02-Feb-2018;23-Feb-2018	C_10656;C_5902		21.4%;22%	NaN	False	0	HGAHLCLLAEDCDQPDYVK	_HGAHLC[Carbamidomethyl (C)]LLAEDC[Carbamidomethyl (C)]DQPDYVK_	_HGAHLC[Carbamidomethyl (C)]LLAEDC[Carbamidomethyl (C)]DQPDYVK_.3	3.51774e-51	3085020625	3343985625
S1	210409_EC1_molivotto_S1R1	1	colobanthus	02-Feb-2018;23-Feb-2018	C_10656;C_5902		21.4%;22%	NaN	False	0	HGAHLCLLAEDCDQPDYVK	_HGAHLC[Carbamidomethyl (C)]LLAEDC[Carbamidomethyl (C)]DQPDYVK_	_HGAHLC[Carbamidomethyl (C)]LLAEDC[Carbamidomethyl (C)]DQPDYVK_.4	6.7129e-46	216992109375	23520703125
S1	210409_EC1_molivotto_S1R1	1	colobanthus	02-Feb-2018;23-Feb-2018	C_10656;C_5902		21.4%;22%	NaN	False	0	HGAHLCLLAEDCDQPDYVK	_HGAHLC[Carbamidomethyl (C)]LLAEDC[Carbamidomethyl (C)]DQPDYVK_	_HGAHLC[Carbamidomethyl (C)]LLAEDC[Carbamidomethyl (C)]DQPDYVK_.2	1.72264e+09	557439140625	604232109375
S1	210409_EC1_molivotto_S1R1	1	colobanthus	02-Feb-2018;23-Feb-2018	C_10656;C_5902		21.4%;22%	NaN	False	0	GLHEGAK	_GLHEGAK_	_GLHEGAK_.1	3.44546e-41	103720.75	1124273515625
S1	210409_EC1_molivotto_S1R1	1	colobanthus	02-Feb-2018;23-Feb-2018	C_10656;C_5902		21.4%;22%	NaN	False	0	GLHEGAK	_GLHEGAK_	_GLHEGAK_.2	2.70685e-12	94960.25	1029314765625
S1	210409_EC1_molivotto_S1R1	1	colobanthus	02-Feb-2018;23-Feb-2018	C_10656;C_5902		21.4%;22%	NaN	False	0	VVGCSCVVVK	_VVGC[Carbamidomethyl (C)]SC[Carbamidomethyl (C)]VVVK_	_VVGC[Carbamidomethyl (C)]SC[Carbamidomethyl (C)]VVVK_.2	1.40691e-51	1971005625	213645734375
S1	210409_EC1_molivotto_S1R1	1	colobanthus	02-Feb-2018;23-Feb-2018	C_10656;C_5902		21.4%;22%	NaN	False	1	KVVGCSCVVVK	_KVVGC[Carbamidomethyl (C)]SC[Carbamidomethyl (C)]VVVK_	_KVVGC[Carbamidomethyl (C)]SC[Carbamidomethyl (C)]VVVK_.2	3.53195e-20	327755390625	3552680859375
S1	210409_EC1_molivotto_S1R1	1	colobanthus	2018-02-02	C_10665		7.8%	343548.75	True	0	LIPAAGNGDSK	_LIPAAGNGDSK_	_LIPAAGNGDSK_.2	9.88548e-41	1193099.5	1293251.5
S1	210409_EC1_molivotto_S1R1	1	colobanthus	2018-02-02	C_10665		7.8%	343548.75	True	0	LIPAAGNGDSK	_LIPAAGNGDSK_	_LIPAAGNGDSK_.1	2.20084e-44	237003.75	256898.5
S1	210409_EC1_molivotto_S1R1	1	colobanthus	2018-02-02	C_10665		7.8%	343548.75	True	0	EESVYMAK	_EESVYMAK_	_EESVYMAK_.2	1.60403e-47	28015078125	30366740625
S1	210409_EC1_molivotto_S1R1	1	colobanthus	2018-02-02	C_10665		7.8%	343548.75	True	0	EESVYMAK	_EESVYMAK_	_EESVYMAK_.1	1.49199e-51	94417984375	1023436875
S1	210409_EC1_molivotto_S1R1	1	colobanthus	2018-02-02	C_10665		7.8%	343548.75	True	0	EESVYMAK	_EESVYM[Oxidation (M)]AK_	_EESVYM[Oxidation (M)]AK_.2	1.29841e-10	780711484375	8462465625
S1	210409_EC1_molivotto_S1R1	1	colobanthus	2018-02-02	C_10665		7.8%	343548.75	True	0	EESVYMAK	_EESVYM[Oxidation (M)]AK_	_EESVYM[Oxidation (M)]AK_.1	1.80853e-23	8406029296875	9111654296875
S1	210409_EC1_molivotto_S1R1	1	colobanthus	2018-02-02	C_10665		7.8%	343548.75	True	0	GNDDHVSSIK	_GNDDHVSSIK_	_GNDDHVSSIK_.2	1.72742e-53	3126948125	33894328125
S1	210409_EC1_molivotto_S1R1	1	colobanthus	2018-02-02	C_10665		7.8%	343548.75	True	0	GNDDHVSSIK	_GNDDHVSSIK_	_GNDDHVSSIK_.3	0.0145923	16734599609375	1813934765625
S1	210409_EC1_molivotto_S1R1	1	colobanthus	2018-02-02	C_10665		7.8%	343548.75	True	1	EESRGNDDHVSSIK	_EESRGNDDHVSSIK_	_EESRGNDDHVSSIK_.3	5.57953e-46	80914890625	87707109375
S1	210409_EC1_molivotto_S1R1	1	colobanthus	2018-02-02	C_10665		7.8%	343548.75	True	1	EESRGNDDHVSSIK	_EESRGNDDHVSSIK_	_EESRGNDDHVSSIK_.2	1.18979e-38	3615644921875	3919151953125
S1	210409_EC1_molivotto_S1R1	1	colobanthus	2018-02-02	C_10665		7.8%	343548.75	True	1	GNDDHVSSIKEYR	_GNDDHVSSIKEYR_	_GNDDHVSSIKEYR_.3	3.46777e-07	58053703125	62926890625
S1	210409_EC1_molivotto_S1R1	1	colobanthus	2018-02-02	C_10665		7.8%	343548.75	True	1	GNDDHVSSIKEYR	_GNDDHVSSIKEYR_	_GNDDHVSSIKEYR_.2	1.84076e-17	25585123046875	2773280859375
S1	210409_EC1_molivotto_S1R1	1	colobanthus	2018-02-02	C_10665		7.8%	343548.75	True	2	IISSIEQKEESRGNDDHVSSIK	_IISSIEQKEESRGNDDHVSSIK_	_IISSIEQKEESRGNDDHVSSIK_.3	5.44934e-15	1674223828125	18147626953125
S1	210409_EC1_molivotto_S1R1	1	colobanthus	2018-02-02	C_10665		7.8%	343548.75	True	2	IISSIEQKEESRGNDDHVSSIK	_IISSIEQKEESRGNDDHVSSIK_	_IISSIEQKEESRGNDDHVSSIK_.4	1.22153e-23	134800908203125	14611646484375
S1	210409_EC1_molivotto_S1R1	1	colobanthus	2018-02-02	C_10665		7.8%	343548.75	True	2	IISSIEQKEESRGNDDHVSSIK	_IISSIEQKEESRGNDDHVSSIK_	_IISSIEQKEESRGNDDHVSSIK_.5	0.000389514533708567	1	0.649417877197266
S1	210409_EC1_molivotto_S1R1	1	colobanthus	2018-02-02	C_10669		26.1%	132682734375	True	0	AMDGLPVTIR	_AMDGLPVTIR_	_AMDGLPVTIR_.2	4.73762e-48	3598969375	3901076875
S1	210409_EC1_molivotto_S1R1	1	colobanthus	2018-02-02	C_10669		26.1%	132682734375	False	0	VMANADTPEDALTAR	_VMANADTPEDALTAR_	_VMANADTPEDALTAR_.2	1.21435e-56	25838840625	280078.25
S1	210409_EC1_molivotto_S1R1	1	colobanthus	2018-02-02	C_10669		26.1%	132682734375	False	0	VMANADTPEDALTAR	_VM[Oxidation (M)]ANADTPEDALTAR_	_VM[Oxidation (M)]ANADTPEDALTAR_.2	0.0238835	5213750390625	565140703125
S1	210409_EC1_molivotto_S1R1	1	colobanthus	2018-02-02	C_10669		26.1%	132682734375	False	0	VGTMIEIPR	_VGTMIEIPR_	_VGTMIEIPR_.2	3.19788e-33	246330984375	2670086875
S1	210409_EC1_molivotto_S1R1	1	colobanthus	2018-02-02	C_10669		26.1%	132682734375	False	0	VGTMIEIPR	_VGTM[Oxidation (M)]IEIPR_	_VGTM[Oxidation (M)]IEIPR_.2	2.1981e-10	41220.5	446806640625
S1	210409_EC1_molivotto_S1R1	1	colobanthus	2018-02-02	C_10669		26.1%	132682734375	False	0	NNGAEGIGLCR	_NNGAEGIGLC[Carbamidomethyl (C)]R_	_NNGAEGIGLC[Carbamidomethyl (C)]R_.2	7.79701e-50	2747921875	297859
S1	210409_EC1_molivotto_S1R1	1	colobanthus	2018-02-02	C_10669		26.1%	132682734375	False	0	EALDQLLPYQR	_EALDQLLPYQR_	_EALDQLLPYQR_.2	3.18133e-52	24976096875	27072659375
S1	210409_EC1_molivotto_S1R1	1	colobanthus	2018-02-02	C_10669		26.1%	132682734375	False	0	AALVADEIAK	_AALVADEIAK_	_AALVADEIAK_.2	1.16217e-47	188603703125	204435625
S1	210409_EC1_molivotto_S1R1	1	colobanthus	2018-02-02	C_10669		26.1%	132682734375	False	0	AALVADEIAK	_AALVADEIAK_	_AALVADEIAK_.1	1.97489e+09	13429916015625	14557259765625
S1	210409_EC1_molivotto_S1R1	1	colobanthus	2018-02-02	C_10669		26.1%	132682734375	False	0	CCISGCSEIR	_C[Carbamidomethyl (C)]C[Carbamidomethyl (C)]ISGC[Carbamidomethyl (C)]SEIR_	_C[Carbamidomethyl (C)]C[Carbamidomethyl (C)]ISGC[Carbamidomethyl (C)]SEIR_.2	3.44571e-43	189990296875	205938609375
S1	210409_EC1_molivotto_S1R1	1	colobanthus	2018-02-02	C_10669		26.1%	132682734375	False	0	SDFEGIFR	_SDFEGIFR_	_SDFEGIFR_.2	2.55381e-53	16909365625	18328784375
S1	210409_EC1_molivotto_S1R1	1	colobanthus	2018-02-02	C_10669		26.1%	132682734375	False	0	FAYDSYR	_FAYDSYR_	_FAYDSYR_.2	4.76508e-47	778876328125	84425734375
S1	210409_EC1_molivotto_S1R1	1	colobanthus	2018-02-02	C_10669		26.1%	132682734375	False	0	LDTDLTAADLK	_LDTDLTAADLK_	_LDTDLTAADLK_.2	9.0222e-45	806300546875	873983671875
S1	210409_EC1_molivotto_S1R1	1	colobanthus	2018-02-02	C_10669		26.1%	132682734375	False	0	LGISYPELTEMQAR	_LGISYPELTEMQAR_	_LGISYPELTEMQAR_.2	0.000410637689141217	2130528125	230937046875
S1	210409_EC1_molivotto_S1R1	1	colobanthus	2018-02-02	C_10669		26.1%	132682734375	False	0	LGISYPELTEMQAR	_LGISYPELTEM[Oxidation (M)]QAR_	_LGISYPELTEM[Oxidation (M)]QAR_.2	0.000929819792507448	777259921875	842505234375
S1	210409_EC1_molivotto_S1R1	1	colobanthus	2018-02-02	C_10669		26.1%	132682734375	False	1	KEALDQLLPYQR	_KEALDQLLPYQR_	_KEALDQLLPYQR_.2	4.87646e+09	28983548828125	314165078125
S1	210409_EC1_molivotto_S1R1	1	colobanthus	2018-02-02	C_10669		26.1%	132682734375	False	1	KEALDQLLPYQR	_KEALDQLLPYQR_	_KEALDQLLPYQR_.3	2.14441e-17	4890346484375	5300855859375
S1	210409_EC1_molivotto_S1R1	1	colobanthus	2018-02-02	C_10669		26.1%	132682734375	True	0	NCMPDAYK	_NC[Carbamidomethyl (C)]MPDAYK_	_NC[Carbamidomethyl (C)]MPDAYK_.2	2.14746e-30	40494625	4389385546875
S1	210409_EC1_molivotto_S1R1	1	colobanthus	2018-02-02	C_10669		26.1%	132682734375	True	0	NCMPDAYK	_NC[Carbamidomethyl (C)]MPDAYK_	_NC[Carbamidomethyl (C)]MPDAYK_.1	6.374e+09	117733779296875	1276166796875
S1	210409_EC1_molivotto_S1R1	1	colobanthus	2018-02-02	C_10669		26.1%	132682734375	False	0	TETSPEDIGGMHAAVGILTAR	_TETSPEDIGGMHAAVGILTAR_	_TETSPEDIGGMHAAVGILTAR_.3	2.06354e-21	3771831640625	4088449609375
S1	210409_EC1_molivotto_S1R1	1	colobanthus	2018-02-02	C_10669		26.1%	132682734375	False	0	TETSPEDIGGMHAAVGILTAR	_TETSPEDIGGMHAAVGILTAR_	_TETSPEDIGGMHAAVGILTAR_.2	0.00905236105034453	1	0.461082458496094
S1	210409_EC1_molivotto_S1R1	1	colobanthus	2018-02-02	C_10669		26.1%	132682734375	True	0	ELVENCEILEQHYK	_ELVENC[Carbamidomethyl (C)]EILEQHYK_	_ELVENC[Carbamidomethyl (C)]EILEQHYK_.2	1.63526e-26	8851333984375	959433984375
S1	210409_EC1_molivotto_S1R1	1	colobanthus	2018-02-02	C_10669		26.1%	132682734375	True	0	ELVENCEILEQHYK	_ELVENC[Carbamidomethyl (C)]EILEQHYK_	_ELVENC[Carbamidomethyl (C)]EILEQHYK_.3	9.24161e-20	1518322265625	16457744140625
S1	210409_EC1_molivotto_S1R1	1	colobanthus	2018-02-02	C_10669		26.1%	132682734375	False	0	TEHMFFASDDR	_TEHMFFASDDR_	_TEHMFFASDDR_.2	3800.44	1883951953125	204209609375
S1	210409_EC1_molivotto_S1R1	1	colobanthus	2018-02-02	C_10669		26.1%	132682734375	False	0	TEHMFFASDDR	_TEHMFFASDDR_	_TEHMFFASDDR_.3	0.000553603119876611	626083984375	678639208984375
S1	210409_EC1_molivotto_S1R1	1	colobanthus	2018-02-02	C_10669		26.1%	132682734375	True	1	NVYLEANGEKFPDDPK	_NVYLEANGEKFPDDPK_	_NVYLEANGEKFPDDPK_.2	2417.01	125677353515625	136227060546875
S1	210409_EC1_molivotto_S1R1	1	colobanthus	2018-02-02	C_10669		26.1%	132682734375	True	1	NVYLEANGEKFPDDPK	_NVYLEANGEKFPDDPK_	_NVYLEANGEKFPDDPK_.3	0.00683091379975491	1	0.885498046875
S1	210409_EC1_molivotto_S1R1	1	colobanthus	2018-02-02	C_10669		26.1%	132682734375	True	1	IIDSDKVVIIGDK	_IIDSDKVVIIGDK_	_IIDSDKVVIIGDK_.3	2.86324e+08	73941298828125	80148134765625
S1	210409_EC1_molivotto_S1R1	1	colobanthus	2018-02-02	C_10669		26.1%	132682734375	False	0	LSEVNPMLGFR	_LSEVNPMLGFR_	_LSEVNPMLGFR_.2	7.47099e-14	225376984375	244295.75
S1	210409_EC1_molivotto_S1R1	1	colobanthus	2018-02-02	C_10669		26.1%	132682734375	True	0	TPEDLDTMK	_TPEDLDTMK_	_TPEDLDTMK_.2	3.87567e-46	724907109375	7857578125
S1	210409_EC1_molivotto_S1R1	1	colobanthus	2018-02-02	C_10669		26.1%	132682734375	True	0	TPEDLDTMK	_TPEDLDTMK_	_TPEDLDTMK_.1	9.13386e-13	7969517578125	86385009765625
S1	210409_EC1_molivotto_S1R1	1	colobanthus	2018-02-02	C_10669		26.1%	132682734375	False	1	TEHMFFASDDRIK	_TEHMFFASDDRIK_	_TEHMFFASDDRIK_.2	2.63688e-15	4307478515625	466906015625
S1	210409_EC1_molivotto_S1R1	1	colobanthus	2018-02-02	C_10669		26.1%	132682734375	False	1	TEHMFFASDDRIK	_TEHMFFASDDRIK_	_TEHMFFASDDRIK_.3	1.44271e-28	4158160546875	4507208203125
S1	210409_EC1_molivotto_S1R1	1	colobanthus	2018-02-02	C_10669		26.1%	132682734375	False	1	TEHMFFASDDRIK	_TEHM[Oxidation (M)]FFASDDRIK_	_TEHM[Oxidation (M)]FFASDDRIK_.3	650.543	847489453125	918630078125
S1	210409_EC1_molivotto_S1R1	1	colobanthus	2018-02-02	C_10669		26.1%	132682734375	False	1	MVEPQHLDQLLHPQFEDPSAYKER	_M[Oxidation (M)]VEPQHLDQLLHPQFEDPSAYKER_	_M[Oxidation (M)]VEPQHLDQLLHPQFEDPSAYKER_.4	1.25583e+08	16806853515625	1821766796875
S1	210409_EC1_molivotto_S1R1	1	colobanthus	2018-02-02	C_10669		26.1%	132682734375	False	1	MVEPQHLDQLLHPQFEDPSAYKER	_MVEPQHLDQLLHPQFEDPSAYKER_	_MVEPQHLDQLLHPQFEDPSAYKER_.4	3.01141e+06	215001484375	233049296875
S1	210409_EC1_molivotto_S1R1	1	colobanthus	2018-02-02	C_10669		26.1%	132682734375	False	1	MVEPQHLDQLLHPQFEDPSAYKER	_MVEPQHLDQLLHPQFEDPSAYKER_	_MVEPQHLDQLLHPQFEDPSAYKER_.5	0.00155858080377825	20640806640625	22373453125
S1	210409_EC1_molivotto_S1R1	1	colobanthus	2018-02-02	C_10669		26.1%	132682734375	False	0	IAVDLVNEGIVDTR	_IAVDLVNEGIVDTR_	_IAVDLVNEGIVDTR_.2	8.25207e-15	3624786328125	39290609375
S1	210409_EC1_molivotto_S1R1	1	colobanthus	2018-02-02	C_10669		26.1%	132682734375	False	0	VIAHGLPASPGAAVGQIVFTTDDAEAWHAQGK	_VIAHGLPASPGAAVGQIVFTTDDAEAWHAQGK_	_VIAHGLPASPGAAVGQIVFTTDDAEAWHAQGK_.4	1.01007e-39	389528125	422226171875
S1	210409_EC1_molivotto_S1R1	1	colobanthus	2018-02-02	C_10669		26.1%	132682734375	False	0	VFSEMGSSLIYK	_VFSEMGSSLIYK_	_VFSEMGSSLIYK_.2	5.22726e-11	65420625	709122109375
S1	210409_EC1_molivotto_S1R1	1	colobanthus	2018-02-02	C_10669		26.1%	132682734375	True	0	DMMDIEFTVQENR	_DMMDIEFTVQENR_	_DMMDIEFTVQENR_.2	0.00245309015503143	81440224609375	8827654296875
S1	210409_EC1_molivotto_S1R1	1	colobanthus	2018-02-02	C_10669		26.1%	132682734375	True	0	VGICGEHGGEPSSVAFFAEAGLDYVSCSPFR	_VGIC[Carbamidomethyl (C)]GEHGGEPSSVAFFAEAGLDYVSC[Carbamidomethyl (C)]SPFR_	_VGIC[Carbamidomethyl (C)]GEHGGEPSSVAFFAEAGLDYVSC[Carbamidomethyl (C)]SPFR_.3	0.000214362351725317	700999375	759843203125
S1	210409_EC1_molivotto_S1R1	1	colobanthus	2018-02-02	C_10669		26.1%	132682734375	True	0	LYGEFLINAQGEDVVAGIR	_LYGEFLINAQGEDVVAGIR_	_LYGEFLINAQGEDVVAGIR_.2	0.00660033671636218	478599658203125	518774658203125
S1	210409_EC1_molivotto_S1R1	1	colobanthus	2018-02-02	C_10674		5.4%	23078515625	True	0	VAEVLAVGLGYTPLDTK	_VAEVLAVGLGYTPLDTK_	_VAEVLAVGLGYTPLDTK_.2	5.80961	23078515625	250157890625
S1	210409_EC1_molivotto_S1R1	1	colobanthus	2018-02-02	C_10674		5.4%	23078515625	False	1	KQVYDGSQAYSK	_KQVYDGSQAYSK_	_KQVYDGSQAYSK_.2	10.6642	310943579101563	337045043945313
S1	210409_EC1_molivotto_S1R1	1	colobanthus	2018-02-02	C_10674		5.4%	23078515625	False	0	DIQVDIDDNSLAVR	_DIQVDIDDNSLAVR_	_DIQVDIDDNSLAVR_.2	0.00482546110892101	11785888671875	12775228515625
S1	210409_EC1_molivotto_S1R1	1	colobanthus	2018-02-02	C_10676;C_17563		4%;3.2%	NaN	False	0	MAPSGFLLLK	_MAPSGFLLLK_	_MAPSGFLLLK_.2	1.08185e-37	24879515625	26967970703125
S1	210409_EC1_molivotto_S1R1	1	colobanthus	2018-02-02	C_10676;C_17563		4%;3.2%	NaN	False	1	KVEQEPSFETLTNPAR	_KVEQEPSFETLTNPAR_	_KVEQEPSFETLTNPAR_.2	2.32803e-36	880845625	95478625
S1	210409_EC1_molivotto_S1R1	1	colobanthus	2018-02-02	C_10676;C_17563		4%;3.2%	NaN	False	1	KVEQEPSFETLTNPAR	_KVEQEPSFETLTNPAR_	_KVEQEPSFETLTNPAR_.3	939438	685527578125	74307265625
S1	210409_EC1_molivotto_S1R1	1	colobanthus	2018-02-02	C_10685		2.5%	NaN	False	0	DSVVFFR	_DSVVFFR_	_DSVVFFR_.2	1.23487e-25	21841419921875	23674849609375
S1	210409_EC1_molivotto_S1R1	1	colobanthus	2018-02-02	C_10685		2.5%	NaN	False	0	VYYLDLTTLSK	_VYYLDLTTLSK_	_VYYLDLTTLSK_.2	2.93444e-07	31968650390625	346521875
S1	210409_EC1_molivotto_S1R1	1	colobanthus	2018-02-02	C_10685		2.5%	NaN	False	0	WLEDPDSEETK	_WLEDPDSEETK_	_WLEDPDSEETK_.2	0.00332207646026619	20371087890625	2208109375
S1	210409_EC1_molivotto_S1R1	1	colobanthus	23-Feb-2018;02-Feb-2018;14-Feb-2018;14-Feb-2018;14-Feb-2018;14-Feb-2018;23-Feb-2018;02-Feb-2018	C_106912;C_15376;C_33986;C_35267;C_53370;C_60646;C_775;C_8618		2.1%;1.3%;1.1%;1.2%;1.3%;1.2%;2.8%;1.2%	NaN	False	0	CEDIYYPR	_C[Carbamidomethyl (C)]EDIYYPR_	_C[Carbamidomethyl (C)]EDIYYPR_.2	2.84868e-38	2750737890625	29816423828125
S1	210409_EC1_molivotto_S1R1	1	colobanthus	2018-02-02	C_10696		20.1%	82212421875	False	0	DWEADPSSVDESWDNFFR	_DWEADPSSVDESWDNFFR_	_DWEADPSSVDESWDNFFR_.2	148115	3651630078125	39581578125
S1	210409_EC1_molivotto_S1R1	1	colobanthus	2018-02-02	C_10696		20.1%	82212421875	False	0	LEQAYCGR	_LEQAYC[Carbamidomethyl (C)]GR_	_LEQAYC[Carbamidomethyl (C)]GR_.2	1.01385e-20	327375625	3548564453125
S1	210409_EC1_molivotto_S1R1	1	colobanthus	2018-02-02	C_10696		20.1%	82212421875	False	0	SADLGVENIVIGMSHR	_SADLGVENIVIGMSHR_	_SADLGVENIVIGMSHR_.3	3.99945e-38	5186615625	562199453125
S1	210409_EC1_molivotto_S1R1	1	colobanthus	2018-02-02	C_10696		20.1%	82212421875	False	0	SADLGVENIVIGMSHR	_SADLGVENIVIGMSHR_	_SADLGVENIVIGMSHR_.2	0.367813	216269609375	2344238671875
S1	210409_EC1_molivotto_S1R1	1	colobanthus	2018-02-02	C_10696		20.1%	82212421875	False	0	LTDSFLDGTSSVYLEALQR	_LTDSFLDGTSSVYLEALQR_	_LTDSFLDGTSSVYLEALQR_.2	1.71152e-12	6431313671875	697117578125
S1	210409_EC1_molivotto_S1R1	1	colobanthus	2018-02-02	C_10696		20.1%	82212421875	False	0	LTDSFLDGTSSVYLEALQR	_LTDSFLDGTSSVYLEALQR_	_LTDSFLDGTSSVYLEALQR_.3	1.68616e-17	1356955859375	14708625
S1	210409_EC1_molivotto_S1R1	1	colobanthus	2018-02-02	C_10696		20.1%	82212421875	True	1	IGFEYMHIADREK	_IGFEYMHIADREK_	_IGFEYMHIADREK_.3	0.000478761784529858	156713134765625	16986806640625
S1	210409_EC1_molivotto_S1R1	1	colobanthus	2018-02-02	C_10696		20.1%	82212421875	False	0	LIWSTQFENFLATK	_LIWSTQFENFLATK_	_LIWSTQFENFLATK_.2	7.35179e+09	326794140625	3542261328125
S1	210409_EC1_molivotto_S1R1	1	colobanthus	2018-02-02	C_10696		20.1%	82212421875	True	1	QIFSEFTGGIKPSDEVGLYTGTGDVK	_QIFSEFTGGIKPSDEVGLYTGTGDVK_	_QIFSEFTGGIKPSDEVGLYTGTGDVK_.3	0.00635361382770644	771170043945313	835904174804688
S1	210409_EC1_molivotto_S1R1	1	colobanthus	2018-02-23	C_106987		3.8%	236162734375	True	0	ILQGISGFAEPGR	_ILQGISGFAEPGR_	_ILQGISGFAEPGR_.2	3.33763e+09	236162734375	255986875
S1	210409_EC1_molivotto_S1R1	1	colobanthus	2018-02-02	C_10703		0.12	872226015625	False	0	FLQGMLTNDVR	_FLQGMLTNDVR_	_FLQGMLTNDVR_.2	7.56198e+08	198594453125	215265015625
S1	210409_EC1_molivotto_S1R1	1	colobanthus	2018-02-02	C_10703		0.12	872226015625	False	0	LDCLGFR	_LDC[Carbamidomethyl (C)]LGFR_	_LDC[Carbamidomethyl (C)]LGFR_.2	3.40622e-16	188709296875	204550078125
S1	210409_EC1_molivotto_S1R1	1	colobanthus	2018-02-02	C_10703		0.12	872226015625	True	0	FGGEVSDQSSSSSEEPESR	_FGGEVSDQSSSSSEEPESR_	_FGGEVSDQSSSSSEEPESR_.2	3.95205e+09	16419330078125	1779761328125
S1	210409_EC1_molivotto_S1R1	1	colobanthus	2018-02-02	C_10703		0.12	872226015625	False	0	GCYIGQELVAR	_GC[Carbamidomethyl (C)]YIGQELVAR_	_GC[Carbamidomethyl (C)]YIGQELVAR_.2	0.000106044072471384	157161748046875	1703543359375
S1	210409_EC1_molivotto_S1R1	1	colobanthus	2018-02-02	C_10703		0.12	872226015625	False	0	LQNAGPLSTQLK	_LQNAGPLSTQLK_	_LQNAGPLSTQLK_.2	6.7813	909912890625	98629345703125
S1	210409_EC1_molivotto_S1R1	1	colobanthus	2018-02-02	C_10703		0.12	872226015625	True	0	IGTVTTALGSR	_IGTVTTALGSR_	_IGTVTTALGSR_.2	0.00619950070919145	158025875	171291
S1	210409_EC1_molivotto_S1R1	1	colobanthus	2018-02-02	C_10703		0.12	872226015625	False	1	GIFPSNTPPPLVEADKETSEENYLLWR	_GIFPSNTPPPLVEADKETSEENYLLWR_	_GIFPSNTPPPLVEADKETSEENYLLWR_.3	0.00735902566671	142808955078125	154796728515625
S1	210409_EC1_molivotto_S1R1	1	colobanthus	2018-02-23	C_107047		1.4%	213863125	True	0	CPIDTLK	_C[Carbamidomethyl (C)]PIDTLK_	_C[Carbamidomethyl (C)]PIDTLK_.2	3.39903e-06	213863125	231815390625
S1	210409_EC1_molivotto_S1R1	1	colobanthus	2018-02-02	C_10707		11.6%	NaN	False	0	IAAHAADLAK	_IAAHAADLAK_	_IAAHAADLAK_.2	4.87208e-24	230271640625	24960126953125
S1	210409_EC1_molivotto_S1R1	1	colobanthus	2018-02-02	C_10707		11.6%	NaN	False	0	AGVIAYK	_AGVIAYK_	_AGVIAYK_.2	0.146927	112385126953125	12181904296875
S1	210409_EC1_molivotto_S1R1	1	colobanthus	2018-02-02	C_10707		11.6%	NaN	False	0	YAEEHGYGDAEEAVR	_YAEEHGYGDAEEAVR_	_YAEEHGYGDAEEAVR_.2	0.000154292312216585	705098681640625	76428662109375
S1	210409_EC1_molivotto_S1R1	1	colobanthus	2018-02-02	C_10707		11.6%	NaN	False	0	YAEEHGYGDAEEAVR	_YAEEHGYGDAEEAVR_	_YAEEHGYGDAEEAVR_.3	0.000261669022387636	133591953125	14480603515625
S1	210409_EC1_molivotto_S1R1	1	colobanthus	2018-02-02	C_10707		11.6%	NaN	False	1	EHLGLPNRDDVK	_EHLGLPNRDDVK_	_EHLGLPNRDDVK_.2	0.00810528313205995	409330981445313	443691357421875
S1	210409_EC1_molivotto_S1R1	1	colobanthus	2018-02-02	C_10707		11.6%	NaN	False	1	EHLGLPNRDDVK	_EHLGLPNRDDVK_	_EHLGLPNRDDVK_.3	0.000376104798351472	665193994140625	7210322265625
S1	210409_EC1_molivotto_S1R1	1	colobanthus	2018-02-02	C_10707		11.6%	NaN	False	1	KYAEEHGYGDAEEAVR	_KYAEEHGYGDAEEAVR_	_KYAEEHGYGDAEEAVR_.3	7.19566e+09	648816943359375	703280419921875
S1	210409_EC1_molivotto_S1R1	1	colobanthus	2018-02-02	C_10707		11.6%	NaN	False	0	QHPQAQAWDDALSK	_QHPQAQAWDDALSK_	_QHPQAQAWDDALSK_.2	0.000122853686201039	6334833984375	686659716796875
S1	210409_EC1_molivotto_S1R1	1	colobanthus	2018-02-02	C_10707		11.6%	NaN	False	0	QHPQAQAWDDALSK	_QHPQAQAWDDALSK_	_QHPQAQAWDDALSK_.3	0.000480654874463023	20999365234375	22762109375
S1	210409_EC1_molivotto_S1R1	1	colobanthus	2018-02-02	C_10707		11.6%	NaN	False	0	DVQVMNEGPGHIPMHK	_DVQVMNEGPGHIPMHK_	_DVQVMNEGPGHIPMHK_.3	0.0061674938757969	699682958984375	758416259765625
S1	210409_EC1_molivotto_S1R1	1	colobanthus	2018-02-02	C_10708		12.9%	NaN	False	1	GKPPAPFEQVSPALPVLR	_GKPPAPFEQVSPALPVLR_	_GKPPAPFEQVSPALPVLR_.3	2.46834e-46	9248146875	1002446171875
S1	210409_EC1_molivotto_S1R1	1	colobanthus	2018-02-02	C_10708		12.9%	NaN	False	1	GKPPAPFEQVSPALPVLR	_GKPPAPFEQVSPALPVLR_	_GKPPAPFEQVSPALPVLR_.2	1.97714e-34	7348846875	79657296875
S1	210409_EC1_molivotto_S1R1	1	colobanthus	2018-02-02	C_10708		12.9%	NaN	False	0	IGVDADEAR	_IGVDADEAR_	_IGVDADEAR_.2	1.44032e-35	833616796875	903592890625
S1	210409_EC1_molivotto_S1R1	1	colobanthus	2018-02-02	C_10708		12.9%	NaN	False	0	FVQLLASASDDVR	_FVQLLASASDDVR_	_FVQLLASASDDVR_.2	2.15378e-06	774540859375	83955796875
S1	210409_EC1_molivotto_S1R1	1	colobanthus	2018-02-02	C_10708		12.9%	NaN	False	0	EDNLVEIR	_EDNLVEIR_	_EDNLVEIR_.2	446.537	372887109375	40418828125
S1	210409_EC1_molivotto_S1R1	1	colobanthus	2018-02-02	C_10708		12.9%	NaN	False	0	EQAVWALGNVAGDSPSCR	_EQAVWALGNVAGDSPSC[Carbamidomethyl (C)]R_	_EQAVWALGNVAGDSPSC[Carbamidomethyl (C)]R_.2	6.3224e-14	27974791015625	30323072265625
S1	210409_EC1_molivotto_S1R1	1	colobanthus	2018-02-02	C_10708		12.9%	NaN	False	2	RREDNLVEIR	_RREDNLVEIR_	_RREDNLVEIR_.3	1.29731e-31	144984130859375	157154501953125
S1	210409_EC1_molivotto_S1R1	1	colobanthus	2018-02-02	C_10708		12.9%	NaN	False	2	RREDNLVEIR	_RREDNLVEIR_	_RREDNLVEIR_.2	0.00666492866527792	1	0.49372673034668
S1	210409_EC1_molivotto_S1R1	1	colobanthus	23-Feb-2018;14-Feb-2018	C_107099;C_36660		1.9%;2.3%	NaN	False	0	LFTELAYR	_LFTELAYR_	_LFTELAYR_.2	3.47825e+09	3834080078125	41559234375
S1	210409_EC1_molivotto_S1R1	1	colobanthus	2018-02-02	C_10711		12.2%	12766833984375	True	0	YSTVITPK	_YSTVITPK_	_YSTVITPK_.2	4.64248e-13	2145467578125	23255640625
S1	210409_EC1_molivotto_S1R1	1	colobanthus	2018-02-02	C_10711		12.2%	12766833984375	True	0	YSTVITPK	_YSTVITPK_	_YSTVITPK_.1	118813	811159423828125	879250390625
S1	210409_EC1_molivotto_S1R1	1	colobanthus	2018-02-02	C_10711		12.2%	12766833984375	True	1	HDYFQEEEPVHAKE	_HDYFQEEEPVHAKE_	_HDYFQEEEPVHAKE_.3	2.84411e+08	107505341796875	116529638671875
S1	210409_EC1_molivotto_S1R1	1	colobanthus	2018-02-02	C_10711		12.2%	12766833984375	False	1	WGISIANIADFAKPPEK	_WGISIANIADFAKPPEK_	_WGISIANIADFAKPPEK_.3	6.64556e+06	26118853515625	28311341796875
S1	210409_EC1_molivotto_S1R1	1	colobanthus	2018-02-02	C_10711		12.2%	12766833984375	False	0	TIHFWAPTFK	_TIHFWAPTFK_	_TIHFWAPTFK_.3	1.59438e-20	107573046875	11660302734375
S1	210409_EC1_molivotto_S1R1	1	colobanthus	2018-02-02	C_10711		12.2%	12766833984375	False	0	TIHFWAPTFK	_TIHFWAPTFK_	_TIHFWAPTFK_.2	6.6178e+09	139961181640625	151709912109375
S1	210409_EC1_molivotto_S1R1	1	colobanthus	2018-02-02	C_10712		6.5%	8007816875	True	0	DLPIELDYNR	_DLPIELDYNR_	_DLPIELDYNR_.2	2.92892e-54	1484831375	1609472.25
S1	210409_EC1_molivotto_S1R1	1	colobanthus	2018-02-02	C_10712		6.5%	8007816875	True	0	ACCPELAGLLDSNPICLCELLGSSSK	_AC[Carbamidomethyl (C)]C[Carbamidomethyl (C)]PELAGLLDSNPIC[Carbamidomethyl (C)]LC[Carbamidomethyl (C)]ELLGSSSK_	_AC[Carbamidomethyl (C)]C[Carbamidomethyl (C)]PELAGLLDSNPIC[Carbamidomethyl (C)]LC[Carbamidomethyl (C)]ELLGSSSK_.3	6.71042e-50	1167319765625	12653078125
S1	210409_EC1_molivotto_S1R1	1	colobanthus	2018-02-02	C_10716		5.1%	4869129296875	True	0	PAPEAQPAK	_PAPEAQPAK_	_PAPEAQPAK_.2	6.82918e-28	688071953125	745830625
S1	210409_EC1_molivotto_S1R1	1	colobanthus	2018-02-02	C_10716		5.1%	4869129296875	True	0	PAPEAQPAK	_PAPEAQPAK_	_PAPEAQPAK_.1	5.96683e+09	17195642578125	18639091796875
S1	210409_EC1_molivotto_S1R1	1	colobanthus	2018-02-02	C_10716		5.1%	4869129296875	True	0	SDPPAAAAPAAAAPPK	_SDPPAAAAPAAAAPPK_	_SDPPAAAAPAAAAPPK_.2	6.49894e-17	67025921875	72652265625
S1	210409_EC1_molivotto_S1R1	1	colobanthus	2018-02-02	C_10716		5.1%	4869129296875	True	0	QNMVIITIVCCSPER	_QNMVIITIVC[Carbamidomethyl (C)]C[Carbamidomethyl (C)]SPER_	_QNMVIITIVC[Carbamidomethyl (C)]C[Carbamidomethyl (C)]SPER_.2	0.000141416644944333	360465390625	3907238671875
S1	210409_EC1_molivotto_S1R1	1	colobanthus	2018-02-02	C_10716		5.1%	4869129296875	True	1	VDLDCYPCYKK	_VDLDC[Carbamidomethyl (C)]YPC[Carbamidomethyl (C)]YKK_	_VDLDC[Carbamidomethyl (C)]YPC[Carbamidomethyl (C)]YKK_.2	0.00170569806537999	4268023828125	4626293359375
S1	210409_EC1_molivotto_S1R1	1	colobanthus	2018-02-02	C_10716		5.1%	4869129296875	True	0	VDLDCYPCYK	_VDLDC[Carbamidomethyl (C)]YPC[Carbamidomethyl (C)]YK_	_VDLDC[Carbamidomethyl (C)]YPC[Carbamidomethyl (C)]YK_.2	0.000325234695102273	99699140625	1080681640625
S1	210409_EC1_molivotto_S1R1	1	colobanthus	23-Feb-2018;23-Feb-2018;23-Feb-2018;23-Feb-2018;23-Feb-2018;23-Feb-2018;23-Feb-2018;02-Feb-2018;02-Feb-2018;23-Feb-2018;14-Feb-2018;14-Feb-2018;23-Feb-2018	C_107326;C_123516;C_145959;C_151120;C_153749;C_153840;C_1806;C_19313;C_24161;C_2443;C_30359;C_30778;C_72695		4.5%;5.5%;4.2%;5.1%;5.5%;5.5%;5.6%;6.5%;5.7%;5.9%;6.3%;4.5%;4.8%	NaN	False	0	LTEGCSFR	_LTEGC[Carbamidomethyl (C)]SFR_	_LTEGC[Carbamidomethyl (C)]SFR_.2	8.5761e-56	2464113.5	2670958
S1	210409_EC1_molivotto_S1R1	1	colobanthus	23-Feb-2018;23-Feb-2018;23-Feb-2018;23-Feb-2018;23-Feb-2018;23-Feb-2018;23-Feb-2018;02-Feb-2018;02-Feb-2018;23-Feb-2018;14-Feb-2018;14-Feb-2018;23-Feb-2018	C_107326;C_123516;C_145959;C_151120;C_153749;C_153840;C_1806;C_19313;C_24161;C_2443;C_30359;C_30778;C_72695		4.5%;5.5%;4.2%;5.1%;5.5%;5.5%;5.6%;6.5%;5.7%;5.9%;6.3%;4.5%;4.8%	NaN	False	0	LTEGCSFR	_LTEGC[Carbamidomethyl (C)]SFR_	_LTEGC[Carbamidomethyl (C)]SFR_.1	4.34807e-58	7571171875	82067171875
S1	210409_EC1_molivotto_S1R1	1	colobanthus	23-Feb-2018;23-Feb-2018;23-Feb-2018;23-Feb-2018;23-Feb-2018;23-Feb-2018;23-Feb-2018;02-Feb-2018;02-Feb-2018;23-Feb-2018;14-Feb-2018;14-Feb-2018;23-Feb-2018	C_107326;C_123516;C_145959;C_151120;C_153749;C_153840;C_1806;C_19313;C_24161;C_2443;C_30359;C_30778;C_72695		4.5%;5.5%;4.2%;5.1%;5.5%;5.5%;5.6%;6.5%;5.7%;5.9%;6.3%;4.5%;4.8%	NaN	False	0	LVQSPNSFFMDVK	_LVQSPNSFFMDVK_	_LVQSPNSFFMDVK_.2	2.73462e-56	1205855	1307077.75
S1	210409_EC1_molivotto_S1R1	1	colobanthus	23-Feb-2018;23-Feb-2018;23-Feb-2018;23-Feb-2018;23-Feb-2018;23-Feb-2018;23-Feb-2018;02-Feb-2018;02-Feb-2018;23-Feb-2018;14-Feb-2018;14-Feb-2018;23-Feb-2018	C_107326;C_123516;C_145959;C_151120;C_153749;C_153840;C_1806;C_19313;C_24161;C_2443;C_30359;C_30778;C_72695		4.5%;5.5%;4.2%;5.1%;5.5%;5.5%;5.6%;6.5%;5.7%;5.9%;6.3%;4.5%;4.8%	NaN	False	0	LVQSPNSFFMDVK	_LVQSPNSFFM[Oxidation (M)]DVK_	_LVQSPNSFFM[Oxidation (M)]DVK_.2	2.14161e-47	18772571875	2034839375
S1	210409_EC1_molivotto_S1R1	1	colobanthus	23-Feb-2018;23-Feb-2018;23-Feb-2018;23-Feb-2018;23-Feb-2018;23-Feb-2018;23-Feb-2018;02-Feb-2018;02-Feb-2018;23-Feb-2018;14-Feb-2018;14-Feb-2018;23-Feb-2018	C_107326;C_123516;C_145959;C_151120;C_153749;C_153840;C_1806;C_19313;C_24161;C_2443;C_30359;C_30778;C_72695		4.5%;5.5%;4.2%;5.1%;5.5%;5.5%;5.6%;6.5%;5.7%;5.9%;6.3%;4.5%;4.8%	NaN	False	1	RLVQSPNSFFMDVK	_RLVQSPNSFFMDVK_	_RLVQSPNSFFMDVK_.3	0.00181818314339935	70235224609375	761309619140625
S1	210409_EC1_molivotto_S1R1	1	colobanthus	2018-02-02	C_10736		22.8%	213847390625	True	0	AAPAIIVGGGR	_AAPAIIVGGGR_	_AAPAIIVGGGR_.2	1.23883e-53	783993.25	8498038125
S1	210409_EC1_molivotto_S1R1	1	colobanthus	2018-02-02	C_10736		22.8%	213847390625	True	0	AAPAIIVGGGR	_AAPAIIVGGGR_	_AAPAIIVGGGR_.1	1.61994e-22	90627080078125	982345703125
S1	210409_EC1_molivotto_S1R1	1	colobanthus	2018-02-02	C_10736		22.8%	213847390625	False	0	GLVFEEGIEDR	_GLVFEEGIEDR_	_GLVFEEGIEDR_.2	7.3351e-27	44416384375	4814481875
S1	210409_EC1_molivotto_S1R1	1	colobanthus	2018-02-02	C_10736		22.8%	213847390625	False	0	LGEPPIDGK	_LGEPPIDGK_	_LGEPPIDGK_.2	1.52404e-52	219785703125	238235125
S1	210409_EC1_molivotto_S1R1	1	colobanthus	2018-02-02	C_10736		22.8%	213847390625	True	0	LQAGGLSCK	_LQAGGLSC[Carbamidomethyl (C)]K_	_LQAGGLSC[Carbamidomethyl (C)]K_.2	3.60669e-31	15375928125	166666265625
S1	210409_EC1_molivotto_S1R1	1	colobanthus	2018-02-02	C_10736		22.8%	213847390625	True	0	LQAGGLSCK	_LQAGGLSC[Carbamidomethyl (C)]K_	_LQAGGLSC[Carbamidomethyl (C)]K_.1	2.19097e-18	24353875	2639820703125
S1	210409_EC1_molivotto_S1R1	1	colobanthus	2018-02-02	C_10736		22.8%	213847390625	True	0	ALLEMGNADDLLIK	_ALLEMGNADDLLIK_	_ALLEMGNADDLLIK_.2	7.41862e-47	155957609375	169049125
S1	210409_EC1_molivotto_S1R1	1	colobanthus	2018-02-02	C_10736		22.8%	213847390625	False	0	WASAVAER	_WASAVAER_	_WASAVAER_.2	1.67236e-21	1178448125	12773703125
S1	210409_EC1_molivotto_S1R1	1	colobanthus	2018-02-02	C_10736		22.8%	213847390625	True	0	GESIPVDFVGPIFVCTR	_GESIPVDFVGPIFVC[Carbamidomethyl (C)]TR_	_GESIPVDFVGPIFVC[Carbamidomethyl (C)]TR_.2	2.47216e-49	1187282421875	1286946171875
S1	210409_EC1_molivotto_S1R1	1	colobanthus	2018-02-02	C_10736		22.8%	213847390625	False	0	TDTNPEGLTAAYGK	_TDTNPEGLTAAYGK_	_TDTNPEGLTAAYGK_.2	1.41901e-50	1037465078125	1124552734375
S1	210409_EC1_molivotto_S1R1	1	colobanthus	2018-02-02	C_10736		22.8%	213847390625	False	0	AVAHFPTAVK	_AVAHFPTAVK_	_AVAHFPTAVK_.2	9.48841e-20	1026313125	11124646875
S1	210409_EC1_molivotto_S1R1	1	colobanthus	2018-02-02	C_10736		22.8%	213847390625	False	1	HPGATVGVVEKDYR	_HPGATVGVVEKDYR_	_HPGATVGVVEKDYR_.3	2.4221e-21	32087361328125	3478086328125
S1	210409_EC1_molivotto_S1R1	1	colobanthus	2018-02-02	C_10736		22.8%	213847390625	False	1	HPGATVGVVEKDYR	_HPGATVGVVEKDYR_	_HPGATVGVVEKDYR_.2	0.00209060202218002	17147494140625	1858690234375
S1	210409_EC1_molivotto_S1R1	1	colobanthus	2018-02-02	C_10736		22.8%	213847390625	True	1	ALLEMGNADDLLIKR	_ALLEMGNADDLLIKR_	_ALLEMGNADDLLIKR_.3	1.34103e-24	140623837890625	152428193359375
S1	210409_EC1_molivotto_S1R1	1	colobanthus	2018-02-02	C_10736		22.8%	213847390625	False	1	LGEPPIDGKTDTNPEGLTAAYGK	_LGEPPIDGKTDTNPEGLTAAYGK_	_LGEPPIDGKTDTNPEGLTAAYGK_.3	7.50433e+09	5325180859375	577219140625
S1	210409_EC1_molivotto_S1R1	1	colobanthus	2018-02-02	C_10736		22.8%	213847390625	False	1	AISQGKEDPSPLHTAWLK	_AISQGKEDPSPLHTAWLK_	_AISQGKEDPSPLHTAWLK_.3	3.32901e-22	21875189453125	23711453125
S1	210409_EC1_molivotto_S1R1	1	colobanthus	2018-02-02	C_10736		22.8%	213847390625	False	1	AISQGKEDPSPLHTAWLK	_AISQGKEDPSPLHTAWLK_	_AISQGKEDPSPLHTAWLK_.4	2.56384e-09	110741591796875	120037548828125
S1	210409_EC1_molivotto_S1R1	1	colobanthus	2018-02-02	C_10736		22.8%	213847390625	False	0	HPGATVGVVEK	_HPGATVGVVEK_	_HPGATVGVVEK_.2	6.54014e-37	104825296875	113624625
S1	210409_EC1_molivotto_S1R1	1	colobanthus	2018-02-02	C_10736		22.8%	213847390625	False	0	HPGATVGVVEK	_HPGATVGVVEK_	_HPGATVGVVEK_.3	0.0016958238535591	33506650390625	363192919921875
S1	210409_EC1_molivotto_S1R1	1	colobanthus	2018-02-02	C_10736		22.8%	213847390625	False	0	HPGATVGVVEK	_HPGATVGVVEK_	_HPGATVGVVEK_.1	0.000184612909504191	118278583984375	128207216796875
S1	210409_EC1_molivotto_S1R1	1	colobanthus	2018-02-02	C_10736		22.8%	213847390625	False	0	EDPSPLHTAWLK	_EDPSPLHTAWLK_	_EDPSPLHTAWLK_.3	3.66141e-25	95607978515625	10363357421875
S1	210409_EC1_molivotto_S1R1	1	colobanthus	2018-02-02	C_10736		22.8%	213847390625	True	1	RGESIPVDFVGPIFVCTR	_RGESIPVDFVGPIFVC[Carbamidomethyl (C)]TR_	_RGESIPVDFVGPIFVC[Carbamidomethyl (C)]TR_.3	0.000173018028382394	1	0.8902587890625
S1	210409_EC1_molivotto_S1R1	1	colobanthus	2018-02-02	C_10736		22.8%	213847390625	True	1	RGESIPVDFVGPIFVCTR	_RGESIPVDFVGPIFVC[Carbamidomethyl (C)]TR_	_RGESIPVDFVGPIFVC[Carbamidomethyl (C)]TR_.2	0.000115008811777562	226121125	245102359375
S1	210409_EC1_molivotto_S1R1	1	colobanthus	02-Feb-2018;23-Feb-2018	C_10739;C_73		4%;4.1%	NaN	False	0	ELAEDIDSLK	_ELAEDIDSLK_	_ELAEDIDSLK_.2	6.73197e-45	95906828125	103957515625
S1	210409_EC1_molivotto_S1R1	1	colobanthus	02-Feb-2018;23-Feb-2018	C_10739;C_73		4%;4.1%	NaN	False	1	ELAEDIDSLKK	_ELAEDIDSLKK_	_ELAEDIDSLKK_.2	1.85021e-26	875330625	94880828125
S1	210409_EC1_molivotto_S1R1	1	colobanthus	02-Feb-2018;23-Feb-2018	C_10739;C_73		4%;4.1%	NaN	False	1	ELAEDIDSLKK	_ELAEDIDSLKK_	_ELAEDIDSLKK_.3	2.0077e-45	17797966796875	192919765625
S1	210409_EC1_molivotto_S1R1	1	colobanthus	02-Feb-2018;23-Feb-2018	C_10739;C_73		4%;4.1%	NaN	False	0	WDNVENK	_WDNVENK_	_WDNVENK_.1	4.22729e-15	3283098046875	3558690234375
S1	210409_EC1_molivotto_S1R1	1	colobanthus	02-Feb-2018;23-Feb-2018	C_10739;C_73		4%;4.1%	NaN	False	1	KELAEDIDSLK	_KELAEDIDSLK_	_KELAEDIDSLK_.2	0.00113802540812278	26323927734375	28533630859375
S1	210409_EC1_molivotto_S1R1	1	colobanthus	2018-02-02	C_10740		3.9%	5048258203125	False	1	HLTKPELGHFR	_HLTKPELGHFR_	_HLTKPELGHFR_.3	518729	15914439453125	17250341796875
S1	210409_EC1_molivotto_S1R1	1	colobanthus	2018-02-02	C_10740		3.9%	5048258203125	True	0	HFLPGQFVDVTGITK	_HFLPGQFVDVTGITK_	_HFLPGQFVDVTGITK_.3	3.4274e+09	24555345703125	2661658984375
S1	210409_EC1_molivotto_S1R1	1	colobanthus	2018-02-02	C_10740		3.9%	5048258203125	True	0	HFLPGQFVDVTGITK	_HFLPGQFVDVTGITK_	_HFLPGQFVDVTGITK_.2	0.00592355946971144	764098203125	82823875
S1	210409_EC1_molivotto_S1R1	1	colobanthus	2018-02-02	C_10743		12.9%	13300400390625	False	0	SGALCWLCR	_SGALC[Carbamidomethyl (C)]WLC[Carbamidomethyl (C)]R_	_SGALC[Carbamidomethyl (C)]WLC[Carbamidomethyl (C)]R_.2	1.75415e-50	1219748.75	1322137875
S1	210409_EC1_molivotto_S1R1	1	colobanthus	2018-02-02	C_10743		12.9%	13300400390625	True	1	AVGSNNPTTKPNSIVCADCDGNGAIVCTQCEGGGVNTQDHFNGQFK	_AVGSNNPTTKPNSIVC[Carbamidomethyl (C)]ADC[Carbamidomethyl (C)]DGNGAIVC[Carbamidomethyl (C)]TQC[Carbamidomethyl (C)]EGGGVNTQDHFNGQFK_	_AVGSNNPTTKPNSIVC[Carbamidomethyl (C)]ADC[Carbamidomethyl (C)]DGNGAIVC[Carbamidomethyl (C)]TQC[Carbamidomethyl (C)]EGGGVNTQDHFNGQFK_.5	20382.8	13300400390625	14416873046875
S1	210409_EC1_molivotto_S1R1	1	colobanthus	2018-02-02	C_10744;C_12364;C_21258		4.8%;4.5%;4.3%	NaN	False	0	LVLLGDMGAGK	_LVLLGDMGAGK_	_LVLLGDMGAGK_.2	0.000989344789320378	4199554296875	45520765625
S1	210409_EC1_molivotto_S1R1	1	colobanthus	2018-02-02	C_10744;C_12364;C_21258		4.8%;4.5%;4.3%	NaN	False	0	TAQNVNEIFHEIAK	_TAQNVNEIFHEIAK_	_TAQNVNEIFHEIAK_.2	14.2006	93059169921875	100870810546875
S1	210409_EC1_molivotto_S1R1	1	colobanthus	2018-02-02	C_10744;C_12364;C_21258		4.8%;4.5%;4.3%	NaN	False	0	TAQNVNEIFHEIAK	_TAQNVNEIFHEIAK_	_TAQNVNEIFHEIAK_.3	0.00679431838471677	637035986328125	690510546875
S1	210409_EC1_molivotto_S1R1	1	colobanthus	2018-02-02	C_10746		28.3%	123358525390625	False	1	EVSEDAEEPTSEKK	_EVSEDAEEPTSEKK_	_EVSEDAEEPTSEKK_.2	5.14211e-47	6457521484375	699958359375
S1	210409_EC1_molivotto_S1R1	1	colobanthus	2018-02-02	C_10746		28.3%	123358525390625	False	1	EVSEDAEEPTSEKK	_EVSEDAEEPTSEKK_	_EVSEDAEEPTSEKK_.3	1.99272e-30	111484091796875	120842373046875
S1	210409_EC1_molivotto_S1R1	1	colobanthus	2018-02-02	C_10746		28.3%	123358525390625	False	0	IVQDNILYAK	_IVQDNILYAK_	_IVQDNILYAK_.2	5.74597e-44	10031478125	108735484375
S1	210409_EC1_molivotto_S1R1	1	colobanthus	2018-02-02	C_10746		28.3%	123358525390625	False	0	AQLYDYLK	_AQLYDYLK_	_AQLYDYLK_.2	4.40522e-18	67413	730718359375
S1	210409_EC1_molivotto_S1R1	1	colobanthus	2018-02-02	C_10746		28.3%	123358525390625	False	0	TYNPAADSIISK	_TYNPAADSIISK_	_TYNPAADSIISK_.2	7.74993e-30	5626437109375	6098735546875
S1	210409_EC1_molivotto_S1R1	1	colobanthus	2018-02-02	C_10746		28.3%	123358525390625	False	0	GAGALITPAK	_GAGALITPAK_	_GAGALITPAK_.2	1.57866e-23	4720803515625	5117080859375
S1	210409_EC1_molivotto_S1R1	1	colobanthus	2018-02-02	C_10746		28.3%	123358525390625	False	1	VVPMEEDESKK	_VVPMEEDESKK_	_VVPMEEDESKK_.2	1.665e-09	28534564453125	30929833984375
S1	210409_EC1_molivotto_S1R1	1	colobanthus	2018-02-02	C_10746		28.3%	123358525390625	True	2	KKAEEEEVEPEVEEK	_KKAEEEEVEPEVEEK_	_KKAEEEEVEPEVEEK_.3	1.86591e-33	30435615234375	3299046484375
S1	210409_EC1_molivotto_S1R1	1	colobanthus	2018-02-02	C_10746		28.3%	123358525390625	True	2	KKAEEEEVEPEVEEK	_KKAEEEEVEPEVEEK_	_KKAEEEEVEPEVEEK_.2	4.99128e-11	8491513671875	9204314453125
S1	210409_EC1_molivotto_S1R1	1	colobanthus	2018-02-02	C_10746		28.3%	123358525390625	False	2	HKEVSEDAEEPTSEKK	_HKEVSEDAEEPTSEKK_	_HKEVSEDAEEPTSEKK_.3	1.45849	18019267578125	1953185546875
S1	210409_EC1_molivotto_S1R1	1	colobanthus	2018-02-02	C_10746		28.3%	123358525390625	False	2	HKEVSEDAEEPTSEKK	_HKEVSEDAEEPTSEKK_	_HKEVSEDAEEPTSEKK_.2	1.12561e-25	1108515234375	120156708984375
S1	210409_EC1_molivotto_S1R1	1	colobanthus	2018-02-02	C_10746		28.3%	123358525390625	False	2	HKEVSEDAEEPTSEKK	_HKEVSEDAEEPTSEKK_	_HKEVSEDAEEPTSEKK_.4	1.07432e-08	874890625	94833134765625
S1	210409_EC1_molivotto_S1R1	1	colobanthus	2018-02-02	C_10746		28.3%	123358525390625	False	0	LSQVDDLWK	_LSQVDDLWK_	_LSQVDDLWK_.2	12682.4	29557671875	3203882421875
S1	210409_EC1_molivotto_S1R1	1	colobanthus	2018-02-02	C_10746		28.3%	123358525390625	False	0	EFSSTDSAR	_EFSSTDSAR_	_EFSSTDSAR_.2	0.000158249083021033	34329.5	372112109375
S1	210409_EC1_molivotto_S1R1	1	colobanthus	2018-02-02	C_10746		28.3%	123358525390625	False	0	SHCPGETLAVADSK	_SHC[Carbamidomethyl (C)]PGETLAVADSK_	_SHC[Carbamidomethyl (C)]PGETLAVADSK_.2	447.641	22847962890625	24765884765625
S1	210409_EC1_molivotto_S1R1	1	colobanthus	2018-02-02	C_10746		28.3%	123358525390625	False	0	EVSEDAEEPTSEK	_EVSEDAEEPTSEK_	_EVSEDAEEPTSEK_.2	64732.9	12418369140625	1346080078125
S1	210409_EC1_molivotto_S1R1	1	colobanthus	2018-02-02	C_10746		28.3%	123358525390625	True	1	KAEEEEVEPEVEEK	_KAEEEEVEPEVEEK_	_KAEEEEVEPEVEEK_.2	3.76991e-17	123344443359375	1336983203125
S1	210409_EC1_molivotto_S1R1	1	colobanthus	2018-02-02	C_10746		28.3%	123358525390625	False	1	LSQVDDLWKEFSSTDSAR	_LSQVDDLWKEFSSTDSAR_	_LSQVDDLWKEFSSTDSAR_.3	0.000141298368612635	19023734375	20620638671875
S1	210409_EC1_molivotto_S1R1	1	colobanthus	2018-02-02	C_10746		28.3%	123358525390625	False	2	EVSEDAEEPTSEKKDK	_EVSEDAEEPTSEKKDK_	_EVSEDAEEPTSEKKDK_.3	0.000492079167623613	43236044921875	468653955078125
S1	210409_EC1_molivotto_S1R1	1	colobanthus	2018-02-02	C_10746		28.3%	123358525390625	False	2	EVSEDAEEPTSEKKDK	_EVSEDAEEPTSEKKDK_	_EVSEDAEEPTSEKKDK_.2	5190.83	442749755859375	479915380859375
S1	210409_EC1_molivotto_S1R1	1	colobanthus	2018-02-02	C_10746		28.3%	123358525390625	False	0	EWYGWHFPELAK	_EWYGWHFPELAK_	_EWYGWHFPELAK_.3	2.40263e-12	13001001953125	14092341796875
S1	210409_EC1_molivotto_S1R1	1	colobanthus	2018-02-02	C_10746		28.3%	123358525390625	False	0	QLCDQVLSLSEYR	_QLC[Carbamidomethyl (C)]DQVLSLSEYR_	_QLC[Carbamidomethyl (C)]DQVLSLSEYR_.2	8.86929e-47	1031062734375	111761296875
S1	210409_EC1_molivotto_S1R1	1	colobanthus	2018-02-02	C_10746		28.3%	123358525390625	False	0	CDALGDSPDNSMGLENR	_C[Carbamidomethyl (C)]DALGDSPDNSMGLENR_	_C[Carbamidomethyl (C)]DALGDSPDNSMGLENR_.2	1.68492e-30	6312966796875	684289453125
S1	210409_EC1_molivotto_S1R1	1	colobanthus	2018-02-02	C_10746		28.3%	123358525390625	False	0	CDALGDSPDNSMGLENR	_C[Carbamidomethyl (C)]DALGDSPDNSM[Oxidation (M)]GLENR_	_C[Carbamidomethyl (C)]DALGDSPDNSM[Oxidation (M)]GLENR_.2	5.56992e-19	1360635546875	147485107421875
S1	210409_EC1_molivotto_S1R1	1	colobanthus	2018-02-02	C_10746		28.3%	123358525390625	False	0	LIAHGGSLINLAK	_LIAHGGSLINLAK_	_LIAHGGSLINLAK_.3	1.35746e-34	196064609375	2125228125
S1	210409_EC1_molivotto_S1R1	1	colobanthus	2018-02-02	C_10746		28.3%	123358525390625	False	0	LIAHGGSLINLAK	_LIAHGGSLINLAK_	_LIAHGGSLINLAK_.2	2.80315e-28	18419529296875	1996571484375
S1	210409_EC1_molivotto_S1R1	1	colobanthus	2018-02-02	C_10746		28.3%	123358525390625	False	2	EKEAEEEKETK	_EKEAEEEKETK_	_EKEAEEEKETK_.2	0.000615307066710865	1	0.382919311523438
S1	210409_EC1_molivotto_S1R1	1	colobanthus	2018-02-02	C_10746		28.3%	123358525390625	False	2	EKEAEEEKETK	_EKEAEEEKETK_	_EKEAEEEKETK_.3	9.35389e+09	155528405761719	16858388671875
S1	210409_EC1_molivotto_S1R1	1	colobanthus	2018-02-02	C_10746		28.3%	123358525390625	True	1	KAEEEDGVSNEGEK	_KAEEEDGVSNEGEK_	_KAEEEDGVSNEGEK_.2	3.3404e-08	520954931640625	5646853515625
S1	210409_EC1_molivotto_S1R1	1	colobanthus	2018-02-02	C_10746		28.3%	123358525390625	False	0	EASVISMGTEVSDLDLVNIK	_EASVISMGTEVSDLDLVNIK_	_EASVISMGTEVSDLDLVNIK_.2	2050.59	22399919921875	2428023046875
S1	210409_EC1_molivotto_S1R1	1	colobanthus	2018-02-02	C_10746		28.3%	123358525390625	False	1	KGAGALITPAK	_KGAGALITPAK_	_KGAGALITPAK_.2	0.000452348931526606	7309455078125	792303076171875
S1	210409_EC1_molivotto_S1R1	1	colobanthus	2018-02-02	C_10746		28.3%	123358525390625	False	2	AFDKFENTAEALSAATLLIDGKPSK	_AFDKFENTAEALSAATLLIDGKPSK_	_AFDKFENTAEALSAATLLIDGKPSK_.4	1.27071e-38	3080397265625	333897421875
S1	210409_EC1_molivotto_S1R1	1	colobanthus	2018-02-02	C_10746		28.3%	123358525390625	False	2	AFDKFENTAEALSAATLLIDGKPSK	_AFDKFENTAEALSAATLLIDGKPSK_	_AFDKFENTAEALSAATLLIDGKPSK_.3	2.95455e-28	341655390625	3703348828125
S1	210409_EC1_molivotto_S1R1	1	colobanthus	2018-02-02	C_10746		28.3%	123358525390625	False	1	EAEEEKETK	_EAEEEKETK_	_EAEEEKETK_.2	5.6948e-11	149066953125	1615800390625
S1	210409_EC1_molivotto_S1R1	1	colobanthus	2018-02-02	C_10746		28.3%	123358525390625	False	1	EAEEEKETK	_EAEEEKETK_	_EAEEEKETK_.1	0.000940413	45114384765625	489014111328125
S1	210409_EC1_molivotto_S1R1	1	colobanthus	2018-02-02	C_10746		28.3%	123358525390625	False	0	YGLIYHASLIGQAAPK	_YGLIYHASLIGQAAPK_	_YGLIYHASLIGQAAPK_.2	0.000747663431298128	5399837890625	5853115234375
S1	210409_EC1_molivotto_S1R1	1	colobanthus	2018-02-02	C_10746		28.3%	123358525390625	False	0	YGLIYHASLIGQAAPK	_YGLIYHASLIGQAAPK_	_YGLIYHASLIGQAAPK_.3	2.61243e+08	57121376953125	619163037109375
S1	210409_EC1_molivotto_S1R1	1	colobanthus	2018-02-02	C_10746		28.3%	123358525390625	False	0	LQIDCVHNNSVMELMR	_LQIDC[Carbamidomethyl (C)]VHNNSVMELMR_	_LQIDC[Carbamidomethyl (C)]VHNNSVMELMR_.3	0.00186130144870423	590214697265625	639758935546875
S1	210409_EC1_molivotto_S1R1	1	colobanthus	2018-02-02	C_10746		28.3%	123358525390625	False	1	HKEVSEDAEEPTSEK	_HKEVSEDAEEPTSEK_	_HKEVSEDAEEPTSEK_.3	0.000296664191630956	890947387695313	965735961914063
S1	210409_EC1_molivotto_S1R1	1	colobanthus	2018-02-02	C_10746		28.3%	123358525390625	False	0	LDFSEVLPEEVEADLK	_LDFSEVLPEEVEADLK_	_LDFSEVLPEEVEADLK_.2	0.00221338049488162	291120239257813	315557666015625
S1	210409_EC1_molivotto_S1R1	1	colobanthus	2018-02-02	C_10746		28.3%	123358525390625	False	0	QPGSTVQILGAEK	_QPGSTVQILGAEK_	_QPGSTVQILGAEK_.2	0.00696591304997423	169032012939453	18322102355957
S1	210409_EC1_molivotto_S1R1	1	colobanthus	2018-02-02	C_10746		28.3%	123358525390625	False	2	EAEEEKETKK	_EAEEEKETKK_	_EAEEEKETKK_.2	0.00842133205016915	736016174316406	797799377441406
S1	210409_EC1_molivotto_S1R1	1	colobanthus	2018-02-02	C_10747		3.7%	148152412109375	True	0	SHCPGDTLAVADSK	_SHC[Carbamidomethyl (C)]PGDTLAVADSK_	_SHC[Carbamidomethyl (C)]PGDTLAVADSK_.2	4.81299e-10	1676719140625	1817467578125
S1	210409_EC1_molivotto_S1R1	1	colobanthus	2018-02-02	C_10747		3.7%	148152412109375	True	2	KAEEEEVEPEVEETKK	_KAEEEEVEPEVEETKK_	_KAEEEEVEPEVEETKK_.3	1.32647e+09	172926171875	1874420703125
S1	210409_EC1_molivotto_S1R1	1	colobanthus	2018-02-02	C_10747		3.7%	148152412109375	True	1	KAEEEDAVSNEGEK	_KAEEEDAVSNEGEK_	_KAEEEDAVSNEGEK_.3	9.03154e+09	103859150390625	112577373046875
S1	210409_EC1_molivotto_S1R1	1	colobanthus	2018-02-23	C_1075;C_117982;C_79834		1.7%;2.7%;1.6%	NaN	False	0	VAVGLNPNIR	_VAVGLNPNIR_	_VAVGLNPNIR_.2	0.0390057	2401031640625	2602580859375
S1	210409_EC1_molivotto_S1R1	1	colobanthus	2018-02-02	C_10767		21.6%	67139015625	False	0	QEGLDEGYR	_QEGLDEGYR_	_QEGLDEGYR_.2	4.79478e-10	240686.25	260890109375
S1	210409_EC1_molivotto_S1R1	1	colobanthus	2018-02-02	C_10767		21.6%	67139015625	True	1	VKDGLTGLSK	_VKDGLTGLSK_	_VKDGLTGLSK_.2	2.41853e-27	848283125	919490390625
S1	210409_EC1_molivotto_S1R1	1	colobanthus	2018-02-02	C_10767		21.6%	67139015625	True	0	EAALAAASTPSDSPTIFDK	_EAALAAASTPSDSPTIFDK_	_EAALAAASTPSDSPTIFDK_.2	6.47118e-41	5548296484375	60140359375
S1	210409_EC1_molivotto_S1R1	1	colobanthus	2018-02-02	C_10767		21.6%	67139015625	False	0	DGLTGLSK	_DGLTGLSK_	_DGLTGLSK_.1	2.11348e-29	21809609375	23640369140625
S1	210409_EC1_molivotto_S1R1	1	colobanthus	2018-02-02	C_10767		21.6%	67139015625	False	0	DGLTGLSK	_DGLTGLSK_	_DGLTGLSK_.2	2.19792e+09	30068337890625	32592357421875
S1	210409_EC1_molivotto_S1R1	1	colobanthus	2018-02-02	C_10767		21.6%	67139015625	False	1	VIAKQEGLDEGYR	_VIAKQEGLDEGYR_	_VIAKQEGLDEGYR_.3	1.03734e-10	26335162109375	2854580859375
S1	210409_EC1_molivotto_S1R1	1	colobanthus	2018-02-02	C_10767		21.6%	67139015625	False	1	VIAKQEGLDEGYR	_VIAKQEGLDEGYR_	_VIAKQEGLDEGYR_.2	4.328e-28	23715978515625	25706763671875
S1	210409_EC1_molivotto_S1R1	1	colobanthus	2018-02-02	C_10767		21.6%	67139015625	False	1	EIPANIVYEDDKVLAFR	_EIPANIVYEDDKVLAFR_	_EIPANIVYEDDKVLAFR_.2	7.98794e-52	4436890625	4809335625
S1	210409_EC1_molivotto_S1R1	1	colobanthus	2018-02-02	C_10767		21.6%	67139015625	False	1	EIPANIVYEDDKVLAFR	_EIPANIVYEDDKVLAFR_	_EIPANIVYEDDKVLAFR_.3	0.00046421408212429	300882592773438	326139501953125
S1	210409_EC1_molivotto_S1R1	1	colobanthus	2018-02-02	C_10767		21.6%	67139015625	True	0	HFEILGHLLYTAK	_HFEILGHLLYTAK_	_HFEILGHLLYTAK_.3	1.36546e+07	6110576953125	6623515625
S1	210409_EC1_molivotto_S1R1	1	colobanthus	2018-02-02	C_10767		21.6%	67139015625	False	0	VVINDGPLGCQSVYHIHVHLLGGR	_VVINDGPLGC[Carbamidomethyl (C)]QSVYHIHVHLLGGR_	_VVINDGPLGC[Carbamidomethyl (C)]QSVYHIHVHLLGGR_.4	5.72083e+09	482199453125	5226766015625
S1	210409_EC1_molivotto_S1R1	1	colobanthus	2018-02-02	C_10767		21.6%	67139015625	False	0	VVINDGPLGCQSVYHIHVHLLGGR	_VVINDGPLGC[Carbamidomethyl (C)]QSVYHIHVHLLGGR_	_VVINDGPLGC[Carbamidomethyl (C)]QSVYHIHVHLLGGR_.5	1.14422e-30	326630234375	3540484765625
S1	210409_EC1_molivotto_S1R1	1	colobanthus	02-Feb-2018;02-Feb-2018;14-Feb-2018	C_10769;C_16718;C_56767		10.6%;9.9%;9.4%	NaN	False	0	FAAEATAEHMGR	_FAAEATAEHMGR_	_FAAEATAEHMGR_.2	5.34631e-18	2361606640625	2559846484375
S1	210409_EC1_molivotto_S1R1	1	colobanthus	02-Feb-2018;02-Feb-2018;14-Feb-2018	C_10769;C_16718;C_56767		10.6%;9.9%;9.4%	NaN	False	0	FAAEATAEHMGR	_FAAEATAEHMGR_	_FAAEATAEHMGR_.3	1.92861e+06	943104296875	102227109375
S1	210409_EC1_molivotto_S1R1	1	colobanthus	02-Feb-2018;02-Feb-2018;14-Feb-2018	C_10769;C_16718;C_56767		10.6%;9.9%;9.4%	NaN	False	0	EGFSFGR	_EGFSFGR_	_EGFSFGR_.2	0.0698841	353933515625	383643671875
S1	210409_EC1_molivotto_S1R1	1	colobanthus	02-Feb-2018;02-Feb-2018;14-Feb-2018	C_10769;C_16718;C_56767		10.6%;9.9%;9.4%	NaN	False	1	AGASQGGLDELKGGAK	_AGASQGGLDELKGGAK_	_AGASQGGLDELKGGAK_.3	1.39651e+09	804152685546875	87165546875
S1	210409_EC1_molivotto_S1R1	1	colobanthus	02-Feb-2018;02-Feb-2018;14-Feb-2018	C_10769;C_16718;C_56767		10.6%;9.9%;9.4%	NaN	False	1	AGASQGGLDELKGGAK	_AGASQGGLDELKGGAK_	_AGASQGGLDELKGGAK_.2	3.49562e+09	791474169921875	8579126953125
S1	210409_EC1_molivotto_S1R1	1	colobanthus	02-Feb-2018;02-Feb-2018;14-Feb-2018	C_10769;C_16718;C_56767		10.6%;9.9%;9.4%	NaN	False	0	SDIVHIK	_SDIVHIK_	_SDIVHIK_.2	4190.18	972419921875	105404755859375
S1	210409_EC1_molivotto_S1R1	1	colobanthus	02-Feb-2018;02-Feb-2018;14-Feb-2018	C_10769;C_16718;C_56767		10.6%;9.9%;9.4%	NaN	False	0	NNTFVTITDYK	_NNTFVTITDYK_	_NNTFVTITDYK_.2	5.91386e+09	99586640625	107946220703125
S1	210409_EC1_molivotto_S1R1	1	colobanthus	2018-02-02	C_10772		11.3%	1369648125	True	0	EVHDVPGEIVEGDAR	_EVHDVPGEIVEGDAR_	_EVHDVPGEIVEGDAR_.2	3.93538e-53	42829228125	4642443125
S1	210409_EC1_molivotto_S1R1	1	colobanthus	2018-02-02	C_10772		11.3%	1369648125	True	0	EVHDVPGEIVEGDAR	_EVHDVPGEIVEGDAR_	_EVHDVPGEIVEGDAR_.3	4.03351e-45	221408078125	2399936875
S1	210409_EC1_molivotto_S1R1	1	colobanthus	2018-02-02	C_10772		11.3%	1369648125	True	0	AVELCNAK	_AVELC[Carbamidomethyl (C)]NAK_	_AVELC[Carbamidomethyl (C)]NAK_.2	1.81269e-10	86455921875	937132734375
S1	210409_EC1_molivotto_S1R1	1	colobanthus	2018-02-02	C_10772		11.3%	1369648125	True	0	AVELCNAK	_AVELC[Carbamidomethyl (C)]NAK_	_AVELC[Carbamidomethyl (C)]NAK_.1	7.4192e-44	442766015625	4799330078125
S1	210409_EC1_molivotto_S1R1	1	colobanthus	2018-02-02	C_10772		11.3%	1369648125	True	2	LFILHAKPSPSSAIGFAGPGGPVEILPFVDTDLKK	_LFILHAKPSPSSAIGFAGPGGPVEILPFVDTDLKK_	_LFILHAKPSPSSAIGFAGPGGPVEILPFVDTDLKK_.5	0.00378795776848401	38736890625	419885703125
S1	210409_EC1_molivotto_S1R1	1	colobanthus	2018-02-02	C_10772		11.3%	1369648125	True	2	LFILHAKPSPSSAIGFAGPGGPVEILPFVDTDLKK	_LFILHAKPSPSSAIGFAGPGGPVEILPFVDTDLKK_	_LFILHAKPSPSSAIGFAGPGGPVEILPFVDTDLKK_.4	0.0015143105829102	261905712890625	283890795898438
S1	210409_EC1_molivotto_S1R1	1	colobanthus	2018-02-23	C_107833;C_107834;C_86702		3.2%;3%;2.6%	NaN	False	0	AHFSAPSSER	_AHFSAPSSER_	_AHFSAPSSER_.2	6.451e-48	2227323125	241429078125
S1	210409_EC1_molivotto_S1R1	1	colobanthus	2018-02-23	C_107833;C_107834;C_86702		3.2%;3%;2.6%	NaN	False	1	AHFSAPSSERR	_AHFSAPSSERR_	_AHFSAPSSERR_.2	2.52172e-32	38505734375	4173801171875
S1	210409_EC1_molivotto_S1R1	1	colobanthus	2018-02-23	C_107833;C_107834;C_86702		3.2%;3%;2.6%	NaN	False	1	AHFSAPSSERR	_AHFSAPSSERR_	_AHFSAPSSERR_.3	7.2492e-34	2809944921875	304581953125
S1	210409_EC1_molivotto_S1R1	1	colobanthus	2018-02-23	C_107833;C_107834;C_86702		3.2%;3%;2.6%	NaN	False	1	KAHFSAPSSER	_KAHFSAPSSER_	_KAHFSAPSSER_.2	5.23987e-29	928885703125	100685890625
S1	210409_EC1_molivotto_S1R1	1	colobanthus	2018-02-02	C_10787		10.7%	NaN	False	0	SELDQYLEESLLPR	_SELDQYLEESLLPR_	_SELDQYLEESLLPR_.2	5.77702e-19	375567734375	40709390625
S1	210409_EC1_molivotto_S1R1	1	colobanthus	2018-02-02	C_10787		10.7%	NaN	False	0	DWLQQTTPVAVPTDVVK	_DWLQQTTPVAVPTDVVK_	_DWLQQTTPVAVPTDVVK_.2	1.12707	2907761328125	3151846875
S1	210409_EC1_molivotto_S1R1	1	colobanthus	2018-02-02	C_10787		10.7%	NaN	False	0	VQDFDVLGWWK	_VQDFDVLGWWK_	_VQDFDVLGWWK_.2	0.000279299	1688623828125	1830371484375
S1	210409_EC1_molivotto_S1R1	1	colobanthus	2018-02-02	C_10787		10.7%	NaN	False	1	CSLRPETVEALICAK	_C[Carbamidomethyl (C)]SLRPETVEALIC[Carbamidomethyl (C)]AK_	_C[Carbamidomethyl (C)]SLRPETVEALIC[Carbamidomethyl (C)]AK_.3	6.73193e+09	9416021484375	102064287109375
S1	210409_EC1_molivotto_S1R1	1	colobanthus	02-Feb-2018;23-Feb-2018;02-Feb-2018	C_10788;C_74516;C_9559		2.2%;2.1%;2.1%	NaN	False	1	ALGDLTGIKK	_ALGDLTGIKK_	_ALGDLTGIKK_.2	0.000124315087691575	3464840234375	375568828125
S1	210409_EC1_molivotto_S1R1	1	colobanthus	02-Feb-2018;23-Feb-2018;02-Feb-2018	C_10788;C_74516;C_9559		2.2%;2.1%;2.1%	NaN	False	0	AFCDALAQESAR	_AFC[Carbamidomethyl (C)]DALAQESAR_	_AFC[Carbamidomethyl (C)]DALAQESAR_.2	1.27782e-14	19275025390625	208930234375
S1	210409_EC1_molivotto_S1R1	1	colobanthus	2018-02-23	C_1079		11.1%	1229179296875	True	1	VSVAEERPR	_VSVAEERPR_	_VSVAEERPR_.2	6.30871e-29	1229179296875	133236
S1	210409_EC1_molivotto_S1R1	1	colobanthus	2018-02-23	C_1079		11.1%	1229179296875	False	0	GFAFVTMSSETEMNDAVAALDGQSLEGR	_GFAFVTMSSETEMNDAVAALDGQSLEGR_	_GFAFVTMSSETEMNDAVAALDGQSLEGR_.3	394.633	369771953125	400811640625
S1	210409_EC1_molivotto_S1R1	1	colobanthus	2018-02-02	C_10791		2.4%	19846947265625	True	1	EEAEKEIADFR	_EEAEKEIADFR_	_EEAEKEIADFR_.2	20.3345	23912435546875	259197109375
S1	210409_EC1_molivotto_S1R1	1	colobanthus	2018-02-02	C_10791		2.4%	19846947265625	True	2	QAKEEAEKEIADFR	_QAKEEAEKEIADFR_	_QAKEEAEKEIADFR_.3	2.59612e-10	268338125	2908631640625
S1	210409_EC1_molivotto_S1R1	1	colobanthus	2018-02-02	C_10791		2.4%	19846947265625	True	2	QAKEEAEKEIADFR	_QAKEEAEKEIADFR_	_QAKEEAEKEIADFR_.2	0.000226407613498553	47291064453125	512608056640625
S1	210409_EC1_molivotto_S1R1	1	colobanthus	2018-02-02	C_10797;C_10798;C_12848		13.5%;14.7%;13.7%	NaN	False	0	IPDWFLNR	_IPDWFLNR_	_IPDWFLNR_.2	1.79458e-59	4335429.5	4699357.5
S1	210409_EC1_molivotto_S1R1	1	colobanthus	2018-02-02	C_10797;C_10798;C_12848		13.5%;14.7%;13.7%	NaN	False	0	IPDWFLNR	_IPDWFLNR_	_IPDWFLNR_.1	1.75264e-36	240604265625	260801.25
S1	210409_EC1_molivotto_S1R1	1	colobanthus	2018-02-02	C_10797;C_10798;C_12848		13.5%;14.7%;13.7%	NaN	False	1	LRDDLER	_LRDDLER_	_LRDDLER_.2	1.18441e-50	2027633375	2197838.5
S1	210409_EC1_molivotto_S1R1	1	colobanthus	2018-02-02	C_10797;C_10798;C_12848		13.5%;14.7%;13.7%	NaN	False	2	KADIDMNKR	_KADIDMNKR_	_KADIDMNKR_.3	8.23221e-48	51990021875	5635420625
S1	210409_EC1_molivotto_S1R1	1	colobanthus	2018-02-02	C_10797;C_10798;C_12848		13.5%;14.7%;13.7%	NaN	False	2	KADIDMNKR	_KADIDMNKR_	_KADIDMNKR_.2	1.10279e-28	5323184375	5770026875
S1	210409_EC1_molivotto_S1R1	1	colobanthus	2018-02-02	C_10797;C_10798;C_12848		13.5%;14.7%;13.7%	NaN	False	2	KADIDMNKR	_KADIDM[Oxidation (M)]NKR_	_KADIDM[Oxidation (M)]NKR_.3	6.61793	4871249609375	5280155859375
S1	210409_EC1_molivotto_S1R1	1	colobanthus	2018-02-02	C_10797;C_10798;C_12848		13.5%;14.7%;13.7%	NaN	False	2	KADIDMNKR	_KADIDM[Oxidation (M)]NKR_	_KADIDM[Oxidation (M)]NKR_.2	9.5045e-22	33855046875	3669693359375
S1	210409_EC1_molivotto_S1R1	1	colobanthus	2018-02-02	C_10797;C_10798;C_12848		13.5%;14.7%;13.7%	NaN	False	2	KADIDMNKR	_KADIDMNKR_	_KADIDMNKR_.1	7.83569e+09	1645709375	17838546875
S1	210409_EC1_molivotto_S1R1	1	colobanthus	2018-02-02	C_10797;C_10798;C_12848		13.5%;14.7%;13.7%	NaN	False	2	KADIDMNKR	_KADIDM[Oxidation (M)]NKR_	_KADIDM[Oxidation (M)]NKR_.1	2.79912e-08	387459643554688	41998408203125
S1	210409_EC1_molivotto_S1R1	1	colobanthus	2018-02-02	C_10797;C_10798;C_12848		13.5%;14.7%;13.7%	NaN	False	0	YANICCK	_YANIC[Carbamidomethyl (C)]C[Carbamidomethyl (C)]K_	_YANIC[Carbamidomethyl (C)]C[Carbamidomethyl (C)]K_.2	6.88626e-39	6769424375	733766875
S1	210409_EC1_molivotto_S1R1	1	colobanthus	2018-02-02	C_10797;C_10798;C_12848		13.5%;14.7%;13.7%	NaN	False	0	YANICCK	_YANIC[Carbamidomethyl (C)]C[Carbamidomethyl (C)]K_	_YANIC[Carbamidomethyl (C)]C[Carbamidomethyl (C)]K_.1	1.0255e-49	36568709375	396383875
S1	210409_EC1_molivotto_S1R1	1	colobanthus	2018-02-02	C_10797;C_10798;C_12848		13.5%;14.7%;13.7%	NaN	False	1	ADIDMNKR	_ADIDMNKR_	_ADIDMNKR_.2	8.85139e-39	41591809375	45083140625
S1	210409_EC1_molivotto_S1R1	1	colobanthus	2018-02-02	C_10797;C_10798;C_12848		13.5%;14.7%;13.7%	NaN	False	1	ADIDMNKR	_ADIDM[Oxidation (M)]NKR_	_ADIDM[Oxidation (M)]NKR_.2	1.11105e-23	369228515625	400222578125
S1	210409_EC1_molivotto_S1R1	1	colobanthus	2018-02-02	C_10797;C_10798;C_12848		13.5%;14.7%;13.7%	NaN	False	1	ADIDMNKR	_ADIDMNKR_	_ADIDMNKR_.1	1.00578e-15	1659921484375	17992599609375
S1	210409_EC1_molivotto_S1R1	1	colobanthus	2018-02-02	C_10797;C_10798;C_12848		13.5%;14.7%;13.7%	NaN	False	0	FSQVVSNQLDMK	_FSQVVSNQLDM[Oxidation (M)]K_	_FSQVVSNQLDM[Oxidation (M)]K_.2	4.88368e-55	47416859375	513971625
S1	210409_EC1_molivotto_S1R1	1	colobanthus	2018-02-02	C_10797;C_10798;C_12848		13.5%;14.7%;13.7%	NaN	False	0	FSQVVSNQLDMK	_FSQVVSNQLDMK_	_FSQVVSNQLDMK_.2	0.000626145197341025	3791138671875	410937734375
S1	210409_EC1_molivotto_S1R1	1	colobanthus	2018-02-02	C_10797;C_10798;C_12848		13.5%;14.7%;13.7%	NaN	False	0	IMYAMTSIK	_IMYAM[Oxidation (M)]TSIK_	_IMYAM[Oxidation (M)]TSIK_.2	1.83021e-09	5407794140625	5861739453125
S1	210409_EC1_molivotto_S1R1	1	colobanthus	2018-02-02	C_10797;C_10798;C_12848		13.5%;14.7%;13.7%	NaN	False	0	IMYAMTSIK	_IM[Oxidation (M)]YAMTSIK_	_IM[Oxidation (M)]YAMTSIK_.2	1.64409e+09	21219162109375	23000357421875
S1	210409_EC1_molivotto_S1R1	1	colobanthus	2018-02-02	C_10797;C_10798;C_12848		13.5%;14.7%;13.7%	NaN	False	0	IMYAMTSIK	_IMYAMTSIK_	_IMYAMTSIK_.2	2.55543e-45	1182888203125	1282183125
S1	210409_EC1_molivotto_S1R1	1	colobanthus	2018-02-02	C_10797;C_10798;C_12848		13.5%;14.7%;13.7%	NaN	False	0	IMYAMTSIK	_IM[Oxidation (M)]YAM[Oxidation (M)]TSIK_	_IM[Oxidation (M)]YAM[Oxidation (M)]TSIK_.2	0.000467002913539602	148834921875	16132853515625
S1	210409_EC1_molivotto_S1R1	1	colobanthus	2018-02-02	C_10797;C_10798;C_12848		13.5%;14.7%;13.7%	NaN	False	0	IMYAMTSIK	_IMYAMTSIK_	_IMYAMTSIK_.1	2.44688e-35	130946484375	14193849609375
S1	210409_EC1_molivotto_S1R1	1	colobanthus	2018-02-02	C_10797;C_10798;C_12848		13.5%;14.7%;13.7%	NaN	False	1	KADIDMNK	_KADIDMNK_	_KADIDMNK_.2	21.2163	96650830078125	10476396484375
S1	210409_EC1_molivotto_S1R1	1	colobanthus	2018-02-02	C_10797;C_10798;C_12848		13.5%;14.7%;13.7%	NaN	False	1	KADIDMNK	_KADIDMNK_	_KADIDMNK_.1	0.000152467307047361	20491796875	222119360351563
S1	210409_EC1_molivotto_S1R1	1	colobanthus	2018-02-02	C_10797;C_10798;C_12848		13.5%;14.7%;13.7%	NaN	False	0	AGELTTAELENLMTVVANPR	_AGELTTAELENLMTVVANPR_	_AGELTTAELENLMTVVANPR_.3	4.43124e-56	4760845625	51604840625
S1	210409_EC1_molivotto_S1R1	1	colobanthus	2018-02-02	C_10797;C_10798;C_12848		13.5%;14.7%;13.7%	NaN	False	0	AGELTTAELENLMTVVANPR	_AGELTTAELENLMTVVANPR_	_AGELTTAELENLMTVVANPR_.2	6.06364e-48	236687484375	2565556875
S1	210409_EC1_molivotto_S1R1	1	colobanthus	2018-02-02	C_10797;C_10798;C_12848		13.5%;14.7%;13.7%	NaN	False	0	AGELTTAELENLMTVVANPR	_AGELTTAELENLM[Oxidation (M)]TVVANPR_	_AGELTTAELENLM[Oxidation (M)]TVVANPR_.2	0.00337476249530829	1	0.700492858886719
S1	210409_EC1_molivotto_S1R1	1	colobanthus	2018-02-23	C_108		0.05	NaN	False	0	GDSVIVVDNFFTGR	_GDSVIVVDNFFTGR_	_GDSVIVVDNFFTGR_.2	2.44917e+09	28033392578125	3038659375
S1	210409_EC1_molivotto_S1R1	1	colobanthus	2018-02-23	C_108		0.05	NaN	False	1	GDSVIVVDNFFTGRK	_GDSVIVVDNFFTGRK_	_GDSVIVVDNFFTGRK_.3	4.69617e+09	84721025390625	91832744140625
S1	210409_EC1_molivotto_S1R1	1	colobanthus	02-Feb-2018;23-Feb-2018;23-Feb-2018	C_10803;C_4231;C_5183		1.8%;1.7%;1.7%	NaN	False	0	DLITLGALK	_DLITLGALK_	_DLITLGALK_.2	2.53153e-46	80076578125	867984296875
S1	210409_EC1_molivotto_S1R1	1	colobanthus	02-Feb-2018;23-Feb-2018;23-Feb-2018	C_10803;C_4231;C_5183		1.8%;1.7%;1.7%	NaN	False	0	DLITLGALK	_DLITLGALK_	_DLITLGALK_.1	1.50254e-16	25348646484375	27476482421875
S1	210409_EC1_molivotto_S1R1	1	colobanthus	2018-02-02	C_10804		27.5%	NaN	False	0	LAQVVSDPSLTK	_LAQVVSDPSLTK_	_LAQVVSDPSLTK_.2	5.09973e-53	959528375	10400738125
S1	210409_EC1_molivotto_S1R1	1	colobanthus	2018-02-02	C_10804		27.5%	NaN	False	0	EHIPLFR	_EHIPLFR_	_EHIPLFR_.2	4.90663e-51	308402625	33429078125
S1	210409_EC1_molivotto_S1R1	1	colobanthus	2018-02-02	C_10804		27.5%	NaN	False	1	GYVSEDEAGKR	_GYVSEDEAGKR_	_GYVSEDEAGKR_.2	1.41728e-33	1818550625	197120484375
S1	210409_EC1_molivotto_S1R1	1	colobanthus	2018-02-02	C_10804		27.5%	NaN	False	1	GYVSEDEAGKR	_GYVSEDEAGKR_	_GYVSEDEAGKR_.3	7.63878e-34	662077890625	71765453125
S1	210409_EC1_molivotto_S1R1	1	colobanthus	2018-02-02	C_10804		27.5%	NaN	False	0	QFVDNFR	_QFVDNFR_	_QFVDNFR_.2	7.68211e-31	22433228125	24316334375
S1	210409_EC1_molivotto_S1R1	1	colobanthus	2018-02-02	C_10804		27.5%	NaN	False	1	SSASFENQLSTEASDPEKAK	_SSASFENQLSTEASDPEKAK_	_SSASFENQLSTEASDPEKAK_.3	1.70847e-46	111157921875	120488828125
S1	210409_EC1_molivotto_S1R1	1	colobanthus	2018-02-02	C_10804		27.5%	NaN	False	1	SSASFENQLSTEASDPEKAK	_SSASFENQLSTEASDPEKAK_	_SSASFENQLSTEASDPEKAK_.2	2.94777e-34	717152578125	77735234375
S1	210409_EC1_molivotto_S1R1	1	colobanthus	2018-02-02	C_10804		27.5%	NaN	False	1	DFLKTER	_DFLKTER_	_DFLKTER_.2	11.5702	1291836875	14002771875
S1	210409_EC1_molivotto_S1R1	1	colobanthus	2018-02-02	C_10804		27.5%	NaN	False	0	ANLGDLR	_ANLGDLR_	_ANLGDLR_.2	2.75242e-46	1116539765625	121026515625
S1	210409_EC1_molivotto_S1R1	1	colobanthus	2018-02-02	C_10804		27.5%	NaN	False	0	LLMEDLSK	_LLMEDLSK_	_LLMEDLSK_.2	7.53851e-19	5938341015625	6436821875
S1	210409_EC1_molivotto_S1R1	1	colobanthus	2018-02-02	C_10804		27.5%	NaN	False	0	LLMEDLSK	_LLMEDLSK_	_LLMEDLSK_.1	6.64499e+08	9569482421875	10372771484375
S1	210409_EC1_molivotto_S1R1	1	colobanthus	2018-02-02	C_10804		27.5%	NaN	False	0	GSVIVTGASSGLGLAAAK	_GSVIVTGASSGLGLAAAK_	_GSVIVTGASSGLGLAAAK_.2	4.26157e-46	7091103125	76863.5
S1	210409_EC1_molivotto_S1R1	1	colobanthus	2018-02-02	C_10804		27.5%	NaN	False	0	ALAETGK	_ALAETGK_	_ALAETGK_.1	1.27048e-06	26863564453125	2911856640625
S1	210409_EC1_molivotto_S1R1	1	colobanthus	2018-02-02	C_10804		27.5%	NaN	False	1	KGSVIVTGASSGLGLAAAK	_KGSVIVTGASSGLGLAAAK_	_KGSVIVTGASSGLGLAAAK_.3	8.41525e-37	30477912109375	330363125
S1	210409_EC1_molivotto_S1R1	1	colobanthus	2018-02-02	C_10804		27.5%	NaN	False	1	KGSVIVTGASSGLGLAAAK	_KGSVIVTGASSGLGLAAAK_	_KGSVIVTGASSGLGLAAAK_.2	0.000292568285458647	273400024414063	296349975585938
S1	210409_EC1_molivotto_S1R1	1	colobanthus	2018-02-02	C_10804		27.5%	NaN	False	0	GLAGGLNGLNSSAMIDGGDFDGAK	_GLAGGLNGLNSSAMIDGGDFDGAK_	_GLAGGLNGLNSSAMIDGGDFDGAK_.2	4.36061e+09	2247146875	2435778515625
S1	210409_EC1_molivotto_S1R1	1	colobanthus	2018-02-02	C_10804		27.5%	NaN	False	0	SSASFENQLSTEASDPEK	_SSASFENQLSTEASDPEK_	_SSASFENQLSTEASDPEK_.2	9.74891e+08	97418046875	1055955859375
S1	210409_EC1_molivotto_S1R1	1	colobanthus	2018-02-02	C_10804		27.5%	NaN	False	0	VCNMLTMQEFHR	_VC[Carbamidomethyl (C)]NMLTMQEFHR_	_VC[Carbamidomethyl (C)]NMLTMQEFHR_.3	2.69403e-19	6394265625	693101796875
S1	210409_EC1_molivotto_S1R1	1	colobanthus	2018-02-02	C_10804		27.5%	NaN	False	0	VCNMLTMQEFHR	_VC[Carbamidomethyl (C)]NMLTMQEFHR_	_VC[Carbamidomethyl (C)]NMLTMQEFHR_.2	1.47717e-05	42333234375	4588680078125
S1	210409_EC1_molivotto_S1R1	1	colobanthus	2018-02-02	C_10804		27.5%	NaN	False	1	SDYPSKR	_SDYPSKR_	_SDYPSKR_.2	740555	5823296484375	6312119921875
S1	210409_EC1_molivotto_S1R1	1	colobanthus	2018-02-02	C_10804		27.5%	NaN	False	0	ENYTIMHLDLASLDSVK	_ENYTIMHLDLASLDSVK_	_ENYTIMHLDLASLDSVK_.2	2.11183e+07	10225875	11084263671875
S1	210409_EC1_molivotto_S1R1	1	colobanthus	2018-02-02	C_10804		27.5%	NaN	False	0	ENYTIMHLDLASLDSVK	_ENYTIMHLDLASLDSVK_	_ENYTIMHLDLASLDSVK_.3	0.0050701801959124	320272119140625	347156640625
S1	210409_EC1_molivotto_S1R1	1	colobanthus	2018-02-02	C_10804		27.5%	NaN	False	0	ALDVLVCNAAVYFPTAR	_ALDVLVC[Carbamidomethyl (C)]NAAVYFPTAR_	_ALDVLVC[Carbamidomethyl (C)]NAAVYFPTAR_.3	0.0695532	135549833984375	14692826171875
S1	210409_EC1_molivotto_S1R1	1	colobanthus	2018-02-02	C_10804		27.5%	NaN	False	0	ALDVLVCNAAVYFPTAR	_ALDVLVC[Carbamidomethyl (C)]NAAVYFPTAR_	_ALDVLVC[Carbamidomethyl (C)]NAAVYFPTAR_.2	0.00765287254785694	1	0.824913024902344
S1	210409_EC1_molivotto_S1R1	1	colobanthus	2018-02-02	C_10804		27.5%	NaN	False	0	SGVYWSWNK	_SGVYWSWNK_	_SGVYWSWNK_.2	0.00205429	24357337890625	264019609375
S1	210409_EC1_molivotto_S1R1	1	colobanthus	2018-02-02	C_10804		27.5%	NaN	False	0	EPTFSADGFELSVGTNHLGHFLLSR	_EPTFSADGFELSVGTNHLGHFLLSR_	_EPTFSADGFELSVGTNHLGHFLLSR_.3	0.00210937516128271	2873104296875	31142806640625
S1	210409_EC1_molivotto_S1R1	1	colobanthus	2018-02-02	C_10804		27.5%	NaN	False	0	YHEDTGITFASLYPGCIATTGLFR	_YHEDTGITFASLYPGC[Carbamidomethyl (C)]IATTGLFR_	_YHEDTGITFASLYPGC[Carbamidomethyl (C)]IATTGLFR_.3	0.00850588829341769	1	0.608436584472656
S1	210409_EC1_molivotto_S1R1	1	colobanthus	2018-02-23	C_108047		7.4%	5457547265625	False	0	CLCVPPGFYGNK	_C[Carbamidomethyl (C)]LC[Carbamidomethyl (C)]VPPGFYGNK_	_C[Carbamidomethyl (C)]LC[Carbamidomethyl (C)]VPPGFYGNK_.2	3.59795e+09	1088977890625	11803896875
S1	210409_EC1_molivotto_S1R1	1	colobanthus	2018-02-23	C_108047		7.4%	5457547265625	True	0	QCFLQCTR	_QC[Carbamidomethyl (C)]FLQC[Carbamidomethyl (C)]TR_	_QC[Carbamidomethyl (C)]FLQC[Carbamidomethyl (C)]TR_.2	1451.23	5457547265625	591566875
S1	210409_EC1_molivotto_S1R1	1	colobanthus	2018-02-23	C_108047		7.4%	5457547265625	False	0	QVCPCYNNWK	_QVC[Carbamidomethyl (C)]PC[Carbamidomethyl (C)]YNNWK_	_QVC[Carbamidomethyl (C)]PC[Carbamidomethyl (C)]YNNWK_.2	6.43058e+09	6288728515625	681662158203125
S1	210409_EC1_molivotto_S1R1	1	colobanthus	23-Feb-2018;02-Feb-2018	C_1081;C_11951		3.4%;3.4%	NaN	False	0	VGPFHNPSETYR	_VGPFHNPSETYR_	_VGPFHNPSETYR_.3	6.49304e+09	30609509765625	3317895703125
S1	210409_EC1_molivotto_S1R1	1	colobanthus	23-Feb-2018;02-Feb-2018	C_1081;C_11951		3.4%;3.4%	NaN	False	0	VGPFHNPSETYR	_VGPFHNPSETYR_	_VGPFHNPSETYR_.2	0.000284383337490554	31239796875	3386215234375
S1	210409_EC1_molivotto_S1R1	1	colobanthus	23-Feb-2018;02-Feb-2018	C_1081;C_11951		3.4%;3.4%	NaN	False	0	YFDLPFCTPDNFK	_YFDLPFC[Carbamidomethyl (C)]TPDNFK_	_YFDLPFC[Carbamidomethyl (C)]TPDNFK_.2	6.40659e-18	459777578125	498372578125
S1	210409_EC1_molivotto_S1R1	1	colobanthus	23-Feb-2018;02-Feb-2018	C_1081;C_11951		3.4%;3.4%	NaN	False	0	AGDQVPLYANK	_AGDQVPLYANK_	_AGDQVPLYANK_.2	4284.09	3521835546875	381746796875
S1	210409_EC1_molivotto_S1R1	1	colobanthus	2018-02-02	C_10813		12.2%	14642533203125	False	0	ELLDWLQK	_ELLDWLQK_	_ELLDWLQK_.2	7.3503e+09	367821411132813	39869736328125
S1	210409_EC1_molivotto_S1R1	1	colobanthus	2018-02-02	C_10813		12.2%	14642533203125	False	1	NYQIPEVDKLK	_NYQIPEVDKLK_	_NYQIPEVDKLK_.2	1.46147e-16	9872659375	1070139765625
S1	210409_EC1_molivotto_S1R1	1	colobanthus	2018-02-02	C_10813		12.2%	14642533203125	False	1	NYQIPEVDKLK	_NYQIPEVDKLK_	_NYQIPEVDKLK_.3	2.41618e-16	106218623046875	115134912109375
S1	210409_EC1_molivotto_S1R1	1	colobanthus	2018-02-02	C_10813		12.2%	14642533203125	False	1	DVGKAELPENR	_DVGKAELPENR_	_DVGKAELPENR_.2	1.1194e-38	82104828125	889969296875
S1	210409_EC1_molivotto_S1R1	1	colobanthus	2018-02-02	C_10813		12.2%	14642533203125	False	1	DVGKAELPENR	_DVGKAELPENR_	_DVGKAELPENR_.3	5.40125e-34	1880790625	20386693359375
S1	210409_EC1_molivotto_S1R1	1	colobanthus	2018-02-02	C_10813		12.2%	14642533203125	True	0	MIDAVNNVIVPDFEPK	_MIDAVNNVIVPDFEPK_	_MIDAVNNVIVPDFEPK_.2	0.000608381669582703	2521890234375	27335845703125
S1	210409_EC1_molivotto_S1R1	1	colobanthus	2018-02-02	C_10813		12.2%	14642533203125	True	0	MIDAVNNVIVPDFEPK	_M[Oxidation (M)]IDAVNNVIVPDFEPK_	_M[Oxidation (M)]IDAVNNVIVPDFEPK_.2	7.61581e-35	30729662109375	333091953125
S1	210409_EC1_molivotto_S1R1	1	colobanthus	2018-02-02	C_10813		12.2%	14642533203125	False	1	IVTDEKETSVSNASIDDGEVIEQLISR	_IVTDEKETSVSNASIDDGEVIEQLISR_	_IVTDEKETSVSNASIDDGEVIEQLISR_.3	3.95237e+06	3851874609375	417521171875
S1	210409_EC1_molivotto_S1R1	1	colobanthus	2018-02-02	C_10813		12.2%	14642533203125	True	0	AETFNIPIPDWAK	_AETFNIPIPDWAK_	_AETFNIPIPDWAK_.2	0.00433335203693976	131078503417969	142081591796875
S1	210409_EC1_molivotto_S1R1	1	colobanthus	02-Feb-2018;23-Feb-2018;14-Feb-2018;23-Feb-2018;23-Feb-2018	C_10814;C_130396;C_61063;C_6486;C_6487		5.3%;5.2%;6.5%;4.4%;5.5%	NaN	False	0	LVAAQTGTR	_LVAAQTGTR_	_LVAAQTGTR_.2	0.240012	13677615625	14825753125
S1	210409_EC1_molivotto_S1R1	1	colobanthus	02-Feb-2018;23-Feb-2018;14-Feb-2018;23-Feb-2018;23-Feb-2018	C_10814;C_130396;C_61063;C_6486;C_6487		5.3%;5.2%;6.5%;4.4%;5.5%	NaN	False	1	CNEDDTIGDLKK	_C[Carbamidomethyl (C)]NEDDTIGDLKK_	_C[Carbamidomethyl (C)]NEDDTIGDLKK_.2	0.00173476	89599755859375	97121005859375
S1	210409_EC1_molivotto_S1R1	1	colobanthus	02-Feb-2018;23-Feb-2018;14-Feb-2018;23-Feb-2018;23-Feb-2018	C_10814;C_130396;C_61063;C_6486;C_6487		5.3%;5.2%;6.5%;4.4%;5.5%	NaN	False	0	CNEDDTIGDLK	_C[Carbamidomethyl (C)]NEDDTIGDLK_	_C[Carbamidomethyl (C)]NEDDTIGDLK_.2	0.00770377112842075	1	0.576953887939453
S1	210409_EC1_molivotto_S1R1	1	colobanthus	23-Feb-2018;02-Feb-2018;14-Feb-2018;14-Feb-2018;23-Feb-2018	C_108209;C_22658;C_33929;C_53500;C_84049		1.7%;1%;1.6%;1.2%;1.3%	NaN	False	0	LHAGFPK	_LHAGFPK_	_LHAGFPK_.2	1.70271e-44	6571109375	712270625
S1	210409_EC1_molivotto_S1R1	1	colobanthus	2018-02-02	C_10821		0.17	1094519375	True	0	MPWLAIPFSDSTVK	_MPWLAIPFSDSTVK_	_MPWLAIPFSDSTVK_.2	7.28162e-54	246076671875	26673303125
S1	210409_EC1_molivotto_S1R1	1	colobanthus	2018-02-02	C_10821		0.17	1094519375	True	0	MPWLAIPFSDSTVK	_M[Oxidation (M)]PWLAIPFSDSTVK_	_M[Oxidation (M)]PWLAIPFSDSTVK_.2	1.44628e-15	1010235546875	109503.75
S1	210409_EC1_molivotto_S1R1	1	colobanthus	2018-02-02	C_10821		0.17	1094519375	True	1	ITQLKVEEEAAR	_ITQLKVEEEAAR_	_ITQLKVEEEAAR_.2	1.17654e-54	1182138828125	128137078125
S1	210409_EC1_molivotto_S1R1	1	colobanthus	2018-02-02	C_10821		0.17	1094519375	True	1	ITQLKVEEEAAR	_ITQLKVEEEAAR_	_ITQLKVEEEAAR_.3	4.07707e-50	698434921875	757063515625
S1	210409_EC1_molivotto_S1R1	1	colobanthus	2018-02-02	C_10821		0.17	1094519375	True	0	VEEEAAR	_VEEEAAR_	_VEEEAAR_.2	1.6114e-26	6077702734375	658788203125
S1	210409_EC1_molivotto_S1R1	1	colobanthus	2018-02-02	C_10821		0.17	1094519375	True	0	VLTDEGVELVMEHEANAYPFSAER	_VLTDEGVELVMEHEANAYPFSAER_	_VLTDEGVELVMEHEANAYPFSAER_.3	5.36389e-49	235991328125	25580109375
S1	210409_EC1_molivotto_S1R1	1	colobanthus	2018-02-02	C_10821		0.17	1094519375	True	0	VLTDEGVELVMEHEANAYPFSAER	_VLTDEGVELVM[Oxidation (M)]EHEANAYPFSAER_	_VLTDEGVELVM[Oxidation (M)]EHEANAYPFSAER_.3	2.51938e-25	25070396484375	27174875
S1	210409_EC1_molivotto_S1R1	1	colobanthus	2018-02-02	C_10821		0.17	1094519375	True	0	FSVMGIPHLVILNGDGK	_FSVM[Oxidation (M)]GIPHLVILNGDGK_	_FSVM[Oxidation (M)]GIPHLVILNGDGK_.3	7.44072e-23	12135822265625	131545361328125
S1	210409_EC1_molivotto_S1R1	1	colobanthus	2018-02-02	C_10821		0.17	1094519375	True	0	FSVMGIPHLVILNGDGK	_FSVMGIPHLVILNGDGK_	_FSVMGIPHLVILNGDGK_.3	3.8912e-45	4520170703125	489960625
S1	210409_EC1_molivotto_S1R1	1	colobanthus	2018-02-02	C_10821		0.17	1094519375	True	0	FSVMGIPHLVILNGDGK	_FSVMGIPHLVILNGDGK_	_FSVMGIPHLVILNGDGK_.2	4.76285e+09	347653046875	376836015625
S1	210409_EC1_molivotto_S1R1	1	colobanthus	2018-02-02	C_10821		0.17	1094519375	True	0	NNGDQVK	_NNGDQVK_	_NNGDQVK_.1	0.0012800976625703	118302548828125	128233193359375
S1	210409_EC1_molivotto_S1R1	1	colobanthus	2018-02-02	C_10824		2.5%	9199931640625	True	0	SLATDLQNLSVELR	_SLATDLQNLSVELR_	_SLATDLQNLSVELR_.2	1.85052e-17	9199931640625	997219921875
S1	210409_EC1_molivotto_S1R1	1	colobanthus	2018-02-23	C_108247		11.5%	6941559375	True	1	KEDVPFIK	_KEDVPFIK_	_KEDVPFIK_.2	7.05883e-24	6079483984375	65898125
S1	210409_EC1_molivotto_S1R1	1	colobanthus	2018-02-23	C_108247		11.5%	6941559375	True	0	LASEVFSLVEK	_LASEVFSLVEK_	_LASEVFSLVEK_.2	6.91109e-32	1286521484375	1394515625
S1	210409_EC1_molivotto_S1R1	1	colobanthus	2018-02-23	C_108247		11.5%	6941559375	True	0	IDIVEQGDSLK	_IDIVEQGDSLK_	_IDIVEQGDSLK_.2	0.00289633478848573	18799796875	20377904296875
S1	210409_EC1_molivotto_S1R1	1	colobanthus	23-Feb-2018;23-Feb-2018;23-Feb-2018;02-Feb-2018	C_108299;C_139187;C_147886;C_18539		12.1%;18.6%;18.9%;14.9%	NaN	False	0	ILMVGLDAAGK	_ILMVGLDAAGK_	_ILMVGLDAAGK_.2	1.25892e-39	6165201875	6682725625
S1	210409_EC1_molivotto_S1R1	1	colobanthus	23-Feb-2018;23-Feb-2018;23-Feb-2018;02-Feb-2018	C_108299;C_139187;C_147886;C_18539		12.1%;18.6%;18.9%;14.9%	NaN	False	0	ILMVGLDAAGK	_ILM[Oxidation (M)]VGLDAAGK_	_ILM[Oxidation (M)]VGLDAAGK_.2	1.5381e-34	1261463359375	13673540625
S1	210409_EC1_molivotto_S1R1	1	colobanthus	23-Feb-2018;23-Feb-2018;23-Feb-2018;02-Feb-2018	C_108299;C_139187;C_147886;C_18539		12.1%;18.6%;18.9%;14.9%	NaN	False	0	ILMVGLDAAGK	_ILMVGLDAAGK_	_ILMVGLDAAGK_.1	9.17843e+07	1896011328125	20551677734375
S1	210409_EC1_molivotto_S1R1	1	colobanthus	23-Feb-2018;23-Feb-2018;23-Feb-2018;02-Feb-2018	C_108299;C_139187;C_147886;C_18539		12.1%;18.6%;18.9%;14.9%	NaN	False	0	MLNEDELR	_MLNEDELR_	_MLNEDELR_.2	8.56847e-40	169034734375	18322396875
S1	210409_EC1_molivotto_S1R1	1	colobanthus	23-Feb-2018;23-Feb-2018;23-Feb-2018;02-Feb-2018	C_108299;C_139187;C_147886;C_18539		12.1%;18.6%;18.9%;14.9%	NaN	False	0	MLNEDELR	_M[Oxidation (M)]LNEDELR_	_M[Oxidation (M)]LNEDELR_.2	8.79193e-20	3948021875	42794296875
S1	210409_EC1_molivotto_S1R1	1	colobanthus	23-Feb-2018;23-Feb-2018;23-Feb-2018;02-Feb-2018	C_108299;C_139187;C_147886;C_18539		12.1%;18.6%;18.9%;14.9%	NaN	False	0	NISFTVWDVGGQDK	_NISFTVWDVGGQDK_	_NISFTVWDVGGQDK_.2	1.94758e-43	25271871875	273932625
S1	210409_EC1_molivotto_S1R1	1	colobanthus	23-Feb-2018;23-Feb-2018;23-Feb-2018;02-Feb-2018	C_108299;C_139187;C_147886;C_18539		12.1%;18.6%;18.9%;14.9%	NaN	False	0	LGEIVTTIPTIGFNVETVEYK	_LGEIVTTIPTIGFNVETVEYK_	_LGEIVTTIPTIGFNVETVEYK_.3	5.16531e-48	8127115625	8809328125
S1	210409_EC1_molivotto_S1R1	1	colobanthus	23-Feb-2018;23-Feb-2018;23-Feb-2018;02-Feb-2018	C_108299;C_139187;C_147886;C_18539		12.1%;18.6%;18.9%;14.9%	NaN	False	0	LGLHSLR	_LGLHSLR_	_LGLHSLR_.2	1.68381e-47	62649453125	67908421875
S1	210409_EC1_molivotto_S1R1	1	colobanthus	23-Feb-2018;23-Feb-2018;23-Feb-2018;02-Feb-2018	C_108299;C_139187;C_147886;C_18539		12.1%;18.6%;18.9%;14.9%	NaN	False	0	QDLPNAMNAAEITDK	_QDLPNAMNAAEITDK_	_QDLPNAMNAAEITDK_.2	3.12594e-28	39604578125	4292909765625
S1	210409_EC1_molivotto_S1R1	1	colobanthus	23-Feb-2018;23-Feb-2018;23-Feb-2018;02-Feb-2018	C_108299;C_139187;C_147886;C_18539		12.1%;18.6%;18.9%;14.9%	NaN	False	0	DAVLLVFANK	_DAVLLVFANK_	_DAVLLVFANK_.2	4.68139e-55	183946734375	199387734375
S1	210409_EC1_molivotto_S1R1	1	colobanthus	23-Feb-2018;23-Feb-2018;23-Feb-2018;02-Feb-2018	C_108299;C_139187;C_147886;C_18539		12.1%;18.6%;18.9%;14.9%	NaN	False	0	DAVLLVFANK	_DAVLLVFANK_	_DAVLLVFANK_.1	0.00187944271709796	38502140625	417341171875
S1	210409_EC1_molivotto_S1R1	1	colobanthus	23-Feb-2018;23-Feb-2018;23-Feb-2018;02-Feb-2018	C_108299;C_139187;C_147886;C_18539		12.1%;18.6%;18.9%;14.9%	NaN	False	1	QDLPNAMNAAEITDKLGLHSLR	_QDLPNAMNAAEITDKLGLHSLR_	_QDLPNAMNAAEITDKLGLHSLR_.4	9.2353e-40	4324778515625	46878125
S1	210409_EC1_molivotto_S1R1	1	colobanthus	23-Feb-2018;23-Feb-2018;23-Feb-2018;02-Feb-2018	C_108299;C_139187;C_147886;C_18539		12.1%;18.6%;18.9%;14.9%	NaN	False	1	QDLPNAMNAAEITDKLGLHSLR	_QDLPNAMNAAEITDKLGLHSLR_	_QDLPNAMNAAEITDKLGLHSLR_.3	0.00701588162793009	1	0.604820251464844
S1	210409_EC1_molivotto_S1R1	1	colobanthus	23-Feb-2018;23-Feb-2018;23-Feb-2018;02-Feb-2018	C_108299;C_139187;C_147886;C_18539		12.1%;18.6%;18.9%;14.9%	NaN	False	1	MLNEDELRDAVLLVFANK	_M[Oxidation (M)]LNEDELRDAVLLVFANK_	_M[Oxidation (M)]LNEDELRDAVLLVFANK_.3	0.00254453373237524	769659716796875	83426708984375
S1	210409_EC1_molivotto_S1R1	1	colobanthus	23-Feb-2018;23-Feb-2018;23-Feb-2018;02-Feb-2018	C_108299;C_139187;C_147886;C_18539		12.1%;18.6%;18.9%;14.9%	NaN	False	1	MLNEDELRDAVLLVFANK	_MLNEDELRDAVLLVFANK_	_MLNEDELRDAVLLVFANK_.3	0.00759240456067069	274441357421875	2974787109375
S1	210409_EC1_molivotto_S1R1	1	colobanthus	2018-02-02	C_10830		7.5%	22774794921875	False	0	SVASSSLVK	_SVASSSLVK_	_SVASSSLVK_.2	0.00083918676833594	20694193359375	224313203125
S1	210409_EC1_molivotto_S1R1	1	colobanthus	2018-02-02	C_10830		7.5%	22774794921875	True	1	LKPEEILIESTGVIGHR	_LKPEEILIESTGVIGHR_	_LKPEEILIESTGVIGHR_.3	4.25558e-25	408761015625	4430735546875
S1	210409_EC1_molivotto_S1R1	1	colobanthus	2018-02-02	C_10830		7.5%	22774794921875	True	1	LKPEEILIESTGVIGHR	_LKPEEILIESTGVIGHR_	_LKPEEILIESTGVIGHR_.4	2.27218e+07	46734873046875	506579296875
S1	210409_EC1_molivotto_S1R1	1	colobanthus	2018-02-02	C_10830		7.5%	22774794921875	False	0	GQAWGCDLSYDYVK	_GQAWGC[Carbamidomethyl (C)]DLSYDYVK_	_GQAWGC[Carbamidomethyl (C)]DLSYDYVK_.2	0.00393169430987312	102474580078125	11107658203125
S1	210409_EC1_molivotto_S1R1	1	colobanthus	2018-02-02	C_10830		7.5%	22774794921875	False	0	AVLINAGQANAATGDAGYQDAIECVNSLAEILR	_AVLINAGQANAATGDAGYQDAIEC[Carbamidomethyl (C)]VNSLAEILR_	_AVLINAGQANAATGDAGYQDAIEC[Carbamidomethyl (C)]VNSLAEILR_.3	7.73054e-23	4074765234375	4416812109375
S1	210409_EC1_molivotto_S1R1	1	colobanthus	2018-02-02	C_10830		7.5%	22774794921875	False	0	AVLINAGQANAATGDAGYQDAIECVNSLAEILR	_AVLINAGQANAATGDAGYQDAIEC[Carbamidomethyl (C)]VNSLAEILR_	_AVLINAGQANAATGDAGYQDAIEC[Carbamidomethyl (C)]VNSLAEILR_.4	0.00613849059200607	199391711425781	21612919921875
S1	210409_EC1_molivotto_S1R1	1	colobanthus	2018-02-02	C_10831		3.4%	3314396484375	True	0	VGDAIVR	_VGDAIVR_	_VGDAIVR_.2	0.00377755	3440298046875	3729086328125
S1	210409_EC1_molivotto_S1R1	1	colobanthus	2018-02-02	C_10831		3.4%	3314396484375	True	0	LNPEEILIESTGVIGHR	_LNPEEILIESTGVIGHR_	_LNPEEILIESTGVIGHR_.3	2.55531e-51	9450078125	1024334375
S1	210409_EC1_molivotto_S1R1	1	colobanthus	2018-02-02	C_10831		3.4%	3314396484375	True	0	LNPEEILIESTGVIGHR	_LNPEEILIESTGVIGHR_	_LNPEEILIESTGVIGHR_.2	0.00828757761181065	112640302734375	12209564453125
S1	210409_EC1_molivotto_S1R1	1	colobanthus	2018-02-02	C_10831		3.4%	3314396484375	True	0	NALLGSLPK	_NALLGSLPK_	_NALLGSLPK_.2	1.17415e-27	1860132421875	20162771484375
S1	210409_EC1_molivotto_S1R1	1	colobanthus	2018-02-02	C_10831		3.4%	3314396484375	True	0	NALLGSLPK	_NALLGSLPK_	_NALLGSLPK_.1	0.000182573347839706	5691689453125	616946533203125
S1	210409_EC1_molivotto_S1R1	1	colobanthus	2018-02-23	C_108447		4.9%	16149809375	True	0	AFDEGWGAVIAK	_AFDEGWGAVIAK_	_AFDEGWGAVIAK_.2	9.29489e-52	3145218125	340923625
S1	210409_EC1_molivotto_S1R1	1	colobanthus	2018-02-23	C_108447		4.9%	16149809375	True	1	RAFDEGWGAVIAK	_RAFDEGWGAVIAK_	_RAFDEGWGAVIAK_.3	1.17812e-30	84743701171875	9185732421875
S1	210409_EC1_molivotto_S1R1	1	colobanthus	2018-02-23	C_108450;C_78426;C_99647		3.2%;2.9%;3.2%	NaN	False	0	LLVVEDLNAR	_LLVVEDLNAR_	_LLVVEDLNAR_.2	0.00301751	40616578125	44026046875
S1	210409_EC1_molivotto_S1R1	1	colobanthus	2018-02-23	C_108452;C_81981		2.7%;2.5%	NaN	False	0	FTVTTSLDSTVGNFK	_FTVTTSLDSTVGNFK_	_FTVTTSLDSTVGNFK_.2	2.19491e+09	66378134765625	7195009765625
S1	210409_EC1_molivotto_S1R1	1	colobanthus	2018-02-23	C_108472		4.5%	193031359375	True	0	IVCTLGPASR	_IVC[Carbamidomethyl (C)]TLGPASR_	_IVC[Carbamidomethyl (C)]TLGPASR_.2	6.99817e-41	3584444375	388533.25
S1	210409_EC1_molivotto_S1R1	1	colobanthus	2018-02-23	C_108472		4.5%	193031359375	True	0	SVPMLEK	_SVPMLEK_	_SVPMLEK_.2	3.2712e-44	53979.5	585106875
S1	210409_EC1_molivotto_S1R1	1	colobanthus	2018-02-23	C_108472		4.5%	193031359375	True	0	SVPMLEK	_SVPMLEK_	_SVPMLEK_.1	0.00429341246534603	125708605957031	1362609375
S1	210409_EC1_molivotto_S1R1	1	colobanthus	2018-02-23	C_108504		2.4%	264297265625	True	0	GISSLFPIQR	_GISSLFPIQR_	_GISSLFPIQR_.2	6.34535e+08	264297265625	28648310546875
S1	210409_EC1_molivotto_S1R1	1	colobanthus	2018-02-02	C_10851		0.04	1000580859375	True	1	EVVSSPQVPVDYSSTSGEIESDLKR	_EVVSSPQVPVDYSSTSGEIESDLKR_	_EVVSSPQVPVDYSSTSGEIESDLKR_.3	8.76009e+09	1000580859375	108457236328125
S1	210409_EC1_molivotto_S1R1	1	colobanthus	2018-02-02	C_10857		4.5%	146036303710938	False	0	HSGDVLNVDK	_HSGDVLNVDK_	_HSGDVLNVDK_.2	0.000323964758330232	114019521484375	123590634765625
S1	210409_EC1_molivotto_S1R1	1	colobanthus	2018-02-02	C_10857		4.5%	146036303710938	False	1	DKIAYDEK	_DKIAYDEK_	_DKIAYDEK_.2	0.00776732608908768	14061412109375	15241765625
S1	210409_EC1_molivotto_S1R1	1	colobanthus	2018-02-02	C_10857		4.5%	146036303710938	True	0	HELGEVAGHAATSTASIGK	_HELGEVAGHAATSTASIGK_	_HELGEVAGHAATSTASIGK_.3	0.00675600774813279	146036303710938	158294995117188
S1	210409_EC1_molivotto_S1R1	1	colobanthus	2018-02-02	C_10865;C_17506		1%;2.4%	NaN	False	0	EYPVDPSLPDIK	_EYPVDPSLPDIK_	_EYPVDPSLPDIK_.2	0.00707333718746475	1760025390625	190776672363281
S1	210409_EC1_molivotto_S1R1	1	colobanthus	2018-02-02	C_10871		7.8%	13392421875	True	1	LADAMVTWIEAWDELNPGKDSVK	_LADAMVTWIEAWDELNPGKDSVK_	_LADAMVTWIEAWDELNPGKDSVK_.3	6.40548e+09	13392421875	14516619140625
S1	210409_EC1_molivotto_S1R1	1	colobanthus	02-Feb-2018;23-Feb-2018;14-Feb-2018	C_10887;C_1390;C_25918		2.8%;3%;3.3%	NaN	False	0	ISVEPVQGK	_ISVEPVQGK_	_ISVEPVQGK_.2	3.43146e+08	2133060546875	2312115625
S1	210409_EC1_molivotto_S1R1	1	colobanthus	02-Feb-2018;23-Feb-2018;14-Feb-2018	C_10887;C_1390;C_25918		2.8%;3%;3.3%	NaN	False	0	LFLSPYELTPTHR	_LFLSPYELTPTHR_	_LFLSPYELTPTHR_.3	5.62364e+06	112713603515625	12217509765625
S1	210409_EC1_molivotto_S1R1	1	colobanthus	23-Feb-2018;02-Feb-2018;02-Feb-2018	C_108915;C_11842;C_11843		6.3%;2.2%;2.1%	NaN	False	1	LKTEGSMIVVEGPR	_LKTEGSMIVVEGPR_	_LKTEGSMIVVEGPR_.3	2.76801e-42	105361375	114205703125
S1	210409_EC1_molivotto_S1R1	1	colobanthus	23-Feb-2018;02-Feb-2018;02-Feb-2018	C_108915;C_11842;C_11843		6.3%;2.2%;2.1%	NaN	False	1	LKTEGSMIVVEGPR	_LKTEGSMIVVEGPR_	_LKTEGSMIVVEGPR_.2	6.64298e-47	810970859375	879046015625
S1	210409_EC1_molivotto_S1R1	1	colobanthus	2018-02-23	C_108934;C_111078;C_4243;C_75037		2%;3%;2.4%;3%	NaN	False	0	ITFLEAQDISR	_ITFLEAQDISR_	_ITFLEAQDISR_.2	216.597	3088538671875	334779921875
S1	210409_EC1_molivotto_S1R1	1	colobanthus	2018-02-02	C_10894;C_10895		10.2%;10.3%	NaN	False	0	SDVGGNASTASAHPPK	_SDVGGNASTASAHPPK_	_SDVGGNASTASAHPPK_.2	2.13047e-06	2053796875	22261982421875
S1	210409_EC1_molivotto_S1R1	1	colobanthus	2018-02-02	C_10894;C_10895		10.2%;10.3%	NaN	False	0	SDVGGNASTASAHPPK	_SDVGGNASTASAHPPK_	_SDVGGNASTASAHPPK_.3	0.00358768969401417	105784638671875	1146644921875
S1	210409_EC1_molivotto_S1R1	1	colobanthus	2018-02-02	C_10894;C_10895		10.2%;10.3%	NaN	False	1	FLNNCVEDPNSRR	_FLNNC[Carbamidomethyl (C)]VEDPNSRR_	_FLNNC[Carbamidomethyl (C)]VEDPNSRR_.2	0.000242962250768199	541525732421875	58698291015625
S1	210409_EC1_molivotto_S1R1	1	colobanthus	2018-02-02	C_10894;C_10895		10.2%;10.3%	NaN	False	1	FLNNCVEDPNSRR	_FLNNC[Carbamidomethyl (C)]VEDPNSRR_	_FLNNC[Carbamidomethyl (C)]VEDPNSRR_.3	0.000569404743284287	413020947265625	447691064453125
S1	210409_EC1_molivotto_S1R1	1	colobanthus	2018-02-02	C_10894;C_10895		10.2%;10.3%	NaN	False	1	DLPSGAVLEAKPQLVGIHER	_DLPSGAVLEAKPQLVGIHER_	_DLPSGAVLEAKPQLVGIHER_.3	732405	440227578125	477181484375
S1	210409_EC1_molivotto_S1R1	1	colobanthus	2018-02-02	C_10894;C_10895		10.2%;10.3%	NaN	False	1	DLPSGAVLEAKPQLVGIHER	_DLPSGAVLEAKPQLVGIHER_	_DLPSGAVLEAKPQLVGIHER_.4	0.00363930658498864	175461796875	190190546875
S1	210409_EC1_molivotto_S1R1	1	colobanthus	2018-02-02	C_10894;C_10895		10.2%;10.3%	NaN	False	0	DVVPHHHR	_DVVPHHHR_	_DVVPHHHR_.2	0.000107911069629108	16942431640625	18364626953125
S1	210409_EC1_molivotto_S1R1	1	colobanthus	02-Feb-2018;14-Feb-2018	C_10901;C_51078		7%;7.5%	NaN	False	0	ELNFIFPNAER	_ELNFIFPNAER_	_ELNFIFPNAER_.2	8.62039e+09	33102734375	3588146875
S1	210409_EC1_molivotto_S1R1	1	colobanthus	02-Feb-2018;14-Feb-2018	C_10901;C_51078		7%;7.5%	NaN	False	1	HLFPVPKPDSK	_HLFPVPKPDSK_	_HLFPVPKPDSK_.3	0.0029431999067917	1558798046875	16896478515625
S1	210409_EC1_molivotto_S1R1	1	colobanthus	02-Feb-2018;14-Feb-2018	C_10901;C_51078		7%;7.5%	NaN	False	0	DFTDVILVHEHR	_DFTDVILVHEHR_	_DFTDVILVHEHR_.3	6.07807e-15	1768622265625	19170853515625
S1	210409_EC1_molivotto_S1R1	1	colobanthus	02-Feb-2018;14-Feb-2018	C_10901;C_51078		7%;7.5%	NaN	False	0	SLIDNEYAK	_SLIDNEYAK_	_SLIDNEYAK_.2	0.00133479049969042	320308515625	34719609375
S1	210409_EC1_molivotto_S1R1	1	colobanthus	2018-02-23	C_109035		15.2%	127192890625	True	0	VSVEDGVLVIK	_VSVEDGVLVIK_	_VSVEDGVLVIK_.2	9.5066e-11	682994140625	7403265625
S1	210409_EC1_molivotto_S1R1	1	colobanthus	2018-02-23	C_109035		15.2%	127192890625	True	2	FRLPDNCEFDKVK	_FRLPDNC[Carbamidomethyl (C)]EFDKVK_	_FRLPDNC[Carbamidomethyl (C)]EFDKVK_.3	2.40197e-17	2293514453125	248603828125
S1	210409_EC1_molivotto_S1R1	1	colobanthus	2018-02-23	C_109035		15.2%	127192890625	True	1	GEHNKEESGENDGWAK	_GEHNKEESGENDGWAK_	_GEHNKEESGENDGWAK_.2	1680.47	195873107910156	212315234375
S1	210409_EC1_molivotto_S1R1	1	colobanthus	2018-02-23	C_109035		15.2%	127192890625	True	1	GEHNKEESGENDGWAK	_GEHNKEESGENDGWAK_	_GEHNKEESGENDGWAK_.3	0.00499686468405618	14826833984375	16071439453125
S1	210409_EC1_molivotto_S1R1	1	colobanthus	2018-02-23	C_109035		15.2%	127192890625	True	1	FDMPGLDKDNVK	_FDMPGLDKDNVK_	_FDMPGLDKDNVK_.2	0.00156031827789833	6424849609375	696416943359375
S1	210409_EC1_molivotto_S1R1	1	colobanthus	2018-02-02	C_10907		9.5%	24203111328125	False	0	ISSEELSGVLK	_ISSEELSGVLK_	_ISSEELSGVLK_.2	0.0117782	761167109375	8250615625
S1	210409_EC1_molivotto_S1R1	1	colobanthus	2018-02-02	C_10907		9.5%	24203111328125	False	0	CSVDDCVR	_C[Carbamidomethyl (C)]SVDDC[Carbamidomethyl (C)]VR_	_C[Carbamidomethyl (C)]SVDDC[Carbamidomethyl (C)]VR_.2	4.37566e-20	995735078125	107931984375
S1	210409_EC1_molivotto_S1R1	1	colobanthus	2018-02-02	C_10907		9.5%	24203111328125	True	0	ALGSETSPQEVAR	_ALGSETSPQEVAR_	_ALGSETSPQEVAR_.2	2.19992e-12	6000734375	6504452734375
S1	210409_EC1_molivotto_S1R1	1	colobanthus	2018-02-02	C_10907		9.5%	24203111328125	False	1	VFDRFDTNSDGR	_VFDRFDTNSDGR_	_VFDRFDTNSDGR_.3	134249	77215361328125	8369703125
S1	210409_EC1_molivotto_S1R1	1	colobanthus	2018-02-02	C_10907		9.5%	24203111328125	False	1	VFDRFDTNSDGR	_VFDRFDTNSDGR_	_VFDRFDTNSDGR_.2	2.17129e+07	78029013671875	84578984375
S1	210409_EC1_molivotto_S1R1	1	colobanthus	2018-02-02	C_10907		9.5%	24203111328125	True	1	MIQSVDSDGDGNVSIDEFKK	_MIQSVDSDGDGNVSIDEFKK_	_MIQSVDSDGDGNVSIDEFKK_.3	0.00123212835137786	15169990234375	164434008789063
S1	210409_EC1_molivotto_S1R1	1	colobanthus	2018-02-02	C_10907		9.5%	24203111328125	True	1	KVDGDASGSR	_KVDGDASGSR_	_KVDGDASGSR_.2	0.000105839865796666	11084990234375	120154951171875
S1	210409_EC1_molivotto_S1R1	1	colobanthus	23-Feb-2018;02-Feb-2018	C_109094;C_11270		2.3%;2.1%	NaN	False	0	LVVSEATGCADER	_LVVSEATGC[Carbamidomethyl (C)]ADER_	_LVVSEATGC[Carbamidomethyl (C)]ADER_.2	0.287915	18289412109375	1982467578125
S1	210409_EC1_molivotto_S1R1	1	colobanthus	2018-02-23	C_1091		33.7%	2164656875	False	0	IWDLESK	_IWDLESK_	_IWDLESK_.2	1.0319e-57	6963491875	7548026875
S1	210409_EC1_molivotto_S1R1	1	colobanthus	2018-02-23	C_1091		33.7%	2164656875	False	0	IWDLESK	_IWDLESK_	_IWDLESK_.1	9.27149e-57	475940375	515892125
S1	210409_EC1_molivotto_S1R1	1	colobanthus	2018-02-23	C_1091		33.7%	2164656875	False	0	LWDLSNGNTAR	_LWDLSNGNTAR_	_LWDLSNGNTAR_.2	2.74377e-48	7525088125	815676.5
S1	210409_EC1_molivotto_S1R1	1	colobanthus	2018-02-23	C_1091		33.7%	2164656875	False	0	SLILWELTK	_SLILWELTK_	_SLILWELTK_.2	1.81262e-57	730516625	7918381875
S1	210409_EC1_molivotto_S1R1	1	colobanthus	2018-02-23	C_1091		33.7%	2164656875	False	0	SLILWELTK	_SLILWELTK_	_SLILWELTK_.1	1.81243e-13	5823551953125	6312396875
S1	210409_EC1_molivotto_S1R1	1	colobanthus	2018-02-23	C_1091		33.7%	2164656875	False	0	LWNTLGECK	_LWNTLGEC[Carbamidomethyl (C)]K_	_LWNTLGEC[Carbamidomethyl (C)]K_.2	3.45888e-53	6611973125	7167000625
S1	210409_EC1_molivotto_S1R1	1	colobanthus	2018-02-23	C_1091		33.7%	2164656875	False	0	LWNTLGECK	_LWNTLGEC[Carbamidomethyl (C)]K_	_LWNTLGEC[Carbamidomethyl (C)]K_.1	1.35583e-40	75054078125	813543203125
S1	210409_EC1_molivotto_S1R1	1	colobanthus	2018-02-23	C_1091		33.7%	2164656875	False	0	SVVEDLR	_SVVEDLR_	_SVVEDLR_.2	7.405e-55	276428.25	29963240625
S1	210409_EC1_molivotto_S1R1	1	colobanthus	2018-02-23	C_1091		33.7%	2164656875	False	1	SVVEDLRVDLK	_SVVEDLRVDLK_	_SVVEDLRVDLK_.2	2.20574e-48	30899571875	33493365625
S1	210409_EC1_molivotto_S1R1	1	colobanthus	2018-02-23	C_1091		33.7%	2164656875	False	1	SVVEDLRVDLK	_SVVEDLRVDLK_	_SVVEDLRVDLK_.3	2.44403e+09	10883623046875	11797224609375
S1	210409_EC1_molivotto_S1R1	1	colobanthus	2018-02-23	C_1091		33.7%	2164656875	False	0	IWNLTNCK	_IWNLTNC[Carbamidomethyl (C)]K_	_IWNLTNC[Carbamidomethyl (C)]K_.2	3.30516e-48	216243890625	234396
S1	210409_EC1_molivotto_S1R1	1	colobanthus	2018-02-23	C_1091		33.7%	2164656875	False	0	IWNLTNCK	_IWNLTNC[Carbamidomethyl (C)]K_	_IWNLTNC[Carbamidomethyl (C)]K_.1	1.26968e-28	21065509765625	22833806640625
S1	210409_EC1_molivotto_S1R1	1	colobanthus	2018-02-23	C_1091		33.7%	2164656875	False	0	DNTTNVYGVPR	_DNTTNVYGVPR_	_DNTTNVYGVPR_.2	1.23017e-52	31798853125	344681375
S1	210409_EC1_molivotto_S1R1	1	colobanthus	2018-02-23	C_1091		33.7%	2164656875	True	0	FSPNTTQPIIVSASWDK	_FSPNTTQPIIVSASWDK_	_FSPNTTQPIIVSASWDK_.2	1.43187e-48	2164656875	23463640625
S1	210409_EC1_molivotto_S1R1	1	colobanthus	2018-02-23	C_1091		33.7%	2164656875	False	0	YWLCAATENGIK	_YWLC[Carbamidomethyl (C)]AATENGIK_	_YWLC[Carbamidomethyl (C)]AATENGIK_.2	8.47064e-49	12803884375	13878678125
S1	210409_EC1_molivotto_S1R1	1	colobanthus	2018-02-23	C_1091		33.7%	2164656875	False	0	STLAGHNGYVNTVAVSPDGSLCASGGK	_STLAGHNGYVNTVAVSPDGSLC[Carbamidomethyl (C)]ASGGK_	_STLAGHNGYVNTVAVSPDGSLC[Carbamidomethyl (C)]ASGGK_.3	1.64418e-45	15729440625	170498140625
S1	210409_EC1_molivotto_S1R1	1	colobanthus	2018-02-23	C_1091		33.7%	2164656875	False	0	DGVILLWDLAEGK	_DGVILLWDLAEGK_	_DGVILLWDLAEGK_.2	1.16384e-45	15684728125	17001346875
S1	210409_EC1_molivotto_S1R1	1	colobanthus	2018-02-23	C_1091		33.7%	2164656875	False	0	NSEGTSASSSSTK	_NSEGTSASSSSTK_	_NSEGTSASSSSTK_.2	2.98569e-24	420779921875	456101328125
S1	210409_EC1_molivotto_S1R1	1	colobanthus	2018-02-23	C_1091		33.7%	2164656875	False	0	AHTDAVTAIATPIDNSDMIVTSSR	_AHTDAVTAIATPIDNSDMIVTSSR_	_AHTDAVTAIATPIDNSDMIVTSSR_.3	4.61264e-54	45007084375	48785103125
S1	210409_EC1_molivotto_S1R1	1	colobanthus	2018-02-23	C_1091		33.7%	2164656875	False	0	AHTDAVTAIATPIDNSDMIVTSSR	_AHTDAVTAIATPIDNSDM[Oxidation (M)]IVTSSR_	_AHTDAVTAIATPIDNSDM[Oxidation (M)]IVTSSR_.3	1.05281e-29	448869921875	486549296875
S1	210409_EC1_molivotto_S1R1	1	colobanthus	2018-02-23	C_1091		33.7%	2164656875	False	0	DVMSVAFSVDNR	_DVMSVAFSVDNR_	_DVMSVAFSVDNR_.2	4.39433e-44	3729905625	40430040625
S1	210409_EC1_molivotto_S1R1	1	colobanthus	2018-02-23	C_1091		33.7%	2164656875	False	0	DVMSVAFSVDNR	_DVM[Oxidation (M)]SVAFSVDNR_	_DVM[Oxidation (M)]SVAFSVDNR_.2	4.00643e-23	90611359375	982175234375
S1	210409_EC1_molivotto_S1R1	1	colobanthus	2018-02-23	C_1091		33.7%	2164656875	False	1	DGVILLWDLAEGKK	_DGVILLWDLAEGKK_	_DGVILLWDLAEGKK_.2	6.00974e-46	17883534375	19384728125
S1	210409_EC1_molivotto_S1R1	1	colobanthus	2018-02-23	C_1091		33.7%	2164656875	False	1	DGVILLWDLAEGKK	_DGVILLWDLAEGKK_	_DGVILLWDLAEGKK_.3	4.92929e-56	146419.25	158710078125
S1	210409_EC1_molivotto_S1R1	1	colobanthus	2018-02-23	C_1091		33.7%	2164656875	False	0	LYSLDAGSIVHSLCFSPNR	_LYSLDAGSIVHSLC[Carbamidomethyl (C)]FSPNR_	_LYSLDAGSIVHSLC[Carbamidomethyl (C)]FSPNR_.3	6.60836e-35	145510328125	157724859375
S1	210409_EC1_molivotto_S1R1	1	colobanthus	2018-02-23	C_1091		33.7%	2164656875	False	0	LYSLDAGSIVHSLCFSPNR	_LYSLDAGSIVHSLC[Carbamidomethyl (C)]FSPNR_	_LYSLDAGSIVHSLC[Carbamidomethyl (C)]FSPNR_.2	3.09997e-06	3992478515625	432761796875
S1	210409_EC1_molivotto_S1R1	1	colobanthus	2018-02-23	C_1091		33.7%	2164656875	False	1	DKSLILWELTK	_DKSLILWELTK_	_DKSLILWELTK_.2	1.54506e-26	37878328125	410579375
S1	210409_EC1_molivotto_S1R1	1	colobanthus	2018-02-23	C_1091		33.7%	2164656875	False	1	DKSLILWELTK	_DKSLILWELTK_	_DKSLILWELTK_.3	8.72769e-08	520338037109375	564016650390625
S1	210409_EC1_molivotto_S1R1	1	colobanthus	2018-02-23	C_1091		33.7%	2164656875	False	0	LTGHSHFVQDVVLSSDGQFALSGSWDGELR	_LTGHSHFVQDVVLSSDGQFALSGSWDGELR_	_LTGHSHFVQDVVLSSDGQFALSGSWDGELR_.4	0.558905	61565712890625	667337060546875
S1	210409_EC1_molivotto_S1R1	1	colobanthus	2018-02-23	C_1091		33.7%	2164656875	False	0	LTGHSHFVQDVVLSSDGQFALSGSWDGELR	_LTGHSHFVQDVVLSSDGQFALSGSWDGELR_	_LTGHSHFVQDVVLSSDGQFALSGSWDGELR_.3	0.000685393819127441	1	0.661033630371094
S1	210409_EC1_molivotto_S1R1	1	colobanthus	2018-02-23	C_1091		33.7%	2164656875	False	1	TEAGNEAGKNSEGTSASSSSTK	_TEAGNEAGKNSEGTSASSSSTK_	_TEAGNEAGKNSEGTSASSSSTK_.2	1.43082e-13	101008125	109487021484375
S1	210409_EC1_molivotto_S1R1	1	colobanthus	2018-02-23	C_1091		33.7%	2164656875	False	1	TEAGNEAGKNSEGTSASSSSTK	_TEAGNEAGKNSEGTSASSSSTK_	_TEAGNEAGKNSEGTSASSSSTK_.3	0.00031979984989972	143689782714844	155751501464844
S1	210409_EC1_molivotto_S1R1	1	colobanthus	2018-02-23	C_1091		33.7%	2164656875	False	0	YTIQEQDGHTDWVSCVR	_YTIQEQDGHTDWVSC[Carbamidomethyl (C)]VR_	_YTIQEQDGHTDWVSC[Carbamidomethyl (C)]VR_.2	3.46503e-47	29820290625	323234875
S1	210409_EC1_molivotto_S1R1	1	colobanthus	2018-02-23	C_1091		33.7%	2164656875	False	0	YTIQEQDGHTDWVSCVR	_YTIQEQDGHTDWVSC[Carbamidomethyl (C)]VR_	_YTIQEQDGHTDWVSC[Carbamidomethyl (C)]VR_.3	0.00187322082789303	534536193847656	579406616210938
S1	210409_EC1_molivotto_S1R1	1	colobanthus	2018-02-23	C_1091		33.7%	2164656875	False	0	TEAGNEAGK	_TEAGNEAGK_	_TEAGNEAGK_.2	0.000465845525208194	11811166015625	128026279296875
S1	210409_EC1_molivotto_S1R1	1	colobanthus	02-Feb-2018;23-Feb-2018	C_10915;C_5770		14.6%;15.2%	NaN	False	1	SEEELLAEKR	_SEEELLAEKR_	_SEEELLAEKR_.2	1.17276e-50	27550603125	29863278125
S1	210409_EC1_molivotto_S1R1	1	colobanthus	02-Feb-2018;23-Feb-2018	C_10915;C_5770		14.6%;15.2%	NaN	False	1	SEEELLAEKR	_SEEELLAEKR_	_SEEELLAEKR_.3	9.33253e-46	6011568359375	651619609375
S1	210409_EC1_molivotto_S1R1	1	colobanthus	02-Feb-2018;23-Feb-2018	C_10915;C_5770		14.6%;15.2%	NaN	False	0	IDGLPVK	_IDGLPVK_	_IDGLPVK_.2	6.44429e-53	182757703125	198098890625
S1	210409_EC1_molivotto_S1R1	1	colobanthus	02-Feb-2018;23-Feb-2018	C_10915;C_5770		14.6%;15.2%	NaN	False	1	DVIFDDYLQKR	_DVIFDDYLQKR_	_DVIFDDYLQKR_.2	5.20029e-29	98756625	10704653125
S1	210409_EC1_molivotto_S1R1	1	colobanthus	02-Feb-2018;23-Feb-2018	C_10915;C_5770		14.6%;15.2%	NaN	False	1	DVIFDDYLQKR	_DVIFDDYLQKR_	_DVIFDDYLQKR_.3	1.64418e-46	33755.5	3658903125
S1	210409_EC1_molivotto_S1R1	1	colobanthus	02-Feb-2018;23-Feb-2018	C_10915;C_5770		14.6%;15.2%	NaN	False	0	WLEEEFTVK	_WLEEEFTVK_	_WLEEEFTVK_.2	2.69841e-43	1038992109375	112620796875
S1	210409_EC1_molivotto_S1R1	1	colobanthus	02-Feb-2018;23-Feb-2018	C_10915;C_5770		14.6%;15.2%	NaN	False	0	QVITDHK	_QVITDHK_	_QVITDHK_.2	4.15258e-31	5425110546875	5880509375
S1	210409_EC1_molivotto_S1R1	1	colobanthus	02-Feb-2018;23-Feb-2018	C_10915;C_5770		14.6%;15.2%	NaN	False	1	SKGDGDYELVK	_SKGDGDYELVK_	_SKGDGDYELVK_.2	1.38088e-37	2023866796875	21937556640625
S1	210409_EC1_molivotto_S1R1	1	colobanthus	02-Feb-2018;23-Feb-2018	C_10915;C_5770		14.6%;15.2%	NaN	False	0	DVIFDDYLQK	_DVIFDDYLQK_	_DVIFDDYLQK_.2	0.000383143918360355	136267470703125	147706142578125
S1	210409_EC1_molivotto_S1R1	1	colobanthus	02-Feb-2018;23-Feb-2018	C_10915;C_5770		14.6%;15.2%	NaN	False	0	SSAASTAVSIVDAIK	_SSAASTAVSIVDAIK_	_SSAASTAVSIVDAIK_.2	5.83907e-56	4543631875	4925036875
S1	210409_EC1_molivotto_S1R1	1	colobanthus	02-Feb-2018;23-Feb-2018	C_10915;C_5770		14.6%;15.2%	NaN	False	0	SSAASTAVSIVDAIK	_SSAASTAVSIVDAIK_	_SSAASTAVSIVDAIK_.3	272858	65102978515625	70567900390625
S1	210409_EC1_molivotto_S1R1	1	colobanthus	02-Feb-2018;23-Feb-2018	C_10915;C_5770		14.6%;15.2%	NaN	False	2	KSEEELLAEKR	_KSEEELLAEKR_	_KSEEELLAEKR_.3	2.32641e-45	120982	1311375625
S1	210409_EC1_molivotto_S1R1	1	colobanthus	02-Feb-2018;23-Feb-2018	C_10915;C_5770		14.6%;15.2%	NaN	False	2	KSEEELLAEKR	_KSEEELLAEKR_	_KSEEELLAEKR_.2	0.00572933634089597	223017761230469	241738494873047
S1	210409_EC1_molivotto_S1R1	1	colobanthus	02-Feb-2018;23-Feb-2018	C_10915;C_5770		14.6%;15.2%	NaN	False	2	SKGDGDYELVKDVIFDDYLQK	_SKGDGDYELVKDVIFDDYLQK_	_SKGDGDYELVKDVIFDDYLQK_.3	1.36043e-09	161934521484375	17552775390625
S1	210409_EC1_molivotto_S1R1	1	colobanthus	02-Feb-2018;23-Feb-2018	C_10915;C_5770		14.6%;15.2%	NaN	False	2	SKGDGDYELVKDVIFDDYLQK	_SKGDGDYELVKDVIFDDYLQK_	_SKGDGDYELVKDVIFDDYLQK_.4	0.000123603759662089	306273193359375	3319826171875
S1	210409_EC1_molivotto_S1R1	1	colobanthus	2018-02-02	C_10917		12.6%	NaN	False	0	VTVVPSAAALVIK	_VTVVPSAAALVIK_	_VTVVPSAAALVIK_.2	1.21396e-56	4624484.5	5012676.5
S1	210409_EC1_molivotto_S1R1	1	colobanthus	2018-02-02	C_10917		12.6%	NaN	False	1	ALKEPER	_ALKEPER_	_ALKEPER_.2	2.27166e-43	814853625	8832546875
S1	210409_EC1_molivotto_S1R1	1	colobanthus	2018-02-02	C_10917		12.6%	NaN	False	1	ALKEPER	_ALKEPER_	_ALKEPER_.1	2.20505e-43	6005453515625	650956796875
S1	210409_EC1_molivotto_S1R1	1	colobanthus	2018-02-02	C_10917		12.6%	NaN	False	2	ALKEPERDR	_ALKEPERDR_	_ALKEPERDR_.3	5.9947e-45	41683121875	4518211875
S1	210409_EC1_molivotto_S1R1	1	colobanthus	2018-02-02	C_10917		12.6%	NaN	False	2	ALKEPERDR	_ALKEPERDR_	_ALKEPERDR_.2	8.24567e-37	3503924375	37980534375
S1	210409_EC1_molivotto_S1R1	1	colobanthus	2018-02-02	C_10917		12.6%	NaN	False	1	ETAKDWK	_ETAKDWK_	_ETAKDWK_.2	1.65872e-38	30943778125	33541284375
S1	210409_EC1_molivotto_S1R1	1	colobanthus	2018-02-02	C_10917		12.6%	NaN	False	0	LDPSQIVDVFVR	_LDPSQIVDVFVR_	_LDPSQIVDVFVR_.2	2.51768e-49	90625609375	9823296875
S1	210409_EC1_molivotto_S1R1	1	colobanthus	2018-02-02	C_10917		12.6%	NaN	False	0	EILGTCVSVGCTVDGEDPK	_EILGTC[Carbamidomethyl (C)]VSVGC[Carbamidomethyl (C)]TVDGEDPK_	_EILGTC[Carbamidomethyl (C)]VSVGC[Carbamidomethyl (C)]TVDGEDPK_.2	2.55e-45	4320908984375	468361796875
S1	210409_EC1_molivotto_S1R1	1	colobanthus	2018-02-02	C_10917		12.6%	NaN	False	0	VTGGEVGAASSLAPK	_VTGGEVGAASSLAPK_	_VTGGEVGAASSLAPK_.2	9.15673e-50	4437620	4810126
S1	210409_EC1_molivotto_S1R1	1	colobanthus	2018-02-02	C_10917		12.6%	NaN	False	0	VTGGEVGAASSLAPK	_VTGGEVGAASSLAPK_	_VTGGEVGAASSLAPK_.3	0.00778976581114593	222133015625	24077946875
S1	210409_EC1_molivotto_S1R1	1	colobanthus	2018-02-02	C_10919;C_11785		1%;1.1%	NaN	False	0	TIASSPEPR	_TIASSPEPR_	_TIASSPEPR_.2	0.00665109513243614	39432453125	427425234375
S1	210409_EC1_molivotto_S1R1	1	colobanthus	2018-02-23	C_109198		1.8%	386722827148438	True	0	NNGQSCNGDVTSDVTR	_NNGQSC[Carbamidomethyl (C)]NGDVTSDVTR_	_NNGQSC[Carbamidomethyl (C)]NGDVTSDVTR_.2	1.74771e-05	386722827148438	419185400390625
S1	210409_EC1_molivotto_S1R1	1	colobanthus	2018-02-23	C_1092		2.1%	159973585605621	True	0	FSPNTTQPTIVSASWDK	_FSPNTTQPTIVSASWDK_	_FSPNTTQPTIVSASWDK_.2	0.00237973315944097	159973585605621	173402214050293
S1	210409_EC1_molivotto_S1R1	1	colobanthus	2018-02-02	C_10929		6.4%	6163159765625	False	0	NHTAHNQSYK	_NHTAHNQSYK_	_NHTAHNQSYK_.2	2.44513e-54	488858375	529894.5
S1	210409_EC1_molivotto_S1R1	1	colobanthus	2018-02-02	C_10929		6.4%	6163159765625	False	0	NHTAHNQSYK	_NHTAHNQSYK_	_NHTAHNQSYK_.3	2.58155e-45	2317996875	25125759375
S1	210409_EC1_molivotto_S1R1	1	colobanthus	2018-02-02	C_10929		6.4%	6163159765625	True	0	TEVASAEE	_TEVASAEE_	_TEVASAEE_.1	6.36718e-47	6163159765625	66805125
S1	210409_EC1_molivotto_S1R1	1	colobanthus	2018-02-02	C_10929		6.4%	6163159765625	False	1	SKNHTAHNQSYK	_SKNHTAHNQSYK_	_SKNHTAHNQSYK_.2	7.75703e-34	294858056640625	319609252929688
S1	210409_EC1_molivotto_S1R1	1	colobanthus	2018-02-23	C_1093		8.4%	248282934570313	True	0	ISPSAQVDNPQLVAWSDSMAESLELHPK	_ISPSAQVDNPQLVAWSDSMAESLELHPK_	_ISPSAQVDNPQLVAWSDSMAESLELHPK_.3	0.00229625312435238	248282934570313	269124487304688
S1	210409_EC1_molivotto_S1R1	1	colobanthus	2018-02-02	C_10936		11.7%	38215359375	True	0	NLDFGVDLDSR	_NLDFGVDLDSR_	_NLDFGVDLDSR_.2	1.35207e-38	65918125	714514765625
S1	210409_EC1_molivotto_S1R1	1	colobanthus	2018-02-02	C_10936		11.7%	38215359375	False	0	IALVGPNGAGK	_IALVGPNGAGK_	_IALVGPNGAGK_.2	2.86665e-32	6024377734375	653008046875
S1	210409_EC1_molivotto_S1R1	1	colobanthus	2018-02-02	C_10936		11.7%	38215359375	True	1	LMTGELAPLEGTVKR	_LMTGELAPLEGTVKR_	_LMTGELAPLEGTVKR_.3	0.925228	3303037109375	3580303125
S1	210409_EC1_molivotto_S1R1	1	colobanthus	2018-02-02	C_10936		11.7%	38215359375	True	0	LMTGELAPLEGTVK	_LMTGELAPLEGTVK_	_LMTGELAPLEGTVK_.2	0.000468531721444118	156975771484375	17015275390625
S1	210409_EC1_molivotto_S1R1	1	colobanthus	2018-02-02	C_10944		4.3%	452255810546875	False	0	NPGLIIDVVQDIR	_NPGLIIDVVQDIR_	_NPGLIIDVVQDIR_.2	0.000230225383991342	66949578125	725695078125
S1	210409_EC1_molivotto_S1R1	1	colobanthus	2018-02-02	C_10944		4.3%	452255810546875	True	0	CLAPTFK	_C[Carbamidomethyl (C)]LAPTFK_	_C[Carbamidomethyl (C)]LAPTFK_.2	0.00350432172148307	452255810546875	49021943359375
S1	210409_EC1_molivotto_S1R1	1	colobanthus	2018-02-02	C_10946		11.1%	8403021484375	False	0	YAQQTDAGQLTR	_YAQQTDAGQLTR_	_YAQQTDAGQLTR_.2	3.00951e-39	1189186640625	1289010234375
S1	210409_EC1_molivotto_S1R1	1	colobanthus	2018-02-02	C_10946		11.1%	8403021484375	False	0	LIFDHPR	_LIFDHPR_	_LIFDHPR_.2	2.34862e+08	5943137890625	644202109375
S1	210409_EC1_molivotto_S1R1	1	colobanthus	2018-02-02	C_10946		11.1%	8403021484375	False	0	GQAVFDGNVQVNR	_GQAVFDGNVQVNR_	_GQAVFDGNVQVNR_.2	2.07065e-31	657048125	712202578125
S1	210409_EC1_molivotto_S1R1	1	colobanthus	2018-02-02	C_10946		11.1%	8403021484375	False	0	LVEISSGGK	_LVEISSGGK_	_LVEISSGGK_.2	4.30594e-26	5585572265625	6054440625
S1	210409_EC1_molivotto_S1R1	1	colobanthus	2018-02-02	C_10946		11.1%	8403021484375	False	0	LVEISSGGK	_LVEISSGGK_	_LVEISSGGK_.1	9.14158e-33	148967265625	1614719921875
S1	210409_EC1_molivotto_S1R1	1	colobanthus	2018-02-02	C_10946		11.1%	8403021484375	False	0	GIDLETAR	_GIDLETAR_	_GIDLETAR_.2	1.55104e-15	4789687109375	5191746484375
S1	210409_EC1_molivotto_S1R1	1	colobanthus	2018-02-02	C_10946		11.1%	8403021484375	False	0	VLVVVEK	_VLVVVEK_	_VLVVVEK_.2	2.4242e-48	382661328125	41478296875
S1	210409_EC1_molivotto_S1R1	1	colobanthus	2018-02-02	C_10946		11.1%	8403021484375	False	0	CIVGHPR	_C[Carbamidomethyl (C)]IVGHPR_	_C[Carbamidomethyl (C)]IVGHPR_.2	3.48772e-21	389764765625	4224826953125
S1	210409_EC1_molivotto_S1R1	1	colobanthus	2018-02-02	C_10946		11.1%	8403021484375	True	0	TSIADLLTSTLK	_TSIADLLTSTLK_	_TSIADLLTSTLK_.2	9.70707e+06	8403021484375	910839453125
S1	210409_EC1_molivotto_S1R1	1	colobanthus	2018-02-02	C_10946		11.1%	8403021484375	False	1	SLLLVPQATVNVKPNLQIIADDVK	_SLLLVPQATVNVKPNLQIIADDVK_	_SLLLVPQATVNVKPNLQIIADDVK_.3	8.18516e-17	3889830859375	421635390625
S1	210409_EC1_molivotto_S1R1	1	colobanthus	02-Feb-2018;23-Feb-2018	C_10949;C_286		2%;2%	NaN	False	1	AVKPVIIGGPK	_AVKPVIIGGPK_	_AVKPVIIGGPK_.3	0.00021443516891323	151622900390625	164350546875
S1	210409_EC1_molivotto_S1R1	1	colobanthus	02-Feb-2018;23-Feb-2018	C_10949;C_286		2%;2%	NaN	False	1	AVKPVIIGGPK	_AVKPVIIGGPK_	_AVKPVIIGGPK_.2	2.79999e-11	31712716796875	3437476953125
S1	210409_EC1_molivotto_S1R1	1	colobanthus	02-Feb-2018;23-Feb-2018	C_10949;C_286		2%;2%	NaN	False	0	ELLEWGSR	_ELLEWGSR_	_ELLEWGSR_.2	0.000700472109098042	4478348046875	4854273046875
S1	210409_EC1_molivotto_S1R1	1	colobanthus	02-Feb-2018;14-Feb-2018;23-Feb-2018	C_10952;C_36758;C_62102		7.4%;7.2%;7.1%	NaN	False	1	GKNPISFDHLSVR	_GKNPISFDHLSVR_	_GKNPISFDHLSVR_.3	4.5176	20130419921875	2182022265625
S1	210409_EC1_molivotto_S1R1	1	colobanthus	02-Feb-2018;14-Feb-2018;23-Feb-2018	C_10952;C_36758;C_62102		7.4%;7.2%;7.1%	NaN	False	0	NGTVVHGTITGVDISMNTHLK	_NGTVVHGTITGVDISMNTHLK_	_NGTVVHGTITGVDISMNTHLK_.3	2.07696e-24	35660390625	3865382421875
S1	210409_EC1_molivotto_S1R1	1	colobanthus	02-Feb-2018;14-Feb-2018;23-Feb-2018	C_10952;C_36758;C_62102		7.4%;7.2%;7.1%	NaN	False	0	NGTVVHGTITGVDISMNTHLK	_NGTVVHGTITGVDISM[Oxidation (M)]NTHLK_	_NGTVVHGTITGVDISM[Oxidation (M)]NTHLK_.3	11745.2	11407716796875	123653115234375
S1	210409_EC1_molivotto_S1R1	1	colobanthus	2018-02-02	C_10962		1.6%	4414811328125	True	0	EGEYEVDSR	_EGEYEVDSR_	_EGEYEVDSR_.2	2.98093e-35	4414811328125	4785402734375
S1	210409_EC1_molivotto_S1R1	1	colobanthus	2018-02-23	C_109624		1.9%	33229140625	True	1	VSAANSRPPNPQ	_VSAANSRPPNPQ_	_VSAANSRPPNPQ_.2	6.56003e-15	33229140625	3601848828125
S1	210409_EC1_molivotto_S1R1	1	colobanthus	2018-02-02	C_10967		1.4%	NaN	False	0	IITVCLEGLENILK	_IITVC[Carbamidomethyl (C)]LEGLENILK_	_IITVC[Carbamidomethyl (C)]LEGLENILK_.2	0.00020328588154426	44643779296875	48391298828125
S1	210409_EC1_molivotto_S1R1	1	colobanthus	2018-02-02	C_10968		6.2%	NaN	False	0	AYDPCTER	_AYDPC[Carbamidomethyl (C)]TER_	_AYDPC[Carbamidomethyl (C)]TER_.2	8.79281e-32	135816796875	147217640625
S1	210409_EC1_molivotto_S1R1	1	colobanthus	2018-02-02	C_10968		6.2%	NaN	False	0	IWVFSGDTDAVVPVTATR	_IWVFSGDTDAVVPVTATR_	_IWVFSGDTDAVVPVTATR_.2	5.02599e-32	923392734375	100090484375
S1	210409_EC1_molivotto_S1R1	1	colobanthus	2018-02-02	C_10968		6.2%	NaN	False	0	EFYIAGESYAGHYVPQLSQLIYR	_EFYIAGESYAGHYVPQLSQLIYR_	_EFYIAGESYAGHYVPQLSQLIYR_.3	1.2218e-49	589581953125	6390730859375
S1	210409_EC1_molivotto_S1R1	1	colobanthus	2018-02-23	C_1097		18.8%	100431625	False	0	LDNLGPQPGSR	_LDNLGPQPGSR_	_LDNLGPQPGSR_.2	4.98913e-55	1046926125	1134808
S1	210409_EC1_molivotto_S1R1	1	colobanthus	2018-02-23	C_1097		18.8%	100431625	False	0	YVPVNLR	_YVPVNLR_	_YVPVNLR_.2	1.21448e-54	965184875	1046205125
S1	210409_EC1_molivotto_S1R1	1	colobanthus	2018-02-23	C_1097		18.8%	100431625	False	0	ILAEGELK	_ILAEGELK_	_ILAEGELK_.2	9.11254e-44	612929375	664380375
S1	210409_EC1_molivotto_S1R1	1	colobanthus	2018-02-23	C_1097		18.8%	100431625	False	0	ILAEGELK	_ILAEGELK_	_ILAEGELK_.1	5.54718e-31	24404534375	2645311875
S1	210409_EC1_molivotto_S1R1	1	colobanthus	2018-02-23	C_1097		18.8%	100431625	False	0	GIINPSGR	_GIINPSGR_	_GIINPSGR_.2	2.00516e-35	7556375625	819067875
S1	210409_EC1_molivotto_S1R1	1	colobanthus	2018-02-23	C_1097		18.8%	100431625	False	0	GIINPSGR	_GIINPSGR_	_GIINPSGR_.1	1.92681e-52	568461796875	6161800390625
S1	210409_EC1_molivotto_S1R1	1	colobanthus	2018-02-23	C_1097		18.8%	100431625	False	0	ADEYFAK	_ADEYFAK_	_ADEYFAK_.1	1.93148e-53	275920875	2990824375
S1	210409_EC1_molivotto_S1R1	1	colobanthus	2018-02-23	C_1097		18.8%	100431625	False	0	ADEYFAK	_ADEYFAK_	_ADEYFAK_.2	1.20706e-48	154550890625	1675243125
S1	210409_EC1_molivotto_S1R1	1	colobanthus	2018-02-23	C_1097		18.8%	100431625	False	0	SGPGVMR	_SGPGVMR_	_SGPGVMR_.2	1.34241e-37	41384815625	44858771875
S1	210409_EC1_molivotto_S1R1	1	colobanthus	2018-02-23	C_1097		18.8%	100431625	False	0	SGPGVMR	_SGPGVMR_	_SGPGVMR_.1	1123.06	24630681640625	26698.25
S1	210409_EC1_molivotto_S1R1	1	colobanthus	2018-02-23	C_1097		18.8%	100431625	False	0	AISESAK	_AISESAK_	_AISESAK_.1	2.51121e-44	29010903125	31446159375
S1	210409_EC1_molivotto_S1R1	1	colobanthus	2018-02-23	C_1097		18.8%	100431625	False	0	AISESAK	_AISESAK_	_AISESAK_.2	8.9807e-28	1088149765625	117949203125
S1	210409_EC1_molivotto_S1R1	1	colobanthus	2018-02-23	C_1097		18.8%	100431625	False	0	DIEVAGFEEGEEVSLESLR	_DIEVAGFEEGEEVSLESLR_	_DIEVAGFEEGEEVSLESLR_.2	1.69367e-39	37936734375	411212.5
S1	210409_EC1_molivotto_S1R1	1	colobanthus	2018-02-23	C_1097		18.8%	100431625	False	1	DKGIINPSGR	_DKGIINPSGR_	_DKGIINPSGR_.2	2.23801e-41	28779340625	31195159375
S1	210409_EC1_molivotto_S1R1	1	colobanthus	2018-02-23	C_1097		18.8%	100431625	False	2	EKLEAAGCTVTLLPGRK	_EKLEAAGC[Carbamidomethyl (C)]TVTLLPGRK_	_EKLEAAGC[Carbamidomethyl (C)]TVTLLPGRK_.3	4.81583e-16	1747586875	18942840625
S1	210409_EC1_molivotto_S1R1	1	colobanthus	2018-02-23	C_1097		18.8%	100431625	False	2	EKLEAAGCTVTLLPGRK	_EKLEAAGC[Carbamidomethyl (C)]TVTLLPGRK_	_EKLEAAGC[Carbamidomethyl (C)]TVTLLPGRK_.4	1.02508e-17	511423828125	554354140625
S1	210409_EC1_molivotto_S1R1	1	colobanthus	2018-02-23	C_1097		18.8%	100431625	False	2	EKLEAAGCTVTLLPGRK	_EKLEAAGC[Carbamidomethyl (C)]TVTLLPGRK_	_EKLEAAGC[Carbamidomethyl (C)]TVTLLPGRK_.2	1.43649e-18	4269123046875	462748515625
S1	210409_EC1_molivotto_S1R1	1	colobanthus	2018-02-23	C_1097		18.8%	100431625	False	1	LRLDNLGPQPGSR	_LRLDNLGPQPGSR_	_LRLDNLGPQPGSR_.3	3.26858e-46	233735703125	253356125
S1	210409_EC1_molivotto_S1R1	1	colobanthus	2018-02-23	C_1097		18.8%	100431625	False	1	LRLDNLGPQPGSR	_LRLDNLGPQPGSR_	_LRLDNLGPQPGSR_.2	1.08047e-46	362126484375	392524375
S1	210409_EC1_molivotto_S1R1	1	colobanthus	2018-02-23	C_1097		18.8%	100431625	False	0	LEAAGCTVTLLPGR	_LEAAGC[Carbamidomethyl (C)]TVTLLPGR_	_LEAAGC[Carbamidomethyl (C)]TVTLLPGR_.2	58.0367	1082275859375	1173125078125
S1	210409_EC1_molivotto_S1R1	1	colobanthus	2018-02-23	C_1097		18.8%	100431625	False	1	LEAAGCTVTLLPGRK	_LEAAGC[Carbamidomethyl (C)]TVTLLPGRK_	_LEAAGC[Carbamidomethyl (C)]TVTLLPGRK_.3	4.01154e-33	3728119921875	404106875
S1	210409_EC1_molivotto_S1R1	1	colobanthus	2018-02-23	C_1097		18.8%	100431625	False	1	LEAAGCTVTLLPGRK	_LEAAGC[Carbamidomethyl (C)]TVTLLPGRK_	_LEAAGC[Carbamidomethyl (C)]TVTLLPGRK_.2	2.2741e-24	31511447265625	3415660546875
S1	210409_EC1_molivotto_S1R1	1	colobanthus	2018-02-23	C_1097		18.8%	100431625	False	1	WVKPSVAK	_WVKPSVAK_	_WVKPSVAK_.2	0.000365857575985636	87833115234375	95206064453125
S1	210409_EC1_molivotto_S1R1	1	colobanthus	2018-02-23	C_1097		18.8%	100431625	False	0	GFEGGQMPLYR	_GFEGGQMPLYR_	_GFEGGQMPLYR_.2	5.98034e-53	1139859.25	1235542125
S1	210409_EC1_molivotto_S1R1	1	colobanthus	2018-02-23	C_1097		18.8%	100431625	False	0	GFEGGQMPLYR	_GFEGGQM[Oxidation (M)]PLYR_	_GFEGGQM[Oxidation (M)]PLYR_.2	525172	6425037890625	69643734375
S1	210409_EC1_molivotto_S1R1	1	colobanthus	2018-02-23	C_1097		18.8%	100431625	True	0	AAAAALSAESGSA	_AAAAALSAESGSA_	_AAAAALSAESGSA_.1	7.43124e-55	189100265625	204973859375
S1	210409_EC1_molivotto_S1R1	1	colobanthus	2018-02-23	C_1097		18.8%	100431625	True	0	AAAAALSAESGSA	_AAAAALSAESGSA_	_AAAAALSAESGSA_.2	5.90822e+09	117629833984375	12750400390625
S1	210409_EC1_molivotto_S1R1	1	colobanthus	2018-02-23	C_1097		18.8%	100431625	False	1	EKLEAAGCTVTLLPGR	_EKLEAAGC[Carbamidomethyl (C)]TVTLLPGR_	_EKLEAAGC[Carbamidomethyl (C)]TVTLLPGR_.3	6.72703e-51	7102749375	769897375
S1	210409_EC1_molivotto_S1R1	1	colobanthus	2018-02-23	C_1097		18.8%	100431625	False	0	GHAAGQGGSCGFGMR	_GHAAGQGGSC[Carbamidomethyl (C)]GFGMR_	_GHAAGQGGSC[Carbamidomethyl (C)]GFGMR_.2	2.06053e-43	8005934375	86779.75
S1	210409_EC1_molivotto_S1R1	1	colobanthus	2018-02-23	C_1097		18.8%	100431625	False	0	GHAAGQGGSCGFGMR	_GHAAGQGGSC[Carbamidomethyl (C)]GFGMR_	_GHAAGQGGSC[Carbamidomethyl (C)]GFGMR_.3	1.53338e-39	60751203125	65850828125
S1	210409_EC1_molivotto_S1R1	1	colobanthus	2018-02-23	C_1097		18.8%	100431625	False	0	GHAAGQGGSCGFGMR	_GHAAGQGGSC[Carbamidomethyl (C)]GFGM[Oxidation (M)]R_	_GHAAGQGGSC[Carbamidomethyl (C)]GFGM[Oxidation (M)]R_.3	0.00507301469172133	902165283203125	9778955078125
S1	210409_EC1_molivotto_S1R1	1	colobanthus	2018-02-02	C_10979		6.7%	468844140625	True	0	LHPLSPEVISR	_LHPLSPEVISR_	_LHPLSPEVISR_.2	3.5782e-18	14253153125	154496015625
S1	210409_EC1_molivotto_S1R1	1	colobanthus	2018-02-02	C_10979		6.7%	468844140625	True	0	LHPLSPEVISR	_LHPLSPEVISR_	_LHPLSPEVISR_.3	77938.9	42916140625	46518640625
S1	210409_EC1_molivotto_S1R1	1	colobanthus	2018-02-02	C_10979		6.7%	468844140625	False	1	FKNELER	_FKNELER_	_FKNELER_.2	6.6784e-05	391163984375	423999375
S1	210409_EC1_molivotto_S1R1	1	colobanthus	2018-02-02	C_10979		6.7%	468844140625	True	1	KGLMEQDLK	_KGLMEQDLK_	_KGLMEQDLK_.2	0.00868064496446617	104499060058594	11327099609375
S1	210409_EC1_molivotto_S1R1	1	colobanthus	2018-02-23	C_1098		0.07	3772141015625	True	1	IVSEFTGRPLEQVQK	_IVSEFTGRPLEQVQK_	_IVSEFTGRPLEQVQK_.2	1.00253e-44	6103800390625	66161703125
S1	210409_EC1_molivotto_S1R1	1	colobanthus	2018-02-23	C_1098		0.07	3772141015625	True	1	IVSEFTGRPLEQVQK	_IVSEFTGRPLEQVQK_	_IVSEFTGRPLEQVQK_.3	1.61209e-19	285368984375	30932365234375
S1	210409_EC1_molivotto_S1R1	1	colobanthus	2018-02-23	C_1098		0.07	3772141015625	False	0	AAEADVMGLLLK	_AAEADVMGLLLK_	_AAEADVMGLLLK_.2	9.87616e-46	1048312734375	1136311015625
S1	210409_EC1_molivotto_S1R1	1	colobanthus	2018-02-23	C_1098		0.07	3772141015625	False	0	AAEADVMGLLLK	_AAEADVM[Oxidation (M)]GLLLK_	_AAEADVM[Oxidation (M)]GLLLK_.2	8.51629e-18	115716875	12543046875
S1	210409_EC1_molivotto_S1R1	1	colobanthus	2018-02-23	C_1098		0.07	3772141015625	True	0	IMLHQPLGGASGQAIDVEIQAR	_IM[Oxidation (M)]LHQPLGGASGQAIDVEIQAR_	_IM[Oxidation (M)]LHQPLGGASGQAIDVEIQAR_.3	0.00488971120698571	306553671875	332286640625
S1	210409_EC1_molivotto_S1R1	1	colobanthus	2018-02-02	C_10981		3.5%	NaN	False	0	SPEDSILNDNQK	_SPEDSILNDNQK_	_SPEDSILNDNQK_.2	0.000520004855675367	5010423828125	54310126953125
S1	210409_EC1_molivotto_S1R1	1	colobanthus	2018-02-02	C_10981		3.5%	NaN	False	1	QGNSQAVEGEVTRPK	_QGNSQAVEGEVTRPK_	_QGNSQAVEGEVTRPK_.3	0.00149580793062577	97465693359375	105647236328125
S1	210409_EC1_molivotto_S1R1	1	colobanthus	02-Feb-2018;02-Feb-2018;23-Feb-2018	C_10983;C_18182;C_6369		2%;2.1%;2%	NaN	False	0	WDEIPTFLHPSTPYPFLR	_WDEIPTFLHPSTPYPFLR_	_WDEIPTFLHPSTPYPFLR_.3	0.000804978118224981	1	0.938850402832031
S1	210409_EC1_molivotto_S1R1	1	colobanthus	2018-02-02	C_10984		0.14	5988869375	False	0	AVVVHADPDDLGR	_AVVVHADPDDLGR_	_AVVVHADPDDLGR_.3	9.44044e-55	4475747	4851453.5
S1	210409_EC1_molivotto_S1R1	1	colobanthus	2018-02-02	C_10984		0.14	5988869375	False	0	AVVVHADPDDLGR	_AVVVHADPDDLGR_	_AVVVHADPDDLGR_.2	0.000223186232507578	1	0.639667510986328
S1	210409_EC1_molivotto_S1R1	1	colobanthus	2018-02-02	C_10984		0.14	5988869375	False	0	EHGAPEDEVR	_EHGAPEDEVR_	_EHGAPEDEVR_.2	1.79262e-49	3481472.25	3773716.5
S1	210409_EC1_molivotto_S1R1	1	colobanthus	2018-02-02	C_10984		0.14	5988869375	False	0	EHGAPEDEVR	_EHGAPEDEVR_	_EHGAPEDEVR_.3	3.93114e-51	6542219375	709139125
S1	210409_EC1_molivotto_S1R1	1	colobanthus	2018-02-02	C_10984		0.14	5988869375	False	0	EHGAPEDEVR	_EHGAPEDEVR_	_EHGAPEDEVR_.1	1.11746e-52	1614163125	174966046875
S1	210409_EC1_molivotto_S1R1	1	colobanthus	2018-02-02	C_10984		0.14	5988869375	True	0	HAGDLGNITAR	_HAGDLGNITAR_	_HAGDLGNITAR_.2	3.11086e-58	1884652125	2042855
S1	210409_EC1_molivotto_S1R1	1	colobanthus	2018-02-02	C_10984		0.14	5988869375	True	0	HAGDLGNITAR	_HAGDLGNITAR_	_HAGDLGNITAR_.3	3.98897e-49	204588875	221762625
S1	210409_EC1_molivotto_S1R1	1	colobanthus	2018-02-02	C_10984		0.14	5988869375	True	0	HAGDLGNITAR	_HAGDLGNITAR_	_HAGDLGNITAR_.1	3.95891e-38	430170546875	466280234375
S1	210409_EC1_molivotto_S1R1	1	colobanthus	2018-02-02	C_10984		0.14	5988869375	False	0	GGHELSK	_GGHELSK_	_GGHELSK_.1	3.98357e-40	8886963125	9632959375
S1	210409_EC1_molivotto_S1R1	1	colobanthus	2018-02-02	C_10984		0.14	5988869375	False	0	GGHELSK	_GGHELSK_	_GGHELSK_.2	1.29567e-50	5015491875	543650625
S1	210409_EC1_molivotto_S1R1	1	colobanthus	2018-02-02	C_10984		0.14	5988869375	True	0	DDGTTTFSIIDSQIPLSGPSSIVGR	_DDGTTTFSIIDSQIPLSGPSSIVGR_	_DDGTTTFSIIDSQIPLSGPSSIVGR_.3	7.23771e-56	6430845625	697066875
S1	210409_EC1_molivotto_S1R1	1	colobanthus	2018-02-02	C_10984		0.14	5988869375	True	0	IACGIIGLSASI	_IAC[Carbamidomethyl (C)]GIIGLSASI_	_IAC[Carbamidomethyl (C)]GIIGLSASI_.2	2.12091e-50	442823625	47999546875
S1	210409_EC1_molivotto_S1R1	1	colobanthus	2018-02-02	C_10984		0.14	5988869375	True	1	AVVVHADPDDLGRGGHELSK	_AVVVHADPDDLGRGGHELSK_	_AVVVHADPDDLGRGGHELSK_.3	2.99565e-44	3164946875	343062125
S1	210409_EC1_molivotto_S1R1	1	colobanthus	2018-02-02	C_10984		0.14	5988869375	True	1	AVVVHADPDDLGRGGHELSK	_AVVVHADPDDLGRGGHELSK_	_AVVVHADPDDLGRGGHELSK_.4	1.81486e-18	1819276875	197199203125
S1	210409_EC1_molivotto_S1R1	1	colobanthus	2018-02-02	C_10984		0.14	5988869375	True	1	AVVVHADPDDLGRGGHELSK	_AVVVHADPDDLGRGGHELSK_	_AVVVHADPDDLGRGGHELSK_.2	7.644e-18	841914375	91258703125
S1	210409_EC1_molivotto_S1R1	1	colobanthus	2018-02-02	C_10988		10.9%	134787158203125	False	1	FVNGKPAGVEAK	_FVNGKPAGVEAK_	_FVNGKPAGVEAK_.2	4.12228e-42	704476	7636116875
S1	210409_EC1_molivotto_S1R1	1	colobanthus	2018-02-02	C_10988		10.9%	134787158203125	False	1	FVNGKPAGVEAK	_FVNGKPAGVEAK_	_FVNGKPAGVEAK_.3	1.53477e-43	3526046875	38220328125
S1	210409_EC1_molivotto_S1R1	1	colobanthus	2018-02-02	C_10988		10.9%	134787158203125	False	1	SKDGSNGTATFR	_SKDGSNGTATFR_	_SKDGSNGTATFR_.2	3.65591e-43	4393749375	47625728125
S1	210409_EC1_molivotto_S1R1	1	colobanthus	2018-02-02	C_10988		10.9%	134787158203125	False	1	SKDGSNGTATFR	_SKDGSNGTATFR_	_SKDGSNGTATFR_.3	1.3905e-38	68208296875	73933890625
S1	210409_EC1_molivotto_S1R1	1	colobanthus	2018-02-02	C_10988		10.9%	134787158203125	False	0	DGSNGTATFR	_DGSNGTATFR_	_DGSNGTATFR_.2	2.5799e-55	40706371875	44123378125
S1	210409_EC1_molivotto_S1R1	1	colobanthus	2018-02-02	C_10988		10.9%	134787158203125	False	0	YSNANGLQFIK	_YSNANGLQFIK_	_YSNANGLQFIK_.2	1.10608e-53	391769875	424656125
S1	210409_EC1_molivotto_S1R1	1	colobanthus	2018-02-02	C_10988		10.9%	134787158203125	False	0	PAGVEAK	_PAGVEAK_	_PAGVEAK_.1	3.28093e-10	1225992578125	132890576171875
S1	210409_EC1_molivotto_S1R1	1	colobanthus	2018-02-02	C_10988		10.9%	134787158203125	True	0	PAIQFIQGVDELTIPDVR	_PAIQFIQGVDELTIPDVR_	_PAIQFIQGVDELTIPDVR_.3	1.3814e+09	134787158203125	1461015625
S1	210409_EC1_molivotto_S1R1	1	colobanthus	23-Feb-2018;23-Feb-2018;14-Feb-2018	C_109929;C_128260;C_43792		3.5%;2.7%;2.2%	NaN	False	0	AHLMEIQINGGSIADK	_AHLMEIQINGGSIADK_	_AHLMEIQINGGSIADK_.3	1.20716e+09	4114769921875	44601.75
S1	210409_EC1_molivotto_S1R1	1	colobanthus	23-Feb-2018;23-Feb-2018;14-Feb-2018	C_109929;C_128260;C_43792		3.5%;2.7%;2.2%	NaN	False	0	AHLMEIQINGGSIADK	_AHLMEIQINGGSIADK_	_AHLMEIQINGGSIADK_.2	4.30749	16845033203125	1825905078125
S1	210409_EC1_molivotto_S1R1	1	colobanthus	23-Feb-2018;23-Feb-2018;14-Feb-2018	C_109929;C_128260;C_43792		3.5%;2.7%;2.2%	NaN	False	0	AGQDGYHHR	_AGQDGYHHR_	_AGQDGYHHR_.2	6.71825e-46	3750348046875	40651625
S1	210409_EC1_molivotto_S1R1	1	colobanthus	2018-02-23	C_109938		2.1%	112409560546875	True	0	IPFAFLEDIHQR	_IPFAFLEDIHQR_	_IPFAFLEDIHQR_.3	0.000141884776139343	112409560546875	12184552734375
S1	210409_EC1_molivotto_S1R1	1	colobanthus	2018-02-02	C_10994		19.8%	103685.75	False	0	VAAAEHISQFNEEAR	_VAAAEHISQFNEEAR_	_VAAAEHISQFNEEAR_.2	3.47397e-50	166451875	180424296875
S1	210409_EC1_molivotto_S1R1	1	colobanthus	2018-02-02	C_10994		19.8%	103685.75	False	0	VAAAEHISQFNEEAR	_VAAAEHISQFNEEAR_	_VAAAEHISQFNEEAR_.3	5.19228e-40	181998640625	197276109375
S1	210409_EC1_molivotto_S1R1	1	colobanthus	2018-02-02	C_10994		19.8%	103685.75	True	1	LYLSEQTDGSVPNTLVIANCEIVKPR	_LYLSEQTDGSVPNTLVIANC[Carbamidomethyl (C)]EIVKPR_	_LYLSEQTDGSVPNTLVIANC[Carbamidomethyl (C)]EIVKPR_.3	1.91274e-49	203314109375	220380859375
S1	210409_EC1_molivotto_S1R1	1	colobanthus	2018-02-02	C_10994		19.8%	103685.75	False	0	QNGESPSLGPR	_QNGESPSLGPR_	_QNGESPSLGPR_.2	3.88645e-37	10997203125	1192033828125
S1	210409_EC1_molivotto_S1R1	1	colobanthus	2018-02-02	C_10994		19.8%	103685.75	True	0	WGPQIEQATYK	_WGPQIEQATYK_	_WGPQIEQATYK_.2	1.2278e-19	99396625	107740.25
S1	210409_EC1_molivotto_S1R1	1	colobanthus	2018-02-02	C_10994		19.8%	103685.75	False	0	EPYVLSGGK	_EPYVLSGGK_	_EPYVLSGGK_.2	2.35621e-25	447423046875	4849809765625
S1	210409_EC1_molivotto_S1R1	1	colobanthus	2018-02-02	C_10994		19.8%	103685.75	False	0	AEGSGGTTIVK	_AEGSGGTTIVK_	_AEGSGGTTIVK_.2	4.51629e+09	785790087890625	85175146484375
S1	210409_EC1_molivotto_S1R1	1	colobanthus	2018-02-02	C_10994		19.8%	103685.75	True	0	THVAGCTPK	_THVAGC[Carbamidomethyl (C)]TPK_	_THVAGC[Carbamidomethyl (C)]TPK_.2	2.12137e+09	121833798828125	132060859375
S1	210409_EC1_molivotto_S1R1	1	colobanthus	2018-02-02	C_10994		19.8%	103685.75	True	0	THVAGCTPK	_THVAGC[Carbamidomethyl (C)]TPK_	_THVAGC[Carbamidomethyl (C)]TPK_.1	3.25088e+07	4509626953125	4888177734375
S1	210409_EC1_molivotto_S1R1	1	colobanthus	2018-02-02	C_10994		19.8%	103685.75	False	1	EPYVLSGGKDR	_EPYVLSGGKDR_	_EPYVLSGGKDR_.2	2.6236e-11	5789599609375	627559453125
S1	210409_EC1_molivotto_S1R1	1	colobanthus	2018-02-02	C_10994		19.8%	103685.75	False	0	ENAEFALAMCPK	_ENAEFALAMC[Carbamidomethyl (C)]PK_	_ENAEFALAMC[Carbamidomethyl (C)]PK_.2	4.59393e-34	3538044140625	38350375
S1	210409_EC1_molivotto_S1R1	1	colobanthus	2018-02-02	C_10994		19.8%	103685.75	False	0	GIFEGHDDTVEDVQFCPK	_GIFEGHDDTVEDVQFC[Carbamidomethyl (C)]PK_	_GIFEGHDDTVEDVQFC[Carbamidomethyl (C)]PK_.2	5.17049e-22	27151671875	29430857421875
S1	210409_EC1_molivotto_S1R1	1	colobanthus	2018-02-02	C_10994		19.8%	103685.75	False	0	GIFEGHDDTVEDVQFCPK	_GIFEGHDDTVEDVQFC[Carbamidomethyl (C)]PK_	_GIFEGHDDTVEDVQFC[Carbamidomethyl (C)]PK_.3	0.00637347337639613	1	0.779045104980469
S1	210409_EC1_molivotto_S1R1	1	colobanthus	2018-02-02	C_10994		19.8%	103685.75	False	1	MSDLIYRPEDEVLAELEQFK	_M[Oxidation (M)]SDLIYRPEDEVLAELEQFK_	_M[Oxidation (M)]SDLIYRPEDEVLAELEQFK_.3	2.7243e-46	2938816015625	31855083984375
S1	210409_EC1_molivotto_S1R1	1	colobanthus	2018-02-02	C_10994		19.8%	103685.75	False	1	MSDLIYRPEDEVLAELEQFK	_MSDLIYRPEDEVLAELEQFK_	_MSDLIYRPEDEVLAELEQFK_.3	1.9402e+08	155814482421875	168893984375
S1	210409_EC1_molivotto_S1R1	1	colobanthus	2018-02-02	C_10999		0.18	3225047.25	True	0	VLADATQSGFGSK	_VLADATQSGFGSK_	_VLADATQSGFGSK_.2	8.93055e-56	7757944	8409167
S1	210409_EC1_molivotto_S1R1	1	colobanthus	2018-02-02	C_10999		0.18	3225047.25	True	0	SGHAPTSMGELMSSAK	_SGHAPTSMGELMSSAK_	_SGHAPTSMGELMSSAK_.2	6.6727e-56	2015709125	2184913.25
S1	210409_EC1_molivotto_S1R1	1	colobanthus	2018-02-02	C_10999		0.18	3225047.25	True	0	SGHAPTSMGELMSSAK	_SGHAPTSMGELMSSAK_	_SGHAPTSMGELMSSAK_.3	5.10646e-51	1710472875	1854054.75
S1	210409_EC1_molivotto_S1R1	1	colobanthus	2018-02-02	C_10999		0.18	3225047.25	True	0	SGHAPTSMGELMSSAK	_SGHAPTSM[Oxidation (M)]GELMSSAK_	_SGHAPTSM[Oxidation (M)]GELMSSAK_.3	4.47292e-41	90116875	9768153125
S1	210409_EC1_molivotto_S1R1	1	colobanthus	2018-02-02	C_10999		0.18	3225047.25	True	0	SGHAPTSMGELMSSAK	_SGHAPTSMGELM[Oxidation (M)]SSAK_	_SGHAPTSMGELM[Oxidation (M)]SSAK_.3	1.12381e-16	943011484375	102217046875
S1	210409_EC1_molivotto_S1R1	1	colobanthus	2018-02-02	C_10999		0.18	3225047.25	True	0	SGHAPTSMGELMSSAK	_SGHAPTSM[Oxidation (M)]GELM[Oxidation (M)]SSAK_	_SGHAPTSM[Oxidation (M)]GELM[Oxidation (M)]SSAK_.3	5305.72	36964	40066859375
S1	210409_EC1_molivotto_S1R1	1	colobanthus	2018-02-02	C_10999		0.18	3225047.25	True	0	SGHAPTSMGELMSSAK	_SGHAPTSM[Oxidation (M)]GELM[Oxidation (M)]SSAK_	_SGHAPTSM[Oxidation (M)]GELM[Oxidation (M)]SSAK_.2	6.43265e-29	775413671875	8405040625
S1	210409_EC1_molivotto_S1R1	1	colobanthus	2018-02-02	C_10999		0.18	3225047.25	True	0	SGHAPTSMGELMSSAK	_SGHAPTSMGELM[Oxidation (M)]SSAK_	_SGHAPTSMGELM[Oxidation (M)]SSAK_.2	1.74428e-14	2916133203125	3160921484375
S1	210409_EC1_molivotto_S1R1	1	colobanthus	2018-02-02	C_10999		0.18	3225047.25	True	0	SGHAPTSMGELMSSAK	_SGHAPTSM[Oxidation (M)]GELMSSAK_	_SGHAPTSM[Oxidation (M)]GELMSSAK_.2	2.26224e-42	348348359375	3775896875
S1	210409_EC1_molivotto_S1R1	1	colobanthus	2018-02-02	C_10999		0.18	3225047.25	True	0	YGSGSADATPAPPAVVK	_YGSGSADATPAPPAVVK_	_YGSGSADATPAPPAVVK_.2	6.50579e-56	645098	6992493125
S1	210409_EC1_molivotto_S1R1	1	colobanthus	2018-02-02	C_10999		0.18	3225047.25	True	1	LDDTTGVGQYVDKAEDYLHK	_LDDTTGVGQYVDKAEDYLHK_	_LDDTTGVGQYVDKAEDYLHK_.4	1.02921e-30	36916578125	4001545703125
S1	210409_EC1_molivotto_S1R1	1	colobanthus	2018-02-02	C_10999		0.18	3225047.25	True	1	LDDTTGVGQYVDKAEDYLHK	_LDDTTGVGQYVDKAEDYLHK_	_LDDTTGVGQYVDKAEDYLHK_.3	1.12178e-36	1125720078125	122021609375
S1	210409_EC1_molivotto_S1R1	1	colobanthus	2018-02-02	C_10999		0.18	3225047.25	True	1	LDDTTGVGQYVDKAEDYLHK	_LDDTTGVGQYVDKAEDYLHK_	_LDDTTGVGQYVDKAEDYLHK_.2	0.00205560443922432	1	0.447189331054688
S1	210409_EC1_molivotto_S1R1	1	colobanthus	2018-02-02	C_10999		0.18	3225047.25	True	2	TYGKLDDTTGVGQYVDKAEDYLHK	_TYGKLDDTTGVGQYVDKAEDYLHK_	_TYGKLDDTTGVGQYVDKAEDYLHK_.4	3.25268e-48	89831859375	9737259375
S1	210409_EC1_molivotto_S1R1	1	colobanthus	2018-02-02	C_10999		0.18	3225047.25	True	2	TYGKLDDTTGVGQYVDKAEDYLHK	_TYGKLDDTTGVGQYVDKAEDYLHK_	_TYGKLDDTTGVGQYVDKAEDYLHK_.3	6.38863e-16	2064124609375	223739296875
S1	210409_EC1_molivotto_S1R1	1	colobanthus	2018-02-02	C_11003;C_7141		20.1%;20.5%	NaN	False	1	TATVPDELCKR	_TATVPDELC[Carbamidomethyl (C)]KR_	_TATVPDELC[Carbamidomethyl (C)]KR_.2	4.73957e-57	2352100	2549541.75
S1	210409_EC1_molivotto_S1R1	1	colobanthus	2018-02-02	C_11003;C_7141		20.1%;20.5%	NaN	False	1	TATVPDELCKR	_TATVPDELC[Carbamidomethyl (C)]KR_	_TATVPDELC[Carbamidomethyl (C)]KR_.3	1.39192e-55	2013983875	2183043.25
S1	210409_EC1_molivotto_S1R1	1	colobanthus	2018-02-02	C_11003;C_7141		20.1%;20.5%	NaN	False	0	ALPTESEPQPK	_ALPTESEPQPK_	_ALPTESEPQPK_.2	4.03424e-50	2633133.75	2854166.25
S1	210409_EC1_molivotto_S1R1	1	colobanthus	2018-02-02	C_11003;C_7141		20.1%;20.5%	NaN	False	0	LWATNEVR	_LWATNEVR_	_LWATNEVR_.2	2.4751e-56	2613581.5	2832972.75
S1	210409_EC1_molivotto_S1R1	1	colobanthus	2018-02-02	C_11003;C_7141		20.1%;20.5%	NaN	False	0	DTTLNGGVEQMYTEMASR	_DTTLNGGVEQMYTEMASR_	_DTTLNGGVEQMYTEMASR_.2	7.29873e-56	1337651875	1449938
S1	210409_EC1_molivotto_S1R1	1	colobanthus	2018-02-02	C_11003;C_7141		20.1%;20.5%	NaN	False	0	DTTLNGGVEQMYTEMASR	_DTTLNGGVEQMYTEMASR_	_DTTLNGGVEQMYTEMASR_.3	6.48676e-15	1079559140625	11701803125
S1	210409_EC1_molivotto_S1R1	1	colobanthus	2018-02-02	C_11003;C_7141		20.1%;20.5%	NaN	False	0	DTTLNGGVEQMYTEMASR	_DTTLNGGVEQM[Oxidation (M)]YTEM[Oxidation (M)]ASR_	_DTTLNGGVEQM[Oxidation (M)]YTEM[Oxidation (M)]ASR_.2	6.52686e-05	17325576171875	1877993359375
S1	210409_EC1_molivotto_S1R1	1	colobanthus	2018-02-02	C_11003;C_7141		20.1%;20.5%	NaN	False	0	APCIQIIK	_APC[Carbamidomethyl (C)]IQIIK_	_APC[Carbamidomethyl (C)]IQIIK_.2	5.26075e-53	973675375	1055408375
S1	210409_EC1_molivotto_S1R1	1	colobanthus	2018-02-02	C_11003;C_7141		20.1%;20.5%	NaN	False	0	APCIQIIK	_APC[Carbamidomethyl (C)]IQIIK_	_APC[Carbamidomethyl (C)]IQIIK_.1	4.56105e-52	189333359375	20522653125
S1	210409_EC1_molivotto_S1R1	1	colobanthus	2018-02-02	C_11003;C_7141		20.1%;20.5%	NaN	False	0	FHQYQIVGR	_FHQYQIVGR_	_FHQYQIVGR_.2	3.54097e-54	759208.75	8229388125
S1	210409_EC1_molivotto_S1R1	1	colobanthus	2018-02-02	C_11003;C_7141		20.1%;20.5%	NaN	False	0	FHQYQIVGR	_FHQYQIVGR_	_FHQYQIVGR_.3	4.35831e-47	250541109375	27157221875
S1	210409_EC1_molivotto_S1R1	1	colobanthus	2018-02-02	C_11003;C_7141		20.1%;20.5%	NaN	False	0	FHQYQIVGR	_FHQYQIVGR_	_FHQYQIVGR_.1	4.69553e+09	94365537109375	1022868359375
S1	210409_EC1_molivotto_S1R1	1	colobanthus	2018-02-02	C_11003;C_7141		20.1%;20.5%	NaN	False	0	NYGIWLR	_NYGIWLR_	_NYGIWLR_.2	7.19441e-56	719265.75	779642875
S1	210409_EC1_molivotto_S1R1	1	colobanthus	2018-02-02	C_11003;C_7141		20.1%;20.5%	NaN	False	0	NYGIWLR	_NYGIWLR_	_NYGIWLR_.1	3.06634e-15	4508437890625	4886888671875
S1	210409_EC1_molivotto_S1R1	1	colobanthus	2018-02-02	C_11003;C_7141		20.1%;20.5%	NaN	False	1	SNGQILATNEIYEKNPTTIK	_SNGQILATNEIYEKNPTTIK_	_SNGQILATNEIYEKNPTTIK_.3	1.05672e-40	36101771875	39132253125
S1	210409_EC1_molivotto_S1R1	1	colobanthus	2018-02-02	C_11003;C_7141		20.1%;20.5%	NaN	False	1	SNGQILATNEIYEKNPTTIK	_SNGQILATNEIYEKNPTTIK_	_SNGQILATNEIYEKNPTTIK_.2	9.4755e-54	1291673671875	14001003125
S1	210409_EC1_molivotto_S1R1	1	colobanthus	2018-02-02	C_11003;C_7141		20.1%;20.5%	NaN	False	0	TATVPDELCK	_TATVPDELC[Carbamidomethyl (C)]K_	_TATVPDELC[Carbamidomethyl (C)]K_.2	1.66756e-33	25788590625	2795335625
S1	210409_EC1_molivotto_S1R1	1	colobanthus	2018-02-02	C_11003;C_7141		20.1%;20.5%	NaN	False	0	TATVPDELCK	_TATVPDELC[Carbamidomethyl (C)]K_	_TATVPDELC[Carbamidomethyl (C)]K_.1	1.81749e-33	4129688671875	447634609375
S1	210409_EC1_molivotto_S1R1	1	colobanthus	2018-02-02	C_11003;C_7141		20.1%;20.5%	NaN	False	2	KSNGQILATNEIYEKNPTTIK	_KSNGQILATNEIYEKNPTTIK_	_KSNGQILATNEIYEKNPTTIK_.4	7.97522e-47	113242625	1227485234375
S1	210409_EC1_molivotto_S1R1	1	colobanthus	2018-02-02	C_11003;C_7141		20.1%;20.5%	NaN	False	2	KSNGQILATNEIYEKNPTTIK	_KSNGQILATNEIYEKNPTTIK_	_KSNGQILATNEIYEKNPTTIK_.3	2.24373e-16	1259884296875	136564.25
S1	210409_EC1_molivotto_S1R1	1	colobanthus	2018-02-02	C_11003;C_7141		20.1%;20.5%	NaN	False	0	TGYHNMYK	_TGYHNMYK_	_TGYHNMYK_.2	2.52415e-28	134379921875	145660140625
S1	210409_EC1_molivotto_S1R1	1	colobanthus	2018-02-02	C_11003;C_7141		20.1%;20.5%	NaN	False	0	TGYHNMYK	_TGYHNMYK_	_TGYHNMYK_.1	6.06825e-39	7745796875	839600078125
S1	210409_EC1_molivotto_S1R1	1	colobanthus	2018-02-02	C_11003;C_7141		20.1%;20.5%	NaN	False	0	TGYHNMYK	_TGYHNM[Oxidation (M)]YK_	_TGYHNM[Oxidation (M)]YK_.2	0.000347857754127914	336825512695313	365099584960938
S1	210409_EC1_molivotto_S1R1	1	colobanthus	2018-02-02	C_11003;C_7141		20.1%;20.5%	NaN	False	0	TGYHNMYK	_TGYHNM[Oxidation (M)]YK_	_TGYHNM[Oxidation (M)]YK_.1	4.5517e+07	436590673828125	473239306640625
S1	210409_EC1_molivotto_S1R1	1	colobanthus	2018-02-02	C_11003;C_7141		20.1%;20.5%	NaN	False	0	SNGQILATNEIYEK	_SNGQILATNEIYEK_	_SNGQILATNEIYEK_.2	2.48116e-43	146930625	159264390625
S1	210409_EC1_molivotto_S1R1	1	colobanthus	2018-02-02	C_11003;C_7141		20.1%;20.5%	NaN	False	1	KSNGQILATNEIYEK	_KSNGQILATNEIYEK_	_KSNGQILATNEIYEK_.3	587717	31412330078125	3404916796875
S1	210409_EC1_molivotto_S1R1	1	colobanthus	2018-02-02	C_11003;C_7141		20.1%;20.5%	NaN	False	1	KSNGQILATNEIYEK	_KSNGQILATNEIYEK_	_KSNGQILATNEIYEK_.2	9.71055e-37	20817658203125	22565150390625
S1	210409_EC1_molivotto_S1R1	1	colobanthus	2018-02-02	C_11003;C_7141		20.1%;20.5%	NaN	False	1	VRAPCIQIIK	_VRAPC[Carbamidomethyl (C)]IQIIK_	_VRAPC[Carbamidomethyl (C)]IQIIK_.3	4.7688e-25	148063828125	16049271484375
S1	210409_EC1_molivotto_S1R1	1	colobanthus	2018-02-02	C_11003;C_7141		20.1%;20.5%	NaN	False	1	IKFPMVFK	_IKFPMVFK_	_IKFPMVFK_.2	0.00369410302526475	4024166796875	436196640625
S1	210409_EC1_molivotto_S1R1	1	colobanthus	2018-02-02	C_11006		5.4%	1302490625	True	0	IIQQAVFNELCK	_IIQQAVFNELC[Carbamidomethyl (C)]K_	_IIQQAVFNELC[Carbamidomethyl (C)]K_.2	8.04869e+07	1694840625	183711015625
S1	210409_EC1_molivotto_S1R1	1	colobanthus	2018-02-02	C_11006		5.4%	1302490625	False	0	GGGALSAVAATK	_GGGALSAVAATK_	_GGGALSAVAATK_.2	4.22254e+07	1647454296875	178574609375
S1	210409_EC1_molivotto_S1R1	1	colobanthus	2018-02-02	C_11006		5.4%	1302490625	True	1	ILDAGKPSFTPK	_ILDAGKPSFTPK_	_ILDAGKPSFTPK_.2	0.000672320576031091	91014052734375	986540234375
S1	210409_EC1_molivotto_S1R1	1	colobanthus	2018-02-02	C_11006		5.4%	1302490625	False	0	AGAFDQLK	_AGAFDQLK_	_AGAFDQLK_.2	0.00133371869842591	620696630859375	672799609375
S1	210409_EC1_molivotto_S1R1	1	colobanthus	2018-02-02	C_11007		2.1%	3548727734375	False	0	CAIDTLK	_C[Carbamidomethyl (C)]AIDTLK_	_C[Carbamidomethyl (C)]AIDTLK_.2	4.5516e-46	5290939375	5735075625
S1	210409_EC1_molivotto_S1R1	1	colobanthus	2018-02-02	C_11007		2.1%	3548727734375	True	0	GGACPINTLK	_GGAC[Carbamidomethyl (C)]PINTLK_	_GGAC[Carbamidomethyl (C)]PINTLK_.2	1.94987e-44	6540855078125	70899125
S1	210409_EC1_molivotto_S1R1	1	colobanthus	2018-02-02	C_11007		2.1%	3548727734375	True	0	GGACPINTLK	_GGAC[Carbamidomethyl (C)]PINTLK_	_GGAC[Carbamidomethyl (C)]PINTLK_.1	0.000503042912712381	556600390625	60332294921875
S1	210409_EC1_molivotto_S1R1	1	colobanthus	2018-02-02	C_11008		1.1%	1377893	True	0	GGVCPINTLK	_GGVC[Carbamidomethyl (C)]PINTLK_	_GGVC[Carbamidomethyl (C)]PINTLK_.2	1.27735e-57	2496336.25	2705885.5
S1	210409_EC1_molivotto_S1R1	1	colobanthus	2018-02-02	C_11008		1.1%	1377893	True	0	GGVCPINTLK	_GGVC[Carbamidomethyl (C)]PINTLK_	_GGVC[Carbamidomethyl (C)]PINTLK_.1	2.13199e-52	259449734375	28122865625
S1	210409_EC1_molivotto_S1R1	1	colobanthus	2018-02-02	C_11009;C_18476;C_9315		5.2%;4.6%;4.9%	NaN	False	0	LYQFEPVR	_LYQFEPVR_	_LYQFEPVR_.2	6.68337e-32	8271790625	896614765625
S1	210409_EC1_molivotto_S1R1	1	colobanthus	2018-02-02	C_11009;C_18476;C_9315		5.2%;4.6%;4.9%	NaN	False	1	TVVAEAINVEGVALDKFLEQK	_TVVAEAINVEGVALDKFLEQK_	_TVVAEAINVEGVALDKFLEQK_.3	1.64402e-28	20146568359375	218377265625
S1	210409_EC1_molivotto_S1R1	1	colobanthus	2018-02-02	C_11014		2.3%	350684790039063	True	0	EAFLSEEEFQTIFGITK	_EAFLSEEEFQTIFGITK_	_EAFLSEEEFQTIFGITK_.2	0.00152213743312526	350684790039063	380122241210938
S1	210409_EC1_molivotto_S1R1	1	colobanthus	2018-02-02	C_11015		14.2%	NaN	False	0	EGFYQLPR	_EGFYQLPR_	_EGFYQLPR_.2	9.94162e-54	281241.75	30484996875
S1	210409_EC1_molivotto_S1R1	1	colobanthus	2018-02-02	C_11015		14.2%	NaN	False	0	SENPVTGIDFK	_SENPVTGIDFK_	_SENPVTGIDFK_.2	2.81209e-19	707742421875	767152265625
S1	210409_EC1_molivotto_S1R1	1	colobanthus	2018-02-02	C_11015		14.2%	NaN	False	1	AKSENPVTGIDFK	_AKSENPVTGIDFK_	_AKSENPVTGIDFK_.3	2.59635e-20	3235328515625	35069109375
S1	210409_EC1_molivotto_S1R1	1	colobanthus	2018-02-02	C_11015		14.2%	NaN	False	1	AKSENPVTGIDFK	_AKSENPVTGIDFK_	_AKSENPVTGIDFK_.2	0.000565179	3911521875	4239865625
S1	210409_EC1_molivotto_S1R1	1	colobanthus	2018-02-02	C_11015		14.2%	NaN	False	1	KPQSPDASPAR	_KPQSPDASPAR_	_KPQSPDASPAR_.2	5.03558	312858359375	339120546875
S1	210409_EC1_molivotto_S1R1	1	colobanthus	2018-02-02	C_11015		14.2%	NaN	False	0	QTAFEIGQK	_QTAFEIGQK_	_QTAFEIGQK_.2	0.000234828	1819664453125	1972412109375
S1	210409_EC1_molivotto_S1R1	1	colobanthus	2018-02-02	C_11015		14.2%	NaN	False	1	WKQDVQK	_WKQDVQK_	_WKQDVQK_.2	2.23192e+07	144225595703125	15633228515625
S1	210409_EC1_molivotto_S1R1	1	colobanthus	2018-02-02	C_11015		14.2%	NaN	False	0	SASIPSSPAENSPSAAK	_SASIPSSPAENSPSAAK_	_SASIPSSPAENSPSAAK_.2	7.80279e+09	37967705078125	411548193359375
S1	210409_EC1_molivotto_S1R1	1	colobanthus	2018-02-02	C_11015		14.2%	NaN	False	0	AAALAALSSALTAEK	_AAALAALSSALTAEK_	_AAALAALSSALTAEK_.2	1.82936e-37	6061071484375	65698546875
S1	210409_EC1_molivotto_S1R1	1	colobanthus	2018-02-02	C_11015		14.2%	NaN	False	0	EAYLSEEEFQTIFGITK	_EAYLSEEEFQTIFGITK_	_EAYLSEEEFQTIFGITK_.2	2.63957e-12	24884873046875	2697377734375
S1	210409_EC1_molivotto_S1R1	1	colobanthus	2018-02-02	C_11016		10.8%	207481640625	False	0	YGQEGYGR	_YGQEGYGR_	_YGQEGYGR_.2	1.00625e-21	3875928125	4201284375
S1	210409_EC1_molivotto_S1R1	1	colobanthus	2018-02-02	C_11016		10.8%	207481640625	False	0	YGQEGYGR	_YGQEGYGR_	_YGQEGYGR_.1	5.01263e-38	2150333984375	23308388671875
S1	210409_EC1_molivotto_S1R1	1	colobanthus	2018-02-02	C_11016		10.8%	207481640625	True	0	APAQEYGSGYGR	_APAQEYGSGYGR_	_APAQEYGSGYGR_.2	1.29634e-54	41922228125	45441296875
[truncated: 367,082+ more rows]
