# Supplementary material for: Environmental Signals Act as a Driving Force for Metabolic and Defense Responses in the Antarctic Plant Colobanthus quitensis
Source: Plants (Basel). 2022 Nov 21;11(22):3176. doi: 10.3390/plants11223176 (PMC9695728; doi:10.3390/plants11223176)
Supplement: Supplementary file 1 [file plants-11-03176-s001.zip › plants-2004977-supplementary/Supplementary/Table S2.xlsx]

## Sheet: upregulated  S2 vs S1
Table 2S. List of differentially expressed proteins upregulated in Site 2 versus Site 1
Protein ID	Protein description	log2 FC	p-value	Arabidopsis ortholog (TAIR code)	TAIR protein description
gi|297843008|ref|XP_002889385.1|	PDH-E1 alpha [Arabidopsis lyrata subsp. lyrata] >gi|297335227|gb|EFH65644.1|	13.0152	0.00719855561829483	AT1G01090	PDH-E1 ALPHA, pyruvate dehydrogenase E1 alpha
gi|1781326|emb|CAA71490.1|	peroxidase [Spinacia oleracea]	2.14065	0.00381236226369106	AT1G71695	Peroxidase superfamily protein
gi|15235383|ref|NP_192984.1|	azelaic acid induced 1 [Arabidopsis thaliana] >gi|4725946|emb|CAB41717.1| pEARLI 1-like protein [Arabidopsis thaliana] >gi|7267949|emb|CAB78290.1	1.74934	0.0128021850383103	AT4G12470	AZI1, azelaic acid induced 1
gi|255582407|ref|XP_002531992.1|	Rhicadhesin receptor precursor, putative [Ricinus communis] >gi|223528351|gb|EEF30391.1|	1.6602	0.0247541497179436	AT5G39150	RmlC-like cupins superfamily protein
"GeneID:110702409 protein_id="XP_021735803.1	PREDICTED: Chenopodium quinoa puromycin-sensitive aminopeptidase-like (LOC110702409), transcript variant X3, mRNA	1.58104	0.00290076725639189	AT1G63770	Peptidase M1 family protein
"GeneID:830124"	Mitochondrial Inner membrane protein Mitofilin MICOS complex subunit	1.55804	0.0464274292984369	AT4G39690	Mitochondrial inner membrane protein Mitofilin (InterPro:IPR019133)
gi|297850558|ref|XP_002893160.1|	VHS domain-containing protein [Arabidopsis lyrata subsp. lyrata] >gi|297339002|gb|EFH69419.1|	1.54177	0.00453119162174899	AT1G21380	Target of Myb protein 1
gi|317106730|dbj|BAJ53226.1|	Eukaryotic aspartyl protease family protein [Arabidopsis thaliana]	1.53094	0.011430504219752	AT2G35615	Eukaryotic aspartyl protease family protein
"GeneID:104889966" protein_id="XP_010673613.1"	PREDICTED: Beta vulgaris subsp. vulgaris ADP,,ATP carrier protein, mitochondrial (LOC104889966), mRNA Sequence ID: XM_010675311.1	1.52021	0.00507706859354474	AT5G13490	AAC2, ADP/ATP carrier 2
gi|255566010|ref|XP_002523993.1|	Aspartic proteinase nepenthesin-1 precursor, putative [Ricinus communis] >gi|223536720|gb|EEF38361.1|	1.45053	0.00800490252846389	AT1G31450	Eukaryotic aspartyl protease family protein
gi|26986106|emb|CAD27443.1|	vacuolar ATPase subunit B [Mesembryanthemum crystallinum]	1.45036	0.0420467637680948	AT1G20260	ATPase, V1 complex, subunit B protein
gi|255564156|ref|XP_002523075.1|	beta-glucosidase, putative [Ricinus communis] >gi|223537637|gb|EEF39260.1|	1.41665	0.00773513554756761	AT1G02850	BGLU11, beta glucosidase 11
gi|313474116|dbj|BAJ40868.1|	transcriptional factor MYB-3 [Coptis japonica]	1.3725	0.0152081942419775	AT5G47390	myb-like transcription factor family protein
gi|255570053|ref|XP_002525989.1|	Desacetoxyvindoline 4-hydroxylase, putative [Ricinus communis] >gi|223534721|gb|EEF36413.1|	1.36974	0.0174298685414558	AT1G03410	2A6, 2-oxoglutarate (2OG) and Fe(II)-dependent oxygenase superfamily protein
gi|255553833|ref|XP_002517957.1|	o-methyltransferase, putative [Ricinus communis] >gi|223542939|gb|EEF44475.1|	1.28709	0.0444333827076316	AT1G77530	O-methyltransferase family protein
gi|110800812 protein_id="XP_021861829.1"	PREDICTED: Spinacia oleracea putative phosphatidylglycerol/phosphatidylinositol transfer protein DDB_G0282179 (LOC110800812), mRNA	1.20029	0.00985960080993111	AT3G11780	MD-2-related lipid recognition domain-containing protein / ML domain-containing protein
gi|218194089|gb|EEC76516.1|	hypothetical protein OsI_14296 [Oryza sativa Indica Group]	1.18994	0.00282380442292352	AT2G43120	RmlC-like cupins superfamily protein
gi|1168935|sp|P42820.1|	RecName: Full=Acidic endochitinase SP2	1.14675	0.0488814109314259	AT3G54420	ATCHITIV, ATEP3, CHIV, EP3, homolog of carrot EP3-3 chitinase
gi|12231178|dbj|BAB20972.1|	aspartic proteinase 4 [Nepenthes alata]	1.12979	0.0171055990631646	AT1G11910	APA1, ATAPA1, aspartic proteinase A1
NCBI Ref Seq: XP_021668844.1	PREDICTED: Hevea brasiliensis stress-induced protein KIN2-like (LOC110656417), mRNA	1.10023	0.000131408420243471	AT5G38760	Late embryogenesis abundant protein (LEA) family protein
gi|15233455|ref|NP_194641.1|	3-hydroxyisobutyrate dehydrogenase [Arabidopsis thaliana] >gi|13877869|gb|AAK44012.1|	1.08778	0.0473176743970497	AT4G29120	6-phosphogluconate dehydrogenase family protein
gi|255543555|ref|XP_002512840.1|	lysosomal alpha-mannosidase, putative [Ricinus communis] >gi|223547851|gb|EEF49343.1|	1.06109	0.0497331413580537	AT5G13980	Glycosyl hydrolase family 38 protein
"GeneID:837345"	arogenate dehydratase 6 [Arabidopsis thaliana]	1.06107	0.0311731861299204	AT1G08250	ADT6, arogenate dehydratase 6
gi|255564910|ref|XP_002523448.1|	cysteine protease, putative [Ricinus communis] >gi|223537276|gb|EEF38907.1|	1.05115	0.0466699158978511	AT5G45890	SAG12, senescence-associated gene 12
gi|134672|sp|P11796.1|SODM_NICPL	RecName: Full=Superoxide dismutase [Mn], mitochondrial	1.03487	0.00968978689035332	AT3G10920	ATMSD1, MEE33, MSD1, manganese superoxide dismutase 1
gi|290782541|gb|ADD62404.1|	fatty omega-hydroxyacid/fatty alcohol 0-hydroxycinnamoyl transferase 1 [Quercus suber]	1.02267	0.0146143654336712	AT5G41040	HXXXD-type acyl-transferase family protein
gi|33149683|gb|AAP96921.1|	alcohol dehydrogenase [Dianthus caryophyllus]	1.01584	0.00402196148914166	AT1G77120	ADH, ADH1, ATADH, ATADH1, alcohol dehydrogenase 1
gi|11386886|sp|Q9SEK3.1|HXK1_SPIOL	RecName: Full=Hexokinase-1	0.995274	0.0412443704681565	AT4G29130	ATHXK1, GIN2, HXK1, hexokinase 1
gi|255561929|ref|XP_002521973.1|	cell division control protein, putative [Ricinus communis] >gi|223538777|gb|EEF40377.1	0.987017	0.0258149937889314	AT1G09770	ATCDC5, ATMYBCDC5, CDC5, cell division cycle 5
gi|226503041|ref|NP_001149268.1|	ras-related protein Rab-18 [Zea mays] >gi|195625924|gb|ACG34792.1|	0.980214	0.0413729647147575	AT1G43890	ATRAB-C1, ATRAB18, ATRABC1, RAB18, RAB18-1, RABC1, RAB GTPASE HOMOLOG B18
gi|291621317|dbj|BAI94496.1|	lipid transfer protein [Dianthus caryophyllus]	0.935457	0.0112206468806736	AT5G59320	LTP3, lipid transfer protein 3
gi|255536823|ref|XP_002509478.1|	guanine nucleotide-binding protein beta, putative [Ricinus communis] >gi|223549377|gb|EEF50865.1|	0.927644	0.0380192283614215	AT4G34460	AGB1, ATAGB1, ELK4, GTP binding protein beta 1
gi|108742705|gb|ABG01962.1|	phosphoenolpyruvate carboxylase [Sesuvium portulacastrum]	0.903519	0.0208264893669322	AT1G53310	ATPEPC1, ATPPC1, PEPC1, PPC1, phosphoenolpyruvate carboxylase 1
protein_id="XP_021850592.1". GeneID:110790138"	DELETION OF SUV3 SUPPRESSOR 1(I), DSS1(I) Arabidopsis thaliana unknown protein (At1g64750) mRNA, complete cds.	0.899838	0.0494254355832843	AT1G64750	ATDSS1(I), DSS1(I), deletion of SUV3 suppressor 1(I)
gi|255541732|ref|XP_002511930.1|	conserved hypothetical protein [Ricinus communis] >gi|223549110|gb|EEF50599.1|	0.897369	0.0361605295280198	AT2G46170	Reticulon family protein
gi|255581601|ref|XP_002531605.1|	dopamine beta-monooxygenase, putative [Ricinus communis] >gi|223528772|gb|EEF30780.1|	0.891777	0.00703956159916395	AT5G47530	Auxin-responsive family protein
gi|255573722|ref|XP_002527782.1|	Pectinesterase-1 precursor, putative [Ricinus communis] >gi|223532817|gb|EEF34592.1|	0.882018	0.0316687517684783	AT1G23200	Plant invertase/pectin methylesterase inhibitor superfamily
"GeneID:110792816" protein_id="XP_021853329.1"	Spinacia oleracea polygalacturonase inhibitor-like (LOC110792816), mRNA, Sequence ID: XM_021997637.1	0.860485	0.0248746117689544	AT5G06860	ATPGIP1, PGIP1, polygalacturonase inhibiting protein 1
gi|18406468|ref|NP_566011.1|	methylenetetrahydrofolate reductase 2 [Arabidopsis thaliana] >gi|22096355|sp|O80585.2|MTHR2_ARATH	0.842629	0.0244002785493598	AT2G44160	MTHFR2, methylenetetrahydrofolate reductase 2
gi|108709562|gb|ABF97357.1|	Lysyl-tRNA synthetase, putative, expressed [Oryza sativa Japonica Group]	0.839894	0.0260864717722956	AT3G11710	ATKRS-1, lysyl-tRNA synthetase 1
gi|7993732|sp|P82010.1|DFAX2_BETVU	RecName: Full=Defensin-like protein AX2	0.83801	0.0494173521974244	AT2G02120	LCR70, PDF2.1, Scorpion toxin-like knottin superfamily protein
gi|47824946|gb|AAT38720.1|	Putative F-Box protein, identical [Solanum demissum]	0.831314	0.0194390906957363	AT3G06240	F-box family protein
gi|217074662|gb|ACJ85691.1|	calreticulin-3 isoform X1 [Medicago truncatula]	0.826608	0.0166630697860419	AT1G08450	AtCRT3, CRT3, EBS2, PSL1, calreticulin 3
gi|4584556|emb|CAA53545.1|	glucan endo-1,3-beta-D-glucosidase [Beta vulgaris subsp. vulgaris]	0.823204	0.0428863332159607	AT4G16260	Glycosyl hydrolase superfamily protein
gi|255585440|ref|XP_002533414.1|	NADH-ubiquinone oxidoreductase 12 kDa subunit, mitochondrial precursor, putative [Ricinus communis]	0.820247	0.00700163528622479	AT1G49140	Complex I subunit NDUFS6
gi|255566775|ref|XP_002524371.1|	protease Do-like 8, chloroplastic, protease degQ precursor, putative [Ricinus communis] >gi|223536332|gb|EEF37982.1| Protease degQ precursor, putative [Ricinus communis]	0.820216	0.00779613468628518	AT5G39830	DEG8, DEGP8, Trypsin family protein with PDZ domain
gi|6831519|sp|Q05957.1|PDP_DIACA	RecName: Full=Petal death protein	0.814009	0.00579319898910452	AT1G77060	Phosphoenolpyruvate carboxylase family protein
gi|255587337|ref|XP_002534234.1|	pepsin A, putative [Ricinus communis] >gi|223525662|gb|EEF28148.1|	0.786751	0.028498215870574	AT3G52500	Eukaryotic aspartyl protease family protein
gi|2500517|sp|Q40471.1|IF4A9_TOBAC	RecName: Full=Eukaryotic initiation factor 4A-9	0.779716	0.027658121441261	AT1G54270	EIF4A-2, eif4a-2
gi|255584220|ref|XP_002532848.1|	Glucan endo-1,3-beta-glucosidase precursor, putative [Ricinus communis] >gi|223527385|gb|EEF29526.1|	0.773173	0.00353759498464355	AT3G55430	O-Glycosyl hydrolases family 17 protein
gi|255637373|gb|ACU19015.1|	unknown [Glycine max] RNA-binding domain (KH)	0.768808	0.0434273724076839	AT2G38610	RNA-binding KH domain-containing protein
gi|4584556|emb|CAA53545.1|	glucan endo-1,3-beta-D-glucosidase [Beta vulgaris subsp. vulgaris]	0.76524	0.025980620771194	AT3G57240	BG3, beta-1,3-glucanase 3
"GeneID:11429020" protein_id="XP_003624798.1"	PREDICTED: Medicago truncatula dihydrofolate reductase (LOC11429020), mRNA	0.762154	0.0132443385611205	AT4G24380	dihydrofolate reductase; (source:Araport11)
gi|297813541|ref|XP_002874654.1|	hypothetical protein ARALYDRAFT_489930 [Arabidopsis lyrata subsp. lyrata] >gi|297320491|gb|EFH50913.1|	0.757233	0.0206687836912641	AT4G10920	KELP, transcriptional coactivator p15 (PC4) family protein (KELP)
gi|255645951|gb|ACU23464.1|	nuclear encoded CLP protease 5 [arabidopsis]	0.755596	0.0105106314995824	AT1G02560	CLPP5, NCLPP1, NCLPP5, nuclear encoded CLP protease 5
gi|99646745|emb|CAK22424.1|	matrix attachment region binding protein [Beta vulgaris] MAR Binding protein	0.738611	0.0225959058908933	AT3G05060	NOP56-like pre RNA processing ribonucleoprotein
gi|242055755|ref|XP_002457023.1|	hypothetical protein SORBIDRAFT_03g047300 [Sorghum bicolor] >gi|241928998|gb|EES02143.1|	0.71333	0.0363519300036596	AT5G48810	ATB5-B, ATCB5-D, B5 #3, CB5-D, cytochrome B5 isoform D
gi|255629885|gb|ACU15293.1|	NADH:ubiquinone oxidoreductase, 17.2kDa subunit [Arabidopsis thaliana]	0.705504	0.034015355419366	AT3G03100	NADH:ubiquinone oxidoreductase, 17.2kDa subunit
gi|255546271|ref|XP_002514195.1|	Acid phosphatase 1 precursor, putative [Ricinus communis] >gi|223546651|gb|EEF48149.1|	0.70535	0.0257755564579334	AT4G29260	HAD superfamily, subfamily IIIB acid phosphatase
gi|255638384|gb|ACU19503.1|	Gamma interferon inducible lysosomal thiol (GILT)	0.698329	0.0182434130667015	AT5G01580	OSH1, gamma interferon responsive lysosomal thiol (GILT) reductase family protein
gi|297841213|ref|XP_002888488.1|	ATGSR2 [Arabidopsis lyrata subsp. lyrata] >gi|297334329|gb|EFH64747.1|	0.692684	0.0121605614262791	AT1G66200	ATGSR2, GSR2, glutamine synthase clone F11
gi|255548670|ref|XP_002515391.1|	chlorophyll a oxygenase, putative [Ricinus communis] >gi|223545335|gb|EEF46840.1|	0.690325	0.0256298408388577	AT2G24820	TIC55-II, translocon at the inner envelope membrane of chloroplasts 55-II
gi|255570707|ref|XP_002526308.1|	fructose-bisphosphate aldolase, putative [Ricinus communis] >gi|223534389|gb|EEF36097.1|	0.683508	0.00754603299402074	AT2G01140	Aldolase superfamily protein
gi|11994405|dbj|BAB02407.1|	RNA binding (RRM/RBD/RNP motifs) family proteint [Arabidopsis thaliana]	0.679303	0.0271160675859709	AT3G12640	RNA binding (RRM/RBD/RNP motifs) family protein
gi|2654212|gb|AAB91473.1|	heat shock 70 protein [Spinacia oleracea] >gi|2773052|gb|AAB96660.1|	0.67531	0.0248168668445768	AT5G09590	HSC70-5, MTHSC70-2, mitochondrial HSO70 2
gi|30689983|ref|NP_566041.2|	Transketolase [Arabidopsis thaliana] >gi|330255441|gb|AEC10535.1|	0.660852	0.0333701047065578	AT2G45290	Transketolase
gi|253760744|ref|XP_002489003.1|	hypothetical protein SORBIDRAFT_0525s002010 [Sorghum bicolor] >gi|241947360|gb|EES20505.1|	0.655514	0.0122363404387636	AT1G56070	LOS1, Ribosomal protein S5/Elongation factor G/III/V family protein
gi|231970|sp|Q00834.1|CYSK_SPIOL	RecName: Full=Cysteine synthase	0.641149	0.0397426042720804	AT4G14880	ATCYS-3A, CYTACS1, OASA1, OLD3, O-acetylserine (thiol) lyase (OAS-TL) isoform A1
gi|110739787|dbj|BAF01800.1|	pollen-specific protein [Arabidopsis thaliana]	0.638095	0.0474007855191338	AT4G12420	SKU5, Cupredoxin superfamily protein
gi|255561236|ref|XP_002521629.1|	lipid binding protein, putative [Ricinus communis] >gi|223539141|gb|EEF40736.1|	0.632735	0.0149481558880807	AT3G43720	Bifunctional inhibitor/lipid-transfer protein/seed storage 2S albumin superfamily protein
gi|255580704|ref|XP_002531174.1|	Beta vulgaris subsp. vulgaris dirigent protein 22(LOC104906746), mRNA	0.630949	0.0156781533474044	AT1G58170	Disease resistance-responsive (dirigent-like protein) family protein
gi|15865451|emb|CAC82727.1|	monodehydroascorbate reductase [Mesembryanthemum crystallinum]	0.629755	0.0421886006549796	AT3G52880	ATMDAR1, MDAR1, monodehydroascorbate reductase 1
gi|15220604|ref|NP_176961.1|	ABC transporter I family member 17 [Arabidopsis thaliana] >gi|75333593|sp|Q9C9W0.1|AB17I_ARATH	0.623561	0.0270803062974516	AT1G67940	ATNAP3, AtSTAR1, NAP3, NAP3, non-intrinsic ABC protein 3
gi|30580332|sp|O65162.1|CAMT_MESCR	RecName: Full=Caffeoyl-CoA O-methyltransferase	0.61496	0.0152893612438532	AT4G34050	CCoAOMT1, S-adenosyl-L-methionine-dependent methyltransferases superfamily protein
gi|15239000|ref|NP_199665.1|	cysteine-rich repeat secretory protein 55 [Arabidopsis thaliana] >gi|75180590|sp|Q9LV60.1|CRR55_ARATH	0.607523	0.0130510601675027	AT5G48540	receptor-like protein kinase-related family protein
gi|255563008|ref|XP_002522508.1|	UDP-glucosyltransferase, putative [Ricinus communis] >gi|223538199|gb|EEF39808.1|	0.600182	0.0226600704356741	AT4G27570	UDP-Glycosyltransferase superfamily protein
gi|255547143|ref|XP_002514629.1|	Protein COBRA precursor, putative [Ricinus communis] >gi|223546233|gb|EEF47735.1|	0.599196	0.0357763163011752	AT5G60920	COB, COBRA-like extracellular glycosyl-phosphatidyl inositol-anchored protein family
gene="At2g33410" protein_id="AAN15735.1"	Arabidopsis thaliana putative RNA-binding protein (At2g33410) mRNA, complete cds	0.588786	0.0495896833372328	AT2G33410	RNA-binding (RRM/RBD/RNP motifs) family protein
gi|222425026|dbj|BAH20463.1|	cysteine protease [Spinacia oleracea]	0.58578	0.0216669341385656	AT5G43060	Granulin repeat cysteine protease family protein
gi|8928419|sp|Q43473.1|TBA1_HORVU	Tubulin alpha-1 chain >gi|1477428|emb|CAA67942.1| [Hordeum vulgare subsp. vulgare]	0.58184	0.0328268692794526	AT5G19770	TUA3, tubulin alpha-3
gi|297797213|ref|XP_002866491.1|	hypothetical protein ARALYDRAFT_496421 [Arabidopsis lyrata subsp. lyrata] >gi|297312326|gb|EFH42750.1|	0.580151	0.0180563676348255	AT5G62440	Protein of unknown function (DUF3223)

## Sheet: downregulated S2 vs S1
Table 2S. List of differentially expressed proteins downregulated in Site 2 versus Site 1
Protein ID	Protein description	log2 FC	p-value	Arabidopsis ortholog (TAIR code)	TAIR protein description
gi|15229743|ref|NP_187747.1|	translation initiation factor eIF-3 subunit 4 [Arabidopsis thaliana] >gi|12322907|gb|AAG51445.1|AC008153_18	-15.0749	0.0193053179933176	AT3G11400	ATEIF3G1, EIF3G1, eukaryotic translation initiation factor 3G1
gi|30678473|ref|NP_849583.1|	methylcrotonoyl-CoA carboxylase subunit alpha [Arabidopsis thaliana] >gi|20455046|sp|Q42523.2|MCCA_ARATH	-12.0191	0.0115799974816837	AT1G03090	MCCA, methylcrotonyl-CoA carboxylase alpha chain, mitochondrial / 3-methylcrotonyl-CoA carboxylase 1 (MCCA)
gi|255540025|ref|XP_002511077.1|	conserved hypothetical protein [Ricinus communis] >gi|223550192|gb|EEF51679.1|	-10.7085	0.00491188417566315	AT5G51020	CRL, crumpled leaf
gi|217075502|gb|ACJ86111.1|	"Hydrophobic Protein from Soybean (HPS)-like subfamily [Medicago truncatula]	-5.92694	0.0354369310514686	AT2G45180	Bifunctional inhibitor/lipid-transfer protein/seed storage 2S albumin superfamily protein
gi|159138939|gb|ABW89469.1|	low molecular weight heat shock protein [Gossypium hirsutum]	-3.04563	0.0434052282486209	AT5G12020	HSP17.6II, 17.6 kDa class II heat shock protein
gi|313510857|gb|ADR66511.1|	heat shock protein Hsp18.3 [Tamarix hispida]	-2.62393	0.000609463613084396	AT1G53540	HSP20-like chaperones superfamily protein
gi|15238509|ref|NP_200780.1|	heat shock protein 18.2 [Arabidopsis thaliana] >gi|123551|sp|P19037.1|HS181_ARATH RecName: Full=18.1 kDa class I heat shock protein	-2.15833	0.00133118178821924	AT5G59720	HSP18.2, heat shock protein 18.2
gi|297829562|ref|XP_002882663.1|	anion-transporting ATPase family protein [Arabidopsis lyrata subsp. lyrata] >gi|297328503|gb|EFH58922.1|	-2.0509	0.00641022932530846	AT3G10350	P-loop containing nucleoside triphosphate hydrolases superfamily protein
gi|13897312|emb|CAC37635.1|	luminal binding protein, BiP [Scherffelia dubia]	-2.0501	0.00808261767870002	AT5G42020	BIP, BIP2, Heat shock protein 70 (Hsp 70) family protein
gi|530207|gb|AAA66338.1|	heat shock protein [Glycine max]	-1.87133	0.00756382878918407	AT1G74310	ATHSP101, HOT1, HSP101, heat shock protein 101
gi|15218286|ref|NP_172454.1|	phosphoribosylamine--glycine ligase [Arabidopsis thaliana] >gi|12644306|sp|P52420.2|PUR2_ARATH	-1.773	0.00757383624739272	AT1G09830	Glycinamide ribonucleotide (GAR) synthetase
gi|242090773|ref|XP_002441219.1|	hypothetical protein SORBIDRAFT_09g022580 [Sorghum bicolor] >gi|241946504|gb|EES19649.1|	-1.4893	0.00289323327880181	AT3G12580	ATHSP70, HSP70, heat shock protein 70
gi|18398726|ref|NP_566365.1|	uncharacterized protein [Arabidopsis thaliana] >gi|6143874|gb|AAF04421.1|AC010927_14	-1.41497	0.00891201506851394	AT3G10020	unknown protein, INVOLVED IN: response to oxidative stress, anaerobic respiration
gi|255576172|ref|XP_002528980.1|	fk506-binding protein, putative [Ricinus communis] >gi|223531570|gb|EEF33399.1|	-1.35096	0.0191251574242775	AT4G39710	FKBP16-2, FK506-binding protein 16-2
gi|1708314|sp|P51819.1|HSP83_IPONI	RecName: Full=Heat shock protein 83 >gi|169296|gb|AAA33748.1| heat shock protein 83 [Ipomoea nil] >gi|445625|prf||1909372A	-1.3376	0.0298748495584834	AT5G52640	ATHS83, AtHsp90-1, ATHSP90.1, HSP81-1, HSP81.1, HSP83, HSP90.1, heat shock protein 90.1
gi|255561850|ref|XP_002521934.1|	nucleic acid binding protein, putative [Ricinus communis] >gi|223538859|gb|EEF40458.1|	-1.28423	0.028749290995007	AT5G53060	RNA-binding KH domain-containing protein
gi|255551196|ref|XP_002516645.1|	protein binding protein, putative [Ricinus communis] >gi|223544217|gb|EEF45740.1|	-1.14795	0.0288031318496764	AT3G51780	ATBAG4, BAG4, BCL-2-associated athanogene 4
gi|197312903|gb|ACH63232.1|	hypothetical protein [Rheum australe]	-1.08543	0.0242542644553851	AT2G25950	Protein of unknown function (DUF1000)
gi|3914394|sp|Q42908.1|PMGI_MESCR	2,3-bisphosphoglycerate-independent phosphoglycerate mutase	-1.05625	0.0300361171815752	AT1G09780	Phosphoglycerate mutase, 2,3-bisphosphoglycerate-independent
gi|297830946|ref|XP_002883355.1|	hypothetical protein ARALYDRAFT_479746 [Arabidopsis lyrata subsp. lyrata] >gi|297329195|gb|EFH59614.1|	-1.03012	0.0305654983723774	AT3G22330	ATRH53, PMH2, putative mitochondrial RNA helicase 2
gi|210062274|gb|ACJ06186.1|	peptidylprolyl isomerase [Ipomoea batatas]	-1.02872	0.00696882269721577	AT5G13120	ATCYP20-2, CYP20-2, cyclophilin 20-2
gi|226510214|ref|NP_001149016.1|	DNA J subfamily B member 5 [Zea mays] >gi|195624008|gb|ACG33834.1| dnaJ subfamily B member 5 [Zea mays]	-1.02145	0.0222556488018561	AT2G20560	DNAJ heat shock family protein
gi|291621319|dbj|BAI94497.1|	lipid transfer protein [Dianthus caryophyllus]	-0.981858	0.0478905928042916	AT5G59320	LTP3, lipid transfer protein 3
gi|255631760|gb|ACU16247.1|	NADH:ubiquinone oxidoreductase NDH-1 subunit M [Glycine max]	-0.971253	0.0424474390368712	AT4G37925	NDH-M, subunit NDH-M of NAD(P)H:plastoquinone dehydrogenase complex
gi|255586003|ref|XP_002533671.1|	heparanase, putative [Ricinus communis] >gi|223526439|gb|EEF28717.1|	-0.954583	0.0492069747507529	AT5G34940	AtGUS3, GUS3, glucuronidase 3
gi|15233273|ref|NP_188226.1|	putative pyridoxal biosynthesis protein PDX1.2 [Arabidopsis thaliana] >gi|45477214|sp|Q9ZNR6.1|PDX12_ARATH	-0.944641	0.0338497205978041	AT3G16050	A37, ATPDX1.2, PDX1.2, pyridoxine biosynthesis 1.2
gi|255557249|ref|XP_002519655.1|	Protease degS precursor, putative [Ricinus communis] >gi|223541072|gb|EEF42628.1|	-0.937436	0.012041460606003	AT4G18370	DEG5, DEGP5, HHOA, DEGP protease 5
gi|205326623|gb|ACI03401.1|	peroxidase 1 [Litchi chinensis]	-0.922372	0.011007268905603	AT5G05340	Peroxidase superfamily protein
gi|255581504|ref|XP_002531558.1|	"Zinc finger domain of DnaJ and HSP40 [Ricinus communis] >gi|223528819|gb|EEF30824.1|	-0.887196	0.00921813678555319	AT5G02160	Zinc-finger domain containing protein involved in abiotic stress response.
gi|75150501|sp|Q8GTQ9.1|SUCA1_SOLLC	RecName: Full=Succinyl-CoA ligase [ADP-forming] subunit alpha-1, mitochondrial	-0.886556	0.0397714050292894	AT5G23250	Succinyl-CoA ligase, alpha subunit
gi|255646097|gb|ACU23535.1|	unknown [Glycine max]	-0.858684	0.0205915372961443	AT5G58250	YCF54;(source:Araport11); Involved in tetrapyrrole biosynthesis.
gi|131397|sp|P12301.1|PSBQ_SPIOL	RecName: Full=Oxygen-evolving enhancer protein 3, chloroplastic	-0.83877	0.0296898999512133	AT4G05180	PSBQ, PSBQ-2, PSII-Q, photosystem II subunit Q-2
gi|255580629|ref|XP_002531137.1|	conserved hypothetical protein [Ricinus communis] >gi|223529250|gb|EEF31222.1|	-0.831198	0.046279137531049	AT5G66090	cell wall integrity/stress response component;(source:Araport11)
gi|255558364|ref|XP_002520209.1|	aldo-keto reductase, putative [Ricinus communis] >gi|223540701|gb|EEF42264.1|	-0.790427	0.0287418736850335	AT1G59960	NAD(P)-linked aldo/keto reductase (AKR) superfamily protein
gi|255540407|ref|XP_002511268.1|	2-deoxyglucose-6-phosphate phosphatase, putative [Ricinus communis] >gi|223550383|gb|EEF51870.1|	-0.788008	0.000488272484484216	AT3G48420	Haloacid dehalogenase-like hydrolase (HAD) superfamily protein
gi|255538642|ref|XP_002510386.1|	conserved hypothetical protein [Ricinus communis] >gi|223551087|gb|EEF52573.1|	-0.773468	0.0419491044652091	AT5G42765	plasma membrane fusion protein;(source:Araport11)
gi|255576137|ref|XP_002528963.1|	protein disulfide isomerase, putative [Ricinus communis] >gi|223531609|gb|EEF33437.1|	-0.77221	0.02730507549631	AT1G04980	ATPDI10, ATPDIL2-2, PDI10, PDIL2-2, PDI-like 2-2
gi|109391825|gb|ABG33904.1|	Ole e 2 allergen [Olea europaea]	-0.762888	0.0156690326514473	AT2G19770	PRF5, profilin 5
gi|255564033|ref|XP_002523015.1|	dead box ATP-dependent RNA helicase, putative [Ricinus communis] >gi|223537737|gb|EEF39357.1|	-0.760646	0.0208013735252313	AT3G06480	DEAD box RNA helicase family protein
gi|3913518|sp|Q42546.1|DPNP1_ARATH	RecName: Full=SAL1 phosphatase	-0.750985	0.00540285701552196	AT5G63980	ALX8, ATSAL1, FRY1, HOS2, RON1, SAL1, Inositol monophosphatase family protein
gi|115461693|ref|NP_001054446.1|	Os05g0111200 [Oryza sativa Japonica Group] >gi|52353640|gb|AAU44206.1| putative amino acid selective channel protein [Oryza sativa Japonica Group]	-0.746955	0.038173214245228	AT2G28900	ATOEP16-1, ATOEP16-L, OEP16, OEP16-1, outer plastid envelope protein 16-1
gi|255587278|ref|XP_002534212.1|	chaperone protein DNAj, putative [Ricinus communis] >gi|223525697|gb|EEF28168.1|	-0.730777	0.025492576334763	AT2G22360	DNAJ heat shock family protein
gi|10835722|pdb|1FAA|A	Chain A, Crystal Structure Of Thioredoxin F From Spinach Chloroplast (Long Form)	-0.69709	0.0176828390849862	AT5G16400	ATF2, TRXF2, thioredoxin F2
gi|3334150|sp|P93162.1|CHLI_SOYBN	RecName: Full=Magnesium-chelatase subunit chlI, chloroplastic	-0.679189	0.0237634924007487	AT4G18480	CH-42, CH42, CHL11, CHLI-1, CHLI1, P-loop containing nucleoside triphosphate hydrolases superfamily protein
gi|255636717|gb|ACU18694.1|	thylakoid lumenal protein (Mog1/PsbP/DUF1795-like photosystem II reaction center PsbP family protein);(source:Araport11)	-0.602379	0.0311652730564715	AT3G56650	Mog1/PsbP/DUF1795-like photosystem II reaction center PsbP family protein

## Sheet: upregulated S3 vs S1
Table 2S. List of differentially expressed proteins upregulated in Site 3 versus Site 1
Protein ID	Protein description	log2 FC	p-value	Arabidopsis ortholog (TAIR code)	TAIR protein description
gi|11496133|gb|AAG36666.1|	oxalate oxidase-like germin 171 [Beta vulgaris]	14.3478	0.000983873734581651	AT5G20630	ATGER3, GER3, GLP3, GLP3A, GLP3B, germin 3
gi|255544097|ref|XP_002513111.1|	lipid binding protein, putative [Ricinus communis] >gi|223548122|gb|EEF49614.1|	5.43071	0.0101948247253766	AT4G30880	Bifunctional inhibitor/lipid-transfer protein/seed storage 2S albumin superfamily protein
gi|13183177|gb|AAK15089.1|AF240006_1	7S globulin [Sesamum indicum]	2.71685	0.00912205177373829	AT3G22640	PAP85, cupin family protein
gi|260268387|dbj|BAI44033.1|	granule-bound starch synthase I [Amaranthus cruentus] >gi|298103904|dbj|BAJ09326.1| granule bound starch synthase I [Amaranthus caudatus] >gi|298103906|dbj|BAJ09327.1|	2.35698	0.0104121010335108	AT1G32900	granule-bound starch synthase I (GBSS1); UDP-Glycosyltransferase superfamily protein
protein_id="XP_021894005.1", GeneID: 110811750	PREDICTED: Carica papaya 18 kDa seed maturation protein (LOC110811750), mRNA	2.2518	7.24461253481621e-05	AT5G06760	LEA4-5, Late Embryogenesis Abundant 4-5
gi|75219288|sp|O24038.1|NLTP2_SOLPN	RecName: Full=Non-specific lipid-transfer protein 2	2.24942	0.0048322707787546	AT2G38530	cdf3, LP2, LTP2, lipid transfer protein 2
gi|307950837|gb|ADN97117.1|	nitrite reductase [Beta vulgaris] >gi|313585871|gb|ADR71053.1| nitrite reductase [Beta vulgaris]	2.08732	0.00841122454979959	AT2G15620	ATHNIR, NIR, NIR1, nitrite reductase 1
gi|255544399|ref|XP_002513261.1|	8.4 kDa sulfur-rich protein precursor, putative [Ricinus communis] >gi|223547635|gb|EEF49129.1|	2.07151	0.000876858353359617	AT2G02130	LCR68, PDF2.3, low-molecular-weight cysteine-rich 68
gi|319801088|emb|CBW38504.1|	lipid transfer protein [Helianthus annuus]	2.00001	0.00328995300639661	AT5G59320	LTP3, lipid transfer protein 3
gi|297804934|ref|XP_002870351.1|	hypothetical protein ARALYDRAFT_493528 [Arabidopsis lyrata subsp. lyrata] >gi|297316187|gb|EFH46610.1|	1.98603	0.0448631443856295	AT4G13850	ATGRP2, GR-RBP2, GRP2, glycine-rich RNA-binding protein 2
gi|170522964|gb|ACB20694.1|	putative light-/cold-inducible protein [Camellia sinensis] >gi|259018359|gb|ACV89762.1|	1.87469	0.0413996734074284	AT3G22840	ELIP, ELIP1, Chlorophyll A-B binding family protein
protein_id="XP_021894005.1" "GeneID:110811750"	PREDICTED: Carica papaya 18 kDa seed maturation protein (LOC110811750), mRNA	1.76717	0.0267297500974365	AT5G06760	LEA4-5, Late Embryogenesis Abundant 4-5
protein_id="XP_010679787.1" "GeneID:104895075"	PREDICTED: Beta vulgaris subsp. vulgaris dehydrin Rab18 (LOC104895075), mRNA	1.6905	0.00168292015783478	AT5G66400	ATDI8, RAB18, Dehydrin family protein
gi|255640474|gb|ACU20523.1|	unknown [Glycine max]	1.55941	0.00376983997143226	AT2G38540	ATLTP1, LP1, LTP1, lipid transfer protein 1
gi|18390723|ref|NP_563779.1|	GILT domain-containing protein [Arabidopsis thaliana] >gi|15146334|gb|AAK83650.1| At1g07080/F10K1_15 [Arabidopsis thaliana] >gi|15809756|gb|AAL06806.1|	1.52488	0.00537868644276494	AT1G07080	Thioredoxin superfamily protein
gi|8118451|gb|AAF72995.1|AF261940_1	ribosomal protein 5 precursor [Spinacia oleracea]	1.51627	0.0423671181560805	AT3G56910	PSRP5, plastid-specific 50S ribosomal protein 5
gi|242129048|gb|ACS83603.1|	ATP synthase delta subunit 2 [Gossypium hirsutum]	1.50103	0.0388315237406145	AT5G47030	ATPase, F1 complex, delta/epsilon subunit
protein_id="XP_010679787.1" "GeneID:104895075"	PREDICTED: Beta vulgaris subsp. vulgaris dehydrin Rab18 (LOC104895075), mRNA	1.43602	0.00320058777756154	AT5G66400	ATDI8, RAB18, Dehydrin family protein
gi|255544399|ref|XP_002513261.1|	8.4 kDa sulfur-rich protein precursor, putative [Ricinus communis] >gi|223547635|gb|EEF49129.1|]	1.35375	0.00281865099760038	AT5G63660	LCR74, PDF2.5, Scorpion toxin-like knottin superfamily protein
gi|217073390|gb|ACJ85054.1|	unknown [Medicago truncatula]	1.34527	0.011730033280314	AT5G39740	OLI7, RPL5B, ribosomal protein L5 B
gi|227433883|gb|ACP28848.1|	polygalacturonase-inhibiting protein [Vitis cinerea var. helleri x Vitis riparia]	1.3452	0.000417723764117067	AT5G06860	ATPGIP1, PGIP1, polygalacturonase inhibiting protein 1
gi|115459824|ref|NP_001053512.1|	Os04g0554600 [Oryza sativa Japonica Group] >gi|38345485|emb|CAD41235.2| OSJNBa0010H02.23 [Oryza sativa Japonica Group] >gi|113565083|dbj|BAF15426.1|	1.25114	0.00702164613240831	AT4G12510	Bifunctional inhibitor/lipid-transfer protein/seed storage 2S albumin superfamily protein
gi|124360403|gb|ABN08416.1|	Protein kinase PKN/PRK1, effector [Medicago truncatula]	1.17346	0.0459630803492769	AT1G55170	DNA double-strand break repair protein;(source:Araport11); FLL3, FLX-LIKE 3
protein_id="XP_021668844.1" "GeneID:110656417"	PREDICTED: Hevea brasiliensis stress-induced protein KIN2-like (LOC110656417), mRNA	1.12812	0.00250793209399119	AT5G38760	Late embryogenesis abundant protein (LEA) family protein
gi|255585197|ref|XP_002533301.1|	serine-threonine protein kinase, plant-type, putative [Ricinus communis] >gi|223526866|gb|EEF29078.1|	1.09332	0.0377000033556827	AT1G35710	Protein kinase family protein with leucine-rich repeat domain
gi|255574941|ref|XP_002528377.1|	Heterogeneous nuclear ribonucleoprotein 27C, putative [Ricinus communis] >gi|223532245|gb|EEF34049.1|	1.08829	0.00808403080488905	AT2G33410	RNA-binding (RRM/RBD/RNP motifs) family protein
gi|51512229|gb|AAU05357.1|	dehydration protein [Salvia miltiorrhiza]	1.07498	0.0177013977398068	AT1G20440	AtCOR47, COR47, RD17, cold-regulated 47
gi|15232681|ref|NP_190278.1|	dUTP pyrophosphatase [Arabidopsis thaliana] >gi|75266320|sp|Q9STG6.1|	1.04605	0.0499407264131524	AT3G46940	DUT1, DUTP-PYROPHOSPHATASE-LIKE 1
gi|255557303|ref|XP_002519682.1|	Calcyclin-binding protein, putative [Ricinus communis] >gi|223541099|gb|EEF42655.1|	1.04078	0.0144559553852557	AT1G30070	SGS domain-containing protein
gi|2654206|gb|AAC49998.1|	cold acclimation protein [Spinacia oleracea] >gi|2661094|gb|AAC49999.1|	1.01518	0.0235355540252444	AT4G25580	CAP160 protein
gi|255582495|ref|XP_002532033.1|	conserved hypothetical protein [Ricinus communis] >gi|223528303|gb|EEF30349.1|	1.01368	0.0429373900845181	AT1G06190	Rho termination factor
gi|168055812|ref|XP_001779917.1|	predicted protein [Physcomitrella patens subsp. patens] >gi|162668631|gb|EDQ55234.1|	0.991443	0.0317598589833611	AT2G36170	Ubiquitin supergroup;Ribosomal protein L40e
gi|255626377|gb|ACU13533.1|	unknown [Glycine max]	0.968936	0.046181947785587	AT4G01897	dihydroorotate dehydrogenase;(source:Araport11); CONTAINS InterPro DOMAIN/s: Protein of unknown function DUF952 (InterPro:IPR009297);
gi|255561767|ref|XP_002521893.1|	lipid binding protein, putative [Ricinus communis] >gi|223538931|gb|EEF40529.1|	0.96642	0.0270164810757657	AT2G37870	Bifunctional inhibitor/lipid-transfer protein/seed storage 2S albumin superfamily protein
gi|7453855|gb|AAF63027.1|AF244924_1	peroxidase prx15 precursor [Spinacia oleracea]	0.859408	0.0215082678059917	AT5G66390	Peroxidase superfamily protein
gi|302777019|gb|ADL70200.1|	late embryogenesis abundant protein [Solanum lycopersicum]	0.859217	0.0452343847743638	AT1G52690	Late embryogenesis abundant protein (LEA) family protein
gi|1781326|emb|CAA71490.1|	peroxidase [Spinacia oleracea]	0.85704	0.013623009247731	AT1G71695	Peroxidase superfamily protein
gi|255630827|gb|ACU15776.1|	unknown [Glycine max]	0.841989	0.0294551325947311	AT3G44100	MD-2-related lipid recognition domain-containing protein
gi|40807637|gb|AAR92224.1|	cystatin [Actinidia deliciosa]	0.823185	0.0152877309237517	AT5G47550	Cystatin/monellin superfamily protein
gi|255637537|gb|ACU19095.1|	unknown [Glycine max]	0.812681	0.0488603240317066	AT1G09700	DRB1, HYL1, dsRNA-binding domain-like superfamily protein
gi|11994405|dbj|BAB02407.1|	unnamed protein product [Arabidopsis thaliana]	0.776881	0.0143272384586389	AT3G12640	RNA binding (RRM/RBD/RNP motifs) family protein
gi|255585855|ref|XP_002533602.1|	phosphoglycerate mutase, putative [Ricinus communis] >gi|223526503|gb|EEF28771.1| phosphoglycerate mutase, putative [Ricinus communis]	0.739427	0.0148430280193657	AT5G22620	phosphoglycerate/bisphosphoglycerate mutase family protein
gi|18415051|ref|NP_568160.1|	bifunctional inhibitor/lipid-transfer protein/seed storage 2S albumin-like protein [Arabidopsis thaliana] >gi|21592534|gb|AAM64483.1|	0.705817	0.0191917863394756	AT5G05960	Bifunctional inhibitor/lipid-transfer protein/seed storage 2S albumin superfamily protein
gi|18407495|ref|NP_566118.1|	NPL4-like protein 2 [Arabidopsis thaliana] >gi|75100586|sp|O82264.1|NPL42_ARATH	0.701733	0.0473904704385241	AT2G47970	Nuclear pore localisation protein NPL4
gi|255543078|ref|XP_002512602.1|	dead box ATP-dependent RNA helicase, putative [Ricinus communis] >gi|223548563|gb|EEF50054.1|	0.698355	0.0148500960033831	AT5G26742	emb1138, DEAD box RNA helicase (RH3)
gi|255539136|ref|XP_002510633.1|	scythe/bat3, putative [Ricinus communis] >gi|223551334|gb|EEF52820.1|	0.690881	0.0352899477822693	AT5G42220	Ubiquitin-like superfamily protein
gi|255579296|ref|XP_002530493.1|	phosphatidylethanolamine binding protein, putative [Ricinus communis] >gi|223529950|gb|EEF31877.1|	0.681799	0.0130964460500467	AT5G01300	PEBP (phosphatidylethanolamine-binding protein) family protein
gi|255551194|ref|XP_002516644.1|	ran binding protein, putative [Ricinus communis] >gi|223544216|gb|EEF45739.1|	0.610783	0.0412485724138443	AT5G58590	RANBP1, RAN binding protein 1
gi|18403854|ref|NP_566737.1|	ribosomal protein S1-like RNA-binding domain-containing protein [Arabidopsis thaliana] >gi|9293944|dbj|BAB01847.1|	0.587056	0.0141090011345112	AT3G23700	ribosomal protein S1-like; Nucleic acid-binding proteins superfamily
gi|255548732|ref|XP_002515422.1|	conserved hypothetical protein [Ricinus communis] >gi|223545366|gb|EEF46871.1|	0.580809	0.0382412821039828	AT4G31830	unknown protein; transmembrane protein;(source:Araport11)

## Sheet: downregulated S3 vs S1
Table 2S. List of differentially expressed proteins downregulated in Site 3 versus Site 1
Protein ID	Protein description	log2 FC	p-value	Arabidopsis ortholog (TAIR code)	TAIR protein description
gi|255588981|ref|XP_002534787.1|	Protein sufD, putative [Ricinus communis] >gi|223524572|gb|EEF27596.1	-2.2792	0.0254130703318467	AT1G32500	ATNAP6, NAP6, non-intrinsic ABC protein 6
gi|255546435|ref|XP_002514277.1|	conserved hypothetical protein [Ricinus communis] >gi|223546733|gb|EEF48231.1	-1.90858	0.0366783212276819	AT4G28990	RNA-binding protein-related
gi|255542742|ref|XP_002512434.1|	26S protease regulatory subunit 6a, putative [Ricinus communis] >gi|223548395|gb|EEF49886.1|	-1.51725	0.0223832489628268	AT3G05530	ATS6A.2, RPT5A, regulatory particle triple-A ATPase 5A
gi|226493836|ref|NP_001148545.1|	mo-molybdopterin cofactor sulfurase [Zea mays] >gi|195620298|gb|ACG31979.1|	-1.33035	0.00156422217322205	AT5G44720	Molybdenum cofactor sulfurase family protein
gi|255564051|ref|XP_002523024.1|	amino acid binding protein, putative [Ricinus communis] >gi|223537746|gb|EEF39366.1|	-1.29426	0.0363872623299844	AT1G16880	uridylyltransferase-related
gi|255545050|ref|XP_002513586.1|	triptychon and cpc, putative [Ricinus communis] >gi|223547494|gb|EEF48989.1|	-1.29372	0.00276952233037105	AT5G53200	TRY, Homeodomain-like superfamily protein
gi|71370257|gb|AAZ30376.1|	PHB1 [Nicotiana benthamiana]	-1.13282	0.0396430406735776	AT5G40770	ATPHB3, PHB3, prohibitin 3
gi|255555007|ref|XP_002518541.1|	Peroxidase 27 precursor, putative [Ricinus communis] >gi|223542386|gb|EEF43928.1	-1.05572	0.0128326505389771	AT5G15180	Peroxidase superfamily protein PER27
protein_id="XP_010672453.1"	PREDICTED: Beta vulgaris subsp. vulgaris hypothetical protein (LOC104889021), mRNA	-1.02508	0.00514100054398118	AT1G21500	unknown protein
gi|125534442|gb|EAY80990.1|	hypothetical protein OsI_36172 [Oryza sativa Indica Group]	-1.01693	0.00364445238675726	AT3G07040	RPM1, RPS3, NB-ARC domain-containing disease resistance protein
gi|113170|sp|P23235.1|ACP2_SPIOL	RecName: Full=Acyl carrier protein 2, chloroplastic	-0.935553	0.0447034896409706	AT4G25050	ACP4, acyl carrier protein 4
gi|13631844|sp|P92792.1|TOM20_SOLTU	RecName: Full=Mitochondrial import receptor subunit TOM20	-0.898428	0.00905174075717822	AT3G27080	TOM20-3, translocase of outer membrane 20 kDa subunit 3
gi|21217451|gb|AAM43922.1|AF469064_1	polyamine oxidase [Amaranthus hypochondriacus]	-0.881757	0.015832274598652	AT5G13700	APAO, ATPAO1, PAO1, polyamine oxidase 1
gi|217071800|gb|ACJ84260.1|	unknown [Medicago truncatula]	-0.847711	0.0150226211451155	AT2G10940	Bifunctional inhibitor/lipid-transfer protein/seed storage 2S albumin superfamily protein
gi|217075588|gb|ACJ86154.1|	unknown [Medicago truncatula]	-0.838288	0.00750097642328091	AT5G64130	cAMP-regulated phosphoprotein 19-related protein
gi|115461693|ref|NP_001054446.1|	Os05g0111200 [Oryza sativa Japonica Group] >gi|52353640|gb|AAU44206.1| putative amino acid selective channel protein [Oryza sativa Japonica Group] >gi|113577997|dbj|BAF16360.1|	-0.741286	0.0290559517214153	AT2G28900	ATOEP16-1, ATOEP16-L, OEP16, OEP16-1, outer plastid envelope protein 16-1
gi|4584556|emb|CAA53545.1|	glucan endo-1,3-beta-D-glucosidase [Beta vulgaris subsp. vulgaris]	-0.734171	0.00169830277599199	AT4G16260	Glycosyl hydrolase superfamily protein
gi|255639113|gb|ACU19856.1|	unknown [Glycine max]	-0.721882	0.00909306391197059	AT3G14450	CID9, CTC-interacting domain 9
gi|156106716|gb|ABU49591.1|	CDC5-like protein [Solanum lycopersicum] >gi|156106718|gb|ABU49592.1|	-0.717966	0.0362240427249116	AT1G09770	ATCDC5, ATMYBCDC5, CDC5, cell division cycle 5
gi|255582491|ref|XP_002532031.1|	protein transporter, putative [Ricinus communis] >gi|223528301|gb|EEF30347.1|	-0.714869	0.0321544428877614	AT1G06210	ENTH/VHS/GAT family protein
gi|4835909|gb|AAD30294.1|AF139190_1	cytosolic ascorbate peroxidase [Mesembryanthemum crystallinum]	-0.712773	0.0290880017772368	AT4G35000	APX3, ascorbate peroxidase 3
gi|255642485|gb|ACU21506.1|	unknown [Glycine max]	-0.703817	0.0249456706148991	AT4G31340	myosin heavy chain-related
gi|94449066|gb|ABF19057.1|	plastid Tic40 [Ricinus communis]	-0.673499	0.0396921763749932	AT5G16620	ATTIC40, PDE120, TIC40, hydroxyproline-rich glycoprotein family protein
gi|255547424|ref|XP_002514769.1|	beta-hexosaminidase, putative [Ricinus communis] >gi|223545820|gb|EEF47323.1|	-0.672903	0.0237289359240879	AT1G65590	ATHEX1, HEXO3, beta-hexosaminidase 3
gi|255550393|ref|XP_002516247.1|	Ubiquinone biosynthesis protein COQ9, mitochondrial precursor, putative [Ricinus communis] >gi|223544733|gb|EEF46249.1|	-0.665293	0.0391163709101392	AT1G19140	ubiquinone biosynthesis COQ9-like protein;(source:Araport11);
gi|12060550|gb|AAG48162.1|AF154425_1	phospholipase D [Solanum lycopersicum]	-0.645689	0.0487653641210597	AT3G15730	PLD, PLDALPHA1, phospholipase D alpha 1
gi|317106741|dbj|BAJ53237.1|	JHL06P13.18 [Jatropha curcas]	-0.62384	0.00323831440487061	AT1G15390	ATDEF1, PDF1A, peptide deformylase 1A
gi|133917261|emb|CAJ77390.1|	major chlorophyll a/b binding protein LHCb1.2 [Spinacia oleracea]	-0.610571	0.033341038473503	AT1G29930	AB140, CAB1, CAB140, LHCB1.3, chlorophyll A/B binding protein 1

## Sheet: upregulated S3 vs S2
Table 2S. List of differentially expressed proteins upregulated in Site 3 versus Site 2
Protein ID	Protein description	log2 FC	p-value	Arabidopsis ortholog (TAIR code)	TAIR protein description
gi|3243234|gb|AAC24001.1|	isoflavone reductase related protein [Pyrus communis]	14.7334	0.001811310925998	AT4G39230	NmrA-like negative transcriptional regulator family protein
gi|11496133|gb|AAG36666.1|	oxalate oxidase-like germin 171 [Beta vulgaris]	14.3478	0.000983873734581651	AT5G20630	ATGER3, GER3, GLP3, GLP3A, GLP3B, germin 3
gi|156001070|gb|ABU42022.1|	11S globulin [Pistacia vera]	6.00317	0.0452329997307993	AT5G44120	ATCRA1, CRA1, CRU1, RmlC-like cupins superfamily protein
gi|45451621|gb|AAS65426.1|	Kunitz-type trypsin inhibitor [Ipomoea batatas]	5.11527	0.0191140045677261	AT2G02130	LCR68, PDF2.3, low-molecular-weight cysteine-rich 68
protein_id="NP_001325867.1"	Arabidopsis thaliana transmembrane protein (AT3G23450)	4.25448	0.00340116056575119	AT3G23450	Kratos protein; negative regulator of programmed cell death
gi|255544097|ref|XP_002513111.1|	lipid binding protein, putative [Ricinus communis] >gi|223548122|gb|EEF49614.1|	4.15539	0.00872830039648171	AT4G30880	Bifunctional inhibitor/lipid-transfer protein/seed storage 2S albumin superfamily protein
gi|13183177|gb|AAK15089.1|AF240006_1	7S globulin [Sesamum indicum]	4.00113	0.00666872867058725	AT3G22640	PAP85, cupin family protein
gi|126075|sp|P09441.2|LEA13_GOSHI	RecName: Full=Late embryogenesis abundant protein D-113	3.7113	0.0301731416716039	AT5G06760	LEA4-5, Late Embryogenesis Abundant 4-5
gi|15237422|ref|NP_199441.1|	3-oxoacyl-[acyl-carrier-protein] synthase I [Arabidopsis thaliana] >gi|20141399|sp|P52410.2|KASC1_ARATH, chloroplastic	3.44358	0.0148504948265888	AT5G46290	KAS I, KAS1, 3-ketoacyl-acyl carrier protein synthase I
gi|307950837|gb|ADN97117.1|	nitrite reductase [Beta vulgaris] >gi|313585871|gb|ADR71053.1|	3.26854	0.00272314101952551	AT2G15620	ATHNIR, NIR, NIR1, nitrite reductase 1
gi|313510857|gb|ADR66511.1|	heat shock protein Hsp18.3 [Tamarix hispida]	2.47017	0.00110130698810757	AT5G59720	HSP18.2, heat shock protein 18.2
gi|18390723|ref|NP_563779.1|	GILT domain-containing protein [Arabidopsis thaliana] >gi|15146334|gb|AAK83650.1| At1g07080/F10K1_15 [Arabidopsis thaliana] >gi|15809756|gb|AAL06806.1| At1g07080/F10K1_15	2.19201	0.00139260163395817	AT1G07080	Thioredoxin superfamily protein
gi|530207|gb|AAA66338.1|	heat shock protein [Glycine max]	2.19003	0.0387083457812347	AT1G74310	ATHSP101, HOT1, HSP101, heat shock protein 101
gi|75219288|sp|O24038.1|NLTP2_SOLPN	RecName: Full=Non-specific lipid-transfer protein 2	2.11203	0.0114393260524349	AT2G38530	cdf3, LP2, LTP2, lipid transfer protein 2
gi|319801088|emb|CBW38504.1|	lipid transfer protein [Helianthus annuus]	2.04361	0.000221873014450202	AT5G59320	LTP3, lipid transfer protein 3
gi|255630889|gb|ACU15807.1|	unknown [Glycine max]	2.02665	0.00223988048356634	AT5G12020	HSP17.6II, 17.6 kDa class II heat shock protein
gi|530207|gb|AAA66338.1|	heat shock protein [Glycine max]	1.89024	0.0111490271500007	AT1G74310	ATHSP101, HOT1, HSP101, heat shock protein 101
gi|13897312|emb|CAC37635.1|	luminal binding protein, BiP [Scherffelia dubia]	1.78712	0.00585459616088753	AT5G42020	BIP, BIP2, Heat shock protein 70 (Hsp 70) family protein
GenBank: BBH07441.1	Late Embryogenesis Abundant 4-5, partial [Prunus dulcis]	1.72057	0.00587281669719782	AT5G06760	LEA4-5, Late Embryogenesis Abundant 4-5
gi|126075|sp|P09441.2|LEA13_GOSHI	RecName: Full=Late embryogenesis abundant protein D-113	1.61488	0.0228412210562032	AT5G06760	LEA4-5, Late Embryogenesis Abundant 4-5
gi|18398726|ref|NP_566365.1|	uncharacterized protein [Arabidopsis thaliana] >gi|6143874|gb|AAF04421.1|AC010927_	1.59926	0.00354446717346875	AT3G10020	HUP26, HYPOXIA RESPONSE UNKNOWN PROTEIN 26
gi|255544399|ref|XP_002513261.1|	8.4 kDa sulfur-rich protein precursor, putative [Ricinus communis] >gi|223547635|gb|EEF49129.1	1.52615	0.0245218454590209	AT5G63660	LCR74, PDF2.5, Scorpion toxin-like knottin superfamily protein
gi|115459824|ref|NP_001053512.1|	Os04g0554600 [Oryza sativa Japonica Group] >gi|38345485|emb|CAD41235.2| OSJNBa0010H02.23 [Oryza sativa Japonica Group] >gi|113565083|dbj|BAF15426.1| Os04g0554600 [Oryza sativa Japonica Group] >gi|125591233|gb|EAZ31583.1| hypothetical protein OsJ_15725 [Oryza sativa Japonica Group]	1.41307	0.00736665536366967	AT4G12510	Bifunctional inhibitor/lipid-transfer protein/seed storage 2S albumin superfamily protein
gi|217073390|gb|ACJ85054.1|	unknown [Medicago truncatula]	1.23962	0.0180749859581163	AT5G39740	OLI7, RPL5B, ribosomal protein L5 B
gi|15233273|ref|NP_188226.1|	putative pyridoxal biosynthesis protein PDX1.2 [Arabidopsis thaliana] >gi|45477214|sp|Q9ZNR6.1|PDX12_ARATH	1.20458	0.0023956275912235	AT3G16050	A37, ATPDX1.2, PDX1.2, pyridoxine biosynthesis 1.2
gi|242090773|ref|XP_002441219.1|	hypothetical protein SORBIDRAFT_09g022580 [Sorghum bicolor] >gi|241946504|gb|EES19649.1|]	1.1498	0.00308665559898006	AT3G12580	ATHSP70, HSP70, heat shock protein 70
gi|255574181|ref|XP_002528006.1|	conserved hypothetical protein [Ricinus communis] >gi|223532632|gb|EEF34418.1|	1.14197	0.0309483439515014	AT4G31160	DCAF1, DDB1-CUL4 associated factor 1
gi|21593052|gb|AAM65001.1|	DAG protein, putative [Arabidopsis thaliana]	1.08018	0.0111888584710115	AT1G11430	plastid developmental protein DAG, putative
gi|255631760|gb|ACU16247.1|	unknown [Glycine max]	1.0526	0.0323572790291916	AT4G37925	NDH-M, subunit NDH-M of NAD(P)H:plastoquinone dehydrogenase complex
gi|226510214|ref|NP_001149016.1|	dnaJ subfamily B member 5 [Zea mays] >gi|195624008|gb|ACG33834.1| dnaJ subfamily B member 5 [Zea mays]	1.02549	0.0177627684175285	AT2G20560	DNAJ heat shock family protein
gi|2366750|dbj|BAA22083.1|	RNA binding protein [Nicotiana sylvestris] >gi|295393569|gb|ADG03640.1|	1.02325	0.039535666575576	AT4G13850	ATGRP2, GR-RBP2, GRP2, glycine-rich RNA-binding protein 2
gi|255561767|ref|XP_002521893.1|	lipid binding protein, putative [Ricinus communis] >gi|223538931|gb|EEF40529.1|	1.02156	0.0251071884219075	AT2G37870	Bifunctional inhibitor/lipid-transfer protein/seed storage 2S albumin superfamily protein
gi|255548732|ref|XP_002515422.1|	conserved hypothetical protein [Ricinus communis] >gi|223545366|gb|EEF46871.1|	0.97835	0.027679834724184	AT4G31830	unknown protein; transmembrane protein;(source:Araport11)
gi|255576172|ref|XP_002528980.1|	fk506-binding protein, putative [Ricinus communis] >gi|223531570|gb|EEF33399.1	0.955267	0.0490797420727379	AT4G39710	FKBP16-2, FK506-binding protein 16-2
gi|255586003|ref|XP_002533671.1|	heparanase, putative [Ricinus communis] >gi|223526439|gb|EEF28717.1|	0.954897	0.0489411584997663	AT5G34940	AtGUS3, GUS3, glucuronidase 3
gi|297830946|ref|XP_002883355.1|	hypothetical protein ARALYDRAFT_479746 [Arabidopsis lyrata subsp. lyrata] >gi|297329195|gb|EFH59614.1|	0.951893	0.0157137243834845	AT3G22330	ATRH53, PMH2, putative mitochondrial RNA helicase 2
gi|108711872|gb|ABF99667.1|	DEAD/DEAH box helicase family protein, expressed [Oryza sativa Japonica Group] >gi|215686855|dbj|BAG89705.1|	0.950474	0.0317999984866049	AT5G26742	emb1138, DEAD box RNA helicase (RH3)
gi|255582407|ref|XP_002531992.1|	Rhicadhesin receptor precursor, putative [Ricinus communis] >gi|223528351|gb|EEF30391.1|	0.935007	0.00404484405894354	AT5G39150	RmlC-like cupins superfamily protein
gi|225348625|gb|ACN87274.1|	short chain dehydrogenase/reductase [Chelidonium majus]	0.897796	0.00805127016401345	AT3G61220	NAD(P)-binding Rossmann-fold superfamily protein
gi|3334150|sp|P93162.1|CHLI_SOYBN	RecName: Full=Magnesium-chelatase subunit chlI, chloroplastic	0.855793	0.004580575378839	AT5G45930	CHL I2, CHLI-2, CHLI2, magnesium chelatase i2
gi|255561582|ref|XP_002521801.1|	Patellin-3, putative [Ricinus communis] >gi|223539014|gb|EEF40611.1|	0.829722	0.00774603541914017	AT1G72160	Sec14p-like phosphatidylinositol transfer family protein
gi|30524689|emb|CAC85246.1|	salt tolerance protein 6 [Beta vulgaris]	0.820732	0.00620766102965995	AT5G54900	ATRBP45A, RBP45A, RNA-binding protein 45A
protein_id="NP_001234736.1"	Solanum lycopersicum expansin-like protein precursor (EXLA1)	0.792431	0.00822683355191683	AT3G45970	ATEXLA1, ATEXPL1, ATHEXP BETA 2.1, EXLA1, EXPL1, expansin-like A1
gi|3915687|sp|P22418.2|F16P1_SPIOL	RecName: Full=Fructose-1,6-bisphosphatase, chloroplastic	0.745835	0.0160020056801432	AT3G54050	HCEF1, high cyclic electron flow 1
gi|255565639|ref|XP_002523809.1|	Ferredoxin-3, chloroplast precursor, putative [Ricinus communis] >gi|223536897|gb|EEF38535.1|	0.725234	0.0358270787291976	AT2G27510	ATFD3, FD3, ferredoxin 3
gi|14423763|sp|Q9M7J4.1|MFP1_TOBAC	MAR-binding filament-like protein 1-1 >gi|7108715|gb|AAF36519.1|AF131231_1 MAR-binding protein MFP1 homolog [Nicotiana tabacum]	0.720101	0.00699813116082108	AT3G16000	MFP1, MAR binding filament-like protein 1
gi|333121384|gb|AEF28143.1|	chloroplast low molecular weight heat shock protein HSP26.26m [Chenopodium album] >gi|343198350|gb|AEM05964.1	0.713379	0.031056331139442	AT4G27670	HSP21, heat shock protein 21
gi|294440432|gb|ADE74633.1|	plastidic aldolase [Nicotiana tabacum]	0.710196	0.0315017517218681	AT4G38970	FBA2, fructose-bisphosphate aldolase 2
gi|115472|sp|P16016.2|CAHC_SPIOL	Carbonic anhydrase, chloroplastic	0.695853	0.0109784695080923	AT3G01500	ATBCA1, ATSABP3, CA1, SABP3, carbonic anhydrase 1
gi|255581099|ref|XP_002531364.1|	Zeamatin precursor, putative [Ricinus communis] >gi|223529024|gb|EEF31012.1|	0.654206	0.0469013273104649	AT2G28790	Pathogenesis-related thaumatin superfamily protein
gi|77176889|gb|ABA64550.1|	expansin-like protein precursor [Solanum lycopersicum]	0.647139	0.00557140619968831	AT3G45970	ATEXLA1, ATEXPL1, ATHEXP BETA 2.1, EXLA1, EXPL1, expansin-like A1
gi|30524691|emb|CAC85247.1|	salt tolerance protein 5 [Beta vulgaris]	0.645373	0.0228520071508716	AT5G53400	BOB1, HSP20-like chaperones superfamily protein
gi|3914394|sp|Q42908.1|PMGI_MESCR	RecName: Full=2,3-bisphosphoglycerate-independent phosphoglycerate mutase	0.639559	0.0350886949038538	AT1G09780	Phosphoglycerate mutase, 2,3-bisphosphoglycerate-independent
gi|297837145|ref|XP_002886454.1|	hypothetical protein ARALYDRAFT_475075 [Arabidopsis lyrata subsp. lyrata] >gi|297332295|gb|EFH62713.1|	0.629841	0.0123896786004966	AT1G62780	Unknown protein; Involved in: flavonoid biosynthetic process, flavonoid metabolic process, pigment metabolic process, response to cold, response to light stimulus
gi|295687239|gb|ADG27845.1|	thiazole biosynthetic enzyme [Gossypium hirsutum]	0.596749	0.0366782781759326	AT5G54770	THI1, THI4, TZ, thiazole biosynthetic enzyme, chloroplast (ARA6) (THI1) (THI4)

## Sheet: downregulated S3 vs S2
Table 2S. List of differentially expressed proteins downregulated in Site 3 versus Site 2
Protein ID	Protein description	log2 FC	p-value	Arabidopsis ortholog (TAIR code)	TAIR Protein description
gi|255559152|ref|XP_002520598.1|	Heat shock 70 kDa protein, putative [Ricinus communis] >gi|223540258|gb|EEF41831.1|	-2.50659	0.0211903949285542	AT4G16660	heat shock protein 70 (Hsp 70) family protein
gi|61651616|dbj|BAD91181.1|	putative mitochondrial adenylate transporter [Mesembryanthemum crystallinum]	-2.1541	0.0482164882863155	AT5G13490	AAC2, ADP/ATP carrier 2
gi|255546435|ref|XP_002514277.1|	conserved hypothetical protein [Ricinus communis] >gi|223546733|gb|EEF48231.1	-2.00558	0.0378816431340501	AT4G28990	RNA-binding protein-related
gi|317106730|dbj|BAJ53226.1|	JHL06P13.6 [Jatropha curcas]	-1.95357	0.0390130013229284	AT2G35615	Eukaryotic aspartyl protease family protein
gi|62912528|gb|AAY21819.1|	carotenoid cleavage dioxygenase [Suaeda salsa]	-1.69344	0.048862358288397	AT3G63520	ATCCD1, ATNCED1, CCD1, NCED1, carotenoid cleavage dioxygenase 1
gi|255564910|ref|XP_002523448.1|	cysteine protease, putative [Ricinus communis] >gi|223537276|gb|EEF38907.1|	-1.67927	0.0170591057405295	AT5G45890	SAG12, senescence-associated gene 12
gi|226493836|ref|NP_001148545.1|	mo-molybdopterin cofactor sulfurase [Zea mays] >gi|195620298|gb|ACG31979.1|	-1.6064	0.0100461755381769	AT5G44720	Molybdenum cofactor sulfurase family protein
gi|4584556|emb|CAA53545.1|	glucan endo-1,3-beta-D-glucosidase [Beta vulgaris subsp. vulgaris]	-1.55737	0.0113837934734603	AT4G16260	Glycosyl hydrolase superfamily protein
gi|217075588|gb|ACJ86154.1|	unknown [Medicago truncatula]	-1.53275	0.0266257511935709	AT5G64130	cAMP-regulated phosphoprotein 19-related protein
gi|255564051|ref|XP_002523024.1|	amino acid binding protein, putative [Ricinus communis] >gi|223537746|gb|EEF39366.1	-1.47499	0.0241445364614436	AT1G16880	uridylyltransferase-related
gi|255555007|ref|XP_002518541.1|	Peroxidase 27 precursor, putative [Ricinus communis] >gi|223542386|gb|EEF43928.1|	-1.43353	0.00556565667422551	AT5G15180	Peroxidase superfamily protein
gi|113170|sp|P23235.1|ACP2_SPIOL	RecName: Full=Acyl carrier protein 2, chloroplastic	-1.42069	0.0372942888705259	AT4G25050	ACP4, acyl carrier protein 4
gi|15235383|ref|NP_192984.1|	azelaic acid induced 1 [Arabidopsis thaliana] >gi|4725946|emb|CAB41717.1| pEARLI 1-like protein [Arabidopsis thaliana] >gi|7267949|emb|CAB78290.1|	-1.40475	0.0267707392192024	AT4G12470	AZI1, azelaic acid induced 1
gi|255551066|ref|XP_002516581.1|	Dehydration-responsive protein RD22 precursor, putative [Ricinus communis] >gi|223544401|gb|EEF45922.1|	-1.32119	0.0128044313230011	AT5G25610	ATRD22, RD22, BURP domain-containing protein
gi|255545050|ref|XP_002513586.1|	triptychon and cpc, putative [Ricinus communis] >gi|223547494|gb|EEF48989.1|	-1.31559	0.0218639435347063	AT5G53200	TRY, Homeodomain-like superfamily protein
gi|520802|gb|AAA33273.1|	amino-cyclopropane carboxylic acid oxidase [Dianthus caryophyllus] >gi|13928454|dbj|BAB47120.1|	-1.29928	0.0455410475632469	AT1G05010	ACO4, EAT1, EFE, ethylene-forming enzyme
gi|15220604|ref|NP_176961.1|	ABC transporter I family member 17 [Arabidopsis thaliana] >gi|75333593|sp|Q9C9W0.1	-1.28331	0.0493302034485885	AT1G67940	ATNAP3, AtSTAR1, NAP3, NAP3, non-intrinsic ABC protein 3
gi|255566010|ref|XP_002523993.1|	Aspartic proteinase nepenthesin-1 precursor, putative [Ricinus communis] >gi|223536720|gb|EEF38361.1|	-1.20987	0.0249014255252106	AT5G33340	CDR1, Eukaryotic aspartyl protease family protein
gi|108709562|gb|ABF97357.1|	Lysyl-tRNA synthetase, putative, expressed [Oryza sativa Japonica Group]	-1.20067	0.0158912642634664	AT3G11710	ATKRS-1, lysyl-tRNA synthetase 1
gi|13631844|sp|P92792.1|	RecName: Full=Mitochondrial import receptor subunit TOM20	-1.18357	0.0193350555718296	AT3G27080	TOM20-3, translocase of outer membrane 20 kDa subunit 3
gi|33149683|gb|AAP96921.1|	alcohol dehydrogenase [Dianthus caryophyllus]	-1.17895	0.00675979588585499	AT1G77120	ADH, ADH1, ATADH, ATADH1, alcohol dehydrogenase 1
gi|34922417|sp|O49809.2|	RecName: Full=Glyoxysomal fatty acid beta-oxidation multifunctional protein MFP-a	-1.17142	0.046170045336491	AT3G06860	ATMFP2, MFP2, multifunctional protein 2
gi|313474116|dbj|BAJ40868.1|	transcriptional factor MYB-3 [Coptis japonica]	-1.13389	0.0133730009809139	AT1G70000	myb-like transcription factor family protein
gi|255537515|ref|XP_002509824.1|	aminopeptidase, putative [Ricinus communis] >gi|223549723|gb|EEF51211.1	-1.10322	0.0346237903221632	AT1G63770	Peptidase M1 family protein
gi|255640143|gb|ACU20362.1|	unknown [Glycine max]	-1.09876	0.0368516829242692	AT5G20400	2-oxoglutarate (2OG) and Fe(II)-dependent oxygenase superfamily protein
gi|255564323|ref|XP_002523158.1|	Reticuline oxidase precursor, putative [Ricinus communis] >gi|223537565|gb|EEF39189.1|	-1.09192	0.00785510611723845	AT1G30740	FAD-binding Berberine family protein
gi|217074662|gb|ACJ85691.1|	unknown [Medicago truncatula]	-1.08816	0.0100560444072627	AT1G08450	AtCRT3, CRT3, EBS2, PSL1, calreticulin 3
gi|30984105|gb|AAP41199.1|	polygalacturonase-inhibiting protein [Cucumis melo]	-1.07589	0.0206624597072039	AT5G06860	ATPGIP1, PGIP1, polygalacturonase inhibiting protein 1
gi|255587337|ref|XP_002534234.1|	pepsin A, putative [Ricinus communis] >gi|223525662|gb|EEF28148.1| pepsin A, putative [Ricinus communis]	-1.04666	0.00359112971159008	AT3G52500	Eukaryotic aspartyl protease family protein
gi|242092000|ref|XP_002436490.1|	hypothetical protein SORBIDRAFT_10g003620 [Sorghum bicolor] >gi|241914713|gb|EER87857.1|	-1.04478	0.000471410365090319	AT5G50340	ATP-dependent peptidases;nucleotide binding;serine-type endopeptidases;DNA helicases;ATP binding;damaged DNA binding
gi|30580332|sp|O65162.1|	RecName: Full=Caffeoyl-CoA O-methyltransferase	-1.03092	0.010897319861218	AT4G34050	CCoAOMT1, caffeoyl-CoA 3-O-methyltransferase, S-adenosyl-L-methionine-dependent methyltransferases superfamily protein
gi|4835909|gb|AAD30294.1|AF139190_1	cytosolic ascorbate peroxidase [Mesembryanthemum crystallinum]	-1.03066	0.00570593584436106	AT4G35000	APX3, ascorbate peroxidase 3
gi|217074508|gb|ACJ85614.1|	unknown [Medicago truncatula]	-1.02392	0.00462514723015686	AT4G32175	PNAS-3 related
gi|217071800|gb|ACJ84260.1|	unknown [Medicago truncatula]	-1.01982	0.0109699967675751	AT2G10940	Bifunctional inhibitor/lipid-transfer protein/seed storage 2S albumin superfamily protein
gi|255572660|ref|XP_002527263.1|	serine carboxypeptidase, putative [Ricinus communis] >gi|223533356|gb|EEF35107.1|	-1.01678	0.0480746882167252	AT4G12910	scpl20, serine carboxypeptidase-like 20
gi|4584556|emb|CAA53545.1|	glucan endo-1,3-beta-D-glucosidase [Beta vulgaris subsp. vulgaris]	-1.00686	0.000886241981212595	AT3G57240	BG3, beta-1,3-glucanase 3
gi|2239085|emb|CAB06428.1|	anthranilate N-hydroxycinnamoyl/benzoyltransferase [Dianthus caryophyllus]	-1.00199	0.0137833698814586	AT5G48930	HCT, hydroxycinnamoyl-CoA shikimate/quinate hydroxycinnamoyl transferase
gi|255551066|ref|XP_002516581.1|	Dehydration-responsive protein RD22 precursor, putative [Ricinus communis] >gi|223544401|gb|EEF45922.1|	-0.99652	0.0404765362988609	AT5G25610	ATRD22, RD22, BURP domain-containing protein
gi|255536823|ref|XP_002509478.1|	guanine nucleotide-binding protein beta, putative [Ricinus communis] >gi|223549377|gb|EEF50865.1|	-0.994817	0.0392484110542256	AT4G34460	AGB1, ATAGB1, ELK4, GTP binding protein beta 1
gi|3413511|emb|CAA03982.1|	glucose-6-phosphate isomerase [Spinacia oleracea]	-0.992851	0.0395811278830683	AT4G24620	PGI, PGI1, phosphoglucose isomerase 1
gi|195642624|gb|ACG40780.1|	hypothetical protein [Zea mays]	-0.991711	0.00649480484294469	AT4G32130	Protein of unknown function (DUF2012)
gi|4584556|emb|CAA53545.1|	glucan endo-1,3-beta-D-glucosidase [Beta vulgaris subsp. vulgaris]	-0.98161	0.0143589867353933	AT4G16260	Glycosyl hydrolase superfamily protein
gi|38425095|gb|AAR19769.1|	sucrose synthase [Beta vulgaris]	-0.977254	0.0217321463048316	AT3G43190	ATSUS4, SUS4, sucrose synthase 4
gi|255573722|ref|XP_002527782.1|	Pectinesterase-1 precursor, putative [Ricinus communis] >gi|223532817|gb|EEF34592.1|	-0.97349	0.00103100486951048	AT1G23200	Plant invertase/pectin methylesterase inhibitor superfamily
gi|255546702|ref|XP_002514410.1|	conserved hypothetical protein [Ricinus communis] >gi|223546507|gb|EEF48006.1|	-0.972959	0.0156619612127838	AT2G17350	beta-mannosyltransferase-like protein;(source:Araport11)
gi|255561929|ref|XP_002521973.1|	cell division control protein, putative [Ricinus communis] >gi|223538777|gb|EEF40377.1|	-0.96076	0.0280788590471154	AT1G09770	ATCDC5, ATMYBCDC5, CDC5, cell division cycle 5
protein_id="NP_849485.1"	PREDICTED: Spinacia oleracea calcineurin B-like protein 10	-0.949469	0.0212893787679027	AT4G33000	ATCBL10, CBL10, SCABP8, calcineurin B-like protein 10
gi|297728401|ref|NP_001176564.1|	Os11g0521000 [Oryza sativa Japonica Group] >gi|77551166|gb|ABA93963.1| GDSL-like Lipase/Acylhydrolase family protein, expressed [Oryza sativa Japonica Group]	-0.940585	0.0294551274110943	AT5G03980	SGNH hydrolase-type esterase superfamily protein
gi|255642443|gb|ACU21485.1|	unknown [Glycine max]	-0.925652	0.0377971499373096	AT1G30580	GTP binding
gi|255554729|ref|XP_002518402.1|	Brain protein, putative [Ricinus communis] >gi|223542247|gb|EEF43789.1|	-0.917514	0.0282851592233693	AT4G22310	mitochondrial pyruvate carrier 3 MPC3
gi|4206114|gb|AAD11426.1|	cytoplasmic glucose-6-phosphate 1-dehydrogenase [Mesembryanthemum crystallinum]	-0.912343	0.00996498141915483	AT5G40760	G6PD6, glucose-6-phosphate dehydrogenase 6
gi|255642485|gb|ACU21506.1|	unknown [Glycine max]	-0.910928	0.035431946645695	AT4G31340	myosin heavy chain-related
gi|255584220|ref|XP_002532848.1|	Glucan endo-1,3-beta-glucosidase precursor, putative [Ricinus communis] >gi|223527385|gb|EEF29526.1|	-0.910526	0.0020651914737117	AT3G55430	O-Glycosyl hydrolases family 17 protein
gi|15239000|ref|NP_199665.1|	cysteine-rich repeat secretory protein 55 [Arabidopsis thaliana] >gi|75180590|sp|Q9LV60.1|CRR55_ARATH	-0.902142	0.00418659044196888	AT5G48540	receptor-like protein kinase-related family protein
gi|8928419|sp|Q43473.1|TBA1_HORVU	Tubulin alpha-1 chain >gi|1477428|emb|CAA67942.1|	-0.88343	0.00157291310408963	AT5G19770	TUA3, tubulin alpha-3
gi|112253844|ref|YP_717100.1|	NADH dehydrogenase subunit 7 [Brassica napus] >gi|37591046|dbj|BAC98848.1|	-0.87379	0.01767877862084	ATMG00510	NAD7, NADH dehydrogenase subunit 7
gi|3334411|sp|Q41396.1|VATE_SPIOL	RecName: Full=V-type proton ATPase subunit E	-0.872985	0.0497528477201603	AT4G11150	emb2448, TUF, TUFF, VHA-E1, vacuolar ATP synthase subunit E1
gi|255563008|ref|XP_002522508.1|	UDP-glucosyltransferase, putative [Ricinus communis] >gi|223538199|gb|EEF39808.1|	-0.850876	0.012331802793188	AT4G27570	UDP-Glycosyltransferase superfamily protein
gi|162955859|gb|ABY25305.1|	pyrophosphate-dependent phosphofructokinase alpha subunit [Citrus sinensis x Citrus trifoliata]	-0.8494	0.00429207728284469	AT1G76550	Phosphofructokinase family protein
gi|33438474|emb|CAE30280.1|	chlorophyll a /b binding protein [Beta vulgaris]	-0.846132	0.0469670564852315	AT3G47470	CAB4, LHCA4, light-harvesting chlorophyll-protein complex I subunit A4
gi|255542243|ref|XP_002512185.1|	citrate synthase, putative [Ricinus communis] >gi|223548729|gb|EEF50219.1|	-0.844619	0.0215932993761505	AT2G44350	ATCS, CSY4, Citrate synthase family protein
gi|255547143|ref|XP_002514629.1|	Protein COBRA precursor, putative [Ricinus communis] >gi|223546233|gb|EEF47735.1|	-0.836879	0.0133624371246698	AT5G60920	COB, COBRA-like extracellular glycosyl-phosphatidyl inositol-anchored protein family
gi|75225211|sp|Q6YZX6.1|ACOC_ORYSJ	RecName: Full=Putative aconitate hydratase, cytoplasmic	-0.827258	0.0101911451771542	AT2G05710	ACO3, aconitase 3
gi|255555345|ref|XP_002518709.1|	serine-threonine protein kinase, plant-type, putative [Ricinus communis] >gi|223542090|gb|EEF43634.1|	-0.826499	0.00294438825993184	AT1G49750	Leucine-rich repeat (LRR) family protein
gi|255545216|ref|XP_002513669.1|	conserved hypothetical protein [Ricinus communis] >gi|223547577|gb|EEF49072.1|	-0.821836	0.00768405776471378	AT5G23950	Calcium-dependent lipid-binding (CaLB domain) family protein
gi|310780853|gb|ADP23922.1|	phospholipase D alpha [Litchi chinensis]	-0.819973	0.0293455933643027	AT1G52570	PLDALPHA2, phospholipase D alpha 2
gi|295828620|gb|ADG37979.1|	AT1G48030-like protein [Capsella grandiflora]	-0.798892	0.0405998975634598	AT1G48030	mtLPD1, mitochondrial lipoamide dehydrogenase 1
gi|255584312|ref|XP_002532892.1|	conserved hypothetical protein [Ricinus communis] >gi|223527352|gb|EEF29497.1|	-0.788051	0.0357306845687348	AT5G38760	Late embryogenesis abundant protein (LEA) family protein
gi|15239000|ref|NP_199665.1|	cysteine-rich repeat secretory protein 55 [Arabidopsis thaliana] >gi|75180590|sp|Q9LV60.1|CRR55_ARATH	-0.78638	0.0168795195004656	AT5G48540	receptor-like protein kinase-related family protein
gi|255554609|ref|XP_002518343.1|	methylmalonate-semialdehyde dehydrogenase, putative [Ricinus communis] >gi|223542563|gb|EEF44103.1|	-0.784254	0.021521622625651	AT2G14170	ALDH6B2, aldehyde dehydrogenase 6B2
gi|255639113|gb|ACU19856.1|	unknown [Glycine max]	-0.777796	0.00154841332073203	AT3G14450	CID9, CTC-interacting domain 9
gi|209407462|emb|CAR82640.1|	putative glutamyl cysteine ligase [Brassica napus]	-0.774505	0.0386234939835562	AT4G23100	ATECS1, CAD2, GSH1, GSHA, PAD2, RML1, glutamate-cysteine ligase
gi|21217451|gb|AAM43922.1|AF469064_1	polyamine oxidase [Amaranthus hypochondriacus]	-0.774312	0.0201812006096489	AT5G13700	APAO, ATPAO1, PAO1, polyamine oxidase 1
gi|133874200|dbj|BAF49303.1|	putative acyltransferase [Clitoria ternatea]	-0.757862	0.0167698492400113	AT5G23940	DCR, EMB3009, PEL3, HXXXD-type acyl-transferase family protein
gi|255559014|ref|XP_002520530.1|	sorting and assembly machinery (sam50) protein, putative [Ricinus communis] >gi|223540372|gb|EEF41943.1|]	-0.724265	0.0458760873239202	AT3G46740	MAR1, TOC75-III, translocon at the outer envelope membrane of chloroplasts 75-III
gi|255551719|ref|XP_002516905.1|	conserved hypothetical protein [Ricinus communis] >gi|223543993|gb|EEF45519.1|	-0.723433	0.00409766968651363	AT4G15755	Calcium-dependent lipid-binding (CaLB domain) family protein
gi|312283239|dbj|BAJ34485.1|	unnamed protein product [Thellungiella halophila]	-0.713553	0.0133535244364662	AT1G73990	SPPA, SPPA1, signal peptide peptidase
gi|226503041|ref|NP_001149268.1|	ras-related protein Rab-18 [Zea mays] >gi|195625924|gb|ACG34792.1|	-0.713279	0.0334569956763627	AT1G43890	ATRAB-C1, ATRAB18, ATRABC1, RAB18, RAB18-1, RABC1, RAB GTPASE HOMOLOG B18
gi|269914683|gb|ACJ06633.2|	mitochondrial F1-ATPase beta subunit [Dimocarpus longan]	-0.706337	0.0310395678382684	AT5G08690	ATP synthase alpha/beta family protein
gi|77963735|gb|ABB13293.1|	beta-tubulin [Solanum lycopersicum]	-0.700471	0.0471890930411269	AT1G75780	TUB1, tubulin beta-1 chain
gi|339958975|gb|AEK25136.1|	NADP-dependent malic enzyme [Hylocereus undatus]	-0.698604	0.0205832608804968	AT1G79750	ATNADP-ME4, NADP-ME4, NADP-malic enzyme 4
gi|42561697|ref|NP_171957.2|	GRIM-19 protein [Arabidopsis thaliana] >gi|75158658|sp|Q8RWA7.1|NDADA_ARATH RecName: Full=NADH dehydrogenase [ubiquinone] 1 alpha subcomplex subunit 13-A	-0.694723	0.0433849239286471	AT1G04630	MEE4, GRIM-19 protein
gi|38142361|dbj|BAD00984.1|	ubiquitin activating enzyme 2 [Nicotiana tabacum]	-0.694603	0.0441237039003005	AT5G06460	ATUBA2, UBA 2, ubiquitin activating enzyme 2
gi|30689983|ref|NP_566041.2|	Transketolase [Arabidopsis thaliana] >gi|330255441|gb|AEC10535.1|	-0.684829	0.0310029881551805	AT2G45290	Transketolase
gi|18403435|ref|NP_565779.1|	trichome birefringence-like 37 protein [Arabidopsis thaliana] >gi|20196907|gb|AAB67625.2| expressed protein [Arabidopsis thaliana] >gi|21554400|gb|AAM63505.1|	-0.671153	0.00954900673708746	AT2G34070	TBL37, TRICHOME BIREFRINGENCE-LIKE 37
gi|94449066|gb|ABF19057.1|	plastid Tic40 [Ricinus communis]	-0.667939	0.0418552694071706	AT5G16620	ATTIC40, PDE120, TIC40, hydroxyproline-rich glycoprotein family protein
gi|297824853|ref|XP_002880309.1|	hypothetical protein ARALYDRAFT_483931 [Arabidopsis lyrata subsp. lyrata] >gi|297326148|gb|EFH56568.1|	-0.666002	0.0250681204538049	AT2G47510	FUM1, fumarase 1
gi|2654212|gb|AAB91473.1|	heat shock 70 protein [Spinacia oleracea] >gi|2773052|gb|AAB96660.1|	-0.665755	0.0288206487533848	AT5G09590	HSC70-5, MTHSC70-2, mitochondrial HSO70 2
gi|255581601|ref|XP_002531605.1|	dopamine beta-monooxygenase, putative [Ricinus communis] >gi|223528772|gb|EEF30780.1|	-0.664552	0.0153375496782342	AT5G47530	Auxin-responsive family protein
gi|215794536|pdb|2VO4|A	Chain A, Glutathione Transferase From Glycine Max >gi|215794537|pdb|2VO4|B Chain B, Glutathione Transferase From Glycine Max	-0.66269	0.0494867690789888	AT1G78380	ATGSTU19, GST8, GSTU19, glutathione S-transferase TAU 19
gi|4589716|dbj|BAA76870.1|	aspartic proteinase [Helianthus annuus]	-0.660782	0.0344956033293135	AT1G11910	APA1, ATAPA1, aspartic proteinase A1
gi|255551715|ref|XP_002516903.1|	conserved hypothetical protein [Ricinus communis] >gi|223543991|gb|EEF45517.1|	-0.659273	0.0166693268925402	AT3G21400	dynein beta chain, ciliary protein;(source:Araport11)
gi|76160976|gb|ABA40451.1|	unknown [Solanum tuberosum]	-0.651711	0.0354161865310855	AT4G29480	Mitochondrial ATP synthase subunit G protein
gi|125534442|gb|EAY80990.1|	hypothetical protein OsI_36172 [Oryza sativa Indica Group]	-0.641005	0.022168436218265	AT3G07040	RPM1, RPS3, NB-ARC domain-containing disease resistance protein
gi|116786753|gb|ABK24224.1|	unknown [Picea sitchensis]	-0.624975	0.021105475975999	AT3G12800	DECR, SDRB, short-chain dehydrogenase-reductase B
gi|222840535|gb|ACM68705.1|	formamidase [Lupinus albus]	-0.622756	0.00900001172187724	AT4G37560	Acetamidase/Formamidase family protein
gi|15233455|ref|NP_194641.1|	3-hydroxyisobutyrate dehydrogenase [Arabidopsis thaliana] >gi|13877869|gb|AAK44012.1|AF370197_	-0.622264	0.014360163059479	AT4G29120	6PGD; 6-phosphogluconate dehydrogenase family protein
gi|71000469|dbj|BAE07181.1|	methionine synthase [Beta vulgaris]	-0.621827	0.0242758078152016	AT5G17920	ATCIMS, ATMETS, ATMS1, Cobalamin-independent synthase family protein
gi|255554879|ref|XP_002518477.1|	ATP synthase gamma chain 2, chloroplast, putative [Ricinus communis] >gi|223542322|gb|EEF43864.1|	-0.613632	0.0126789660936425	AT4G04640	ATPC1, ATPase, F1 complex, gamma subunit protein
gi|47824946|gb|AAT38720.1|	Putative F-Box protein, identical [Solanum demissum]	-0.612429	0.0429952506731002	AT3G06240	F-box family protein
gi|255569106|ref|XP_002525522.1|	nucleic acid binding protein, putative [Ricinus communis] >gi|223535201|gb|EEF36880.1	-0.609901	0.0045572386515839	AT4G10070	KH domain-containing protein
gi|253760744|ref|XP_002489003.1|	hypothetical protein SORBIDRAFT_0525s002010 [Sorghum bicolor] >gi|241947360|gb|EES20505.1	-0.600458	0.0181150005894514	AT1G56070	LOS1, Ribosomal protein S5/Elongation factor G/III/V family protein
gi|26986106|emb|CAD27443.1|	vacuolar ATPase subunit B [Mesembryanthemum crystallinum]	-0.592426	0.034054142535364	AT4G38510	ATPase, V1 complex, subunit B protein
gi|171854671|dbj|BAG16525.1|	putative 4-methyl-5(b-hydroxyethyl)-thiazol monophosphate biosynthesis enzyme [Capsicum chinense]	-0.586308	0.0410404733113025	AT1G53280	Class I glutamine amidotransferase-like superfamily protein
gi|259090632|gb|ACV91932.1|	alpha-carboxyltransferase subunit [Jatropha curcas]	-0.581117	0.0340866496146405	AT2G38040	CAC3, acetyl Co-enzyme a carboxylase carboxyltransferase alpha subunit
